# Supplementary material for: Comparative Characterization of the Leaf Tissue of Physalis alkekengi and Physalis peruviana Using RNA-seq and Metabolite Profiling
Source: Front Plant Sci. 2016 Dec 20;7:1883. doi: 10.3389/fpls.2016.01883 (PMC5167740; doi:10.3389/fpls.2016.01883)
Supplement: Supplementary file 3 [file Data_Sheet_1.XLSX]

## Sheet: (A) P. alkekengi 
Supplementary Data Sheet 1 | List of all annotated unigenes in P. alkekengi (A) and P. peruviana (B).
transcript_id	gene_id	length	effective_length	expected_count	TPM	FPKM	IsoPct	Seq. Description	Seq. Length	#Hits	min. eValue	mean Similarity	#GOs	GOs	Enzyme Codes	InterProScan	Pal_1 ID	Ppe_2 ID
c1_g1_i1	c1_g1	298	127.01	1	0.76	0.77	100		298	0			0	-		NON_CYTOPLASMIC_DOMAIN (PHOBIUS); CYTOPLASMIC_DOMAIN (PHOBIUS); TRANSMEMBRANE (PHOBIUS)
c100_g1_i1	c100_g1	1238	1064.96	44	4	4.05	100	probable lrr receptor-like serine threonine-protein kinase at3g47570-like	1238	10	0	0.683	2	F:transferase activity, transferring phosphorus-containing groups; F:protein binding	-	IPR001611 (PFAM); G3DSA:3.80.10.10 (GENE3D); IPR001611 (PFAM); G3DSA:3.80.10.10 (GENE3D); PTHR24420:SF733 (PANTHER); PTHR24420 (PANTHER); NON_CYTOPLASMIC_DOMAIN (PHOBIUS); CYTOPLASMIC_DOMAIN (PHOBIUS); TRANSMEMBRANE (PHOBIUS); SSF52058 (SUPERFAMILY); TMhelix (TMHMM)	c100_g1_i1	c41997_g1_i1
c100_g2_i1	c100_g2	1129	955.96	54	5.47	5.54	100	probable lrr receptor-like serine threonine-protein kinase at3g47570-like	1129	10	0	0.752	1	F:transferase activity, transferring phosphorus-containing groups	-	no IPS match	c100_g2_i1	c19303_g1_i1
c1000_g1_i1	c1000_g1	551	377.98	9.84	2.52	2.55	82.72	zinc finger containing	551	10	9.25905e-40	0.622	2	F:nucleic acid binding; F:zinc ion binding		no IPS match
c1000_g1_i2	c1000_g1	386	213.37	1.16	0.53	0.53	17.28	zinc finger containing	386	10	2.86648e-11	0.532	2	F:nucleic acid binding; F:zinc ion binding		Coil (COILS); CYTOPLASMIC_DOMAIN (PHOBIUS); NON_CYTOPLASMIC_DOMAIN (PHOBIUS); NON_CYTOPLASMIC_DOMAIN (PHOBIUS); TRANSMEMBRANE (PHOBIUS); TRANSMEMBRANE (PHOBIUS); TMhelix (TMHMM); TMhelix (TMHMM)
c10000_g1_i1	c10000_g1	718	544.96	54	9.6	9.71	100	protein mei2-like 2-like isoform x2	718	10	8.29129e-89	0.661	2	P:positive regulation of biological process; F:nucleotide binding	-	IPR012677 (G3DSA:3.30.70.GENE3D); PTHR24011 (PANTHER); PTHR24011:SF244 (PANTHER); SSF54928 (SUPERFAMILY)
c10000_g2_i1	c10000_g2	2355	2181.96	344	15.28	15.45	100	aml1 isoform x3	2355	10	0	0.861	4	P:positive regulation of growth; P:positive regulation of meiosis; F:nucleic acid binding; F:nucleotide binding	-	SIGNAL_PEPTIDE_N_REGION (PHOBIUS); SIGNAL_PEPTIDE_C_REGION (PHOBIUS); SIGNAL_PEPTIDE (PHOBIUS); SIGNAL_PEPTIDE_H_REGION (PHOBIUS); NON_CYTOPLASMIC_DOMAIN (PHOBIUS); SignalP-noTM (SIGNALP_EUK)	c10000_g2_i1	c5010_g1_i1
c10001_g1_i1	c10001_g1	488	315.02	13	4	4.04	100		488	0			0	-		CYTOPLASMIC_DOMAIN (PHOBIUS); TRANSMEMBRANE (PHOBIUS); NON_CYTOPLASMIC_DOMAIN (PHOBIUS); TMhelix (TMHMM)	c10001_g1_i1	c16847_g1_i1
c10002_g1_i1	c10002_g1	2621	2447.96	252	9.98	10.09	100	probable xyloglucan glycosyltransferase 6-like	2621	10	0	0.828	5	C:trans-Golgi network; P:pollen tube development; P:metabolic process; C:endosome; F:transferase activity	-	IPR029044 (G3DSA:3.90.550.GENE3D); PF13641 (PFAM); PTHR32044:SF8 (PANTHER); PTHR32044 (PANTHER); NON_CYTOPLASMIC_DOMAIN (PHOBIUS); CYTOPLASMIC_DOMAIN (PHOBIUS); TRANSMEMBRANE (PHOBIUS); TRANSMEMBRANE (PHOBIUS); TRANSMEMBRANE (PHOBIUS); TRANSMEMBRANE (PHOBIUS); CYTOPLASMIC_DOMAIN (PHOBIUS); TRANSMEMBRANE (PHOBIUS); CYTOPLASMIC_DOMAIN (PHOBIUS); TRANSMEMBRANE (PHOBIUS); CYTOPLASMIC_DOMAIN (PHOBIUS)…	c10002_g1_i1	c729_g1_i1
c10003_g1_i1	c10003_g1	1320	1146.96	16.25	1.37	1.39	21.66	btb poz domain-containing protein at2g30600-like	1320	10	2.07079e-54	0.923	1	P:cell adhesion	-	IPR008979 (G3DSA:2.60.120.GENE3D); IPR000421 (PFAM); IPR008979 (SUPERFAMILY)
c10003_g1_i2	c10003_g1	614	440.97	15.17	3.33	3.37	52.62	btb poz domain-containing protein at2g30600-like	614	10	1.2592e-57	0.928	1	P:cell adhesion	-	IPR008979 (G3DSA:2.60.120.GENE3D); IPR000421 (PFAM); IPR008979 (SUPERFAMILY)
c10003_g1_i3	c10003_g1	1337	1163.96	19.58	1.63	1.65	25.72	btb poz domain-containing protein at2g30600-like	1337	10	2.42127e-54	0.923	1	P:cell adhesion	-	IPR008979 (G3DSA:2.60.120.GENE3D); IPR000421 (PFAM); IPR008979 (SUPERFAMILY)
c10004_g1_i1	c10004_g1	2048	1874.96	106.09	5.48	5.55	60.43	malonyl- mitochondrial-like isoform x1	2048	10	0	0.837	2	P:fatty acid biosynthetic process; F:malonyl-CoA decarboxylase activity		IPR007956 (PFAM); SignalP-noTM (SIGNALP_EUK)	c10004_g1_i1	c10662_g1_i3
c10004_g1_i2	c10004_g1	2330	2156.96	79.91	3.59	3.63	39.57	malonyl- mitochondrial-like	2330	10	0	0.839	2	F:malonyl-CoA decarboxylase activity; P:fatty acid biosynthetic process		IPR007956 (PFAM); SignalP-noTM (SIGNALP_EUK)	c10004_g1_i2	c10662_g1_i3
c10005_g1_i1	c10005_g1	917	743.96	8.49	1.11	1.12	11.82	histone deacetylase 2-like	917	10	1.47513e-69	0.887	2	P:metabolic process; F:hydrolase activity	-	no IPS match
c10005_g1_i2	c10005_g1	1811	1637.96	21.68	1.28	1.3	13.72	histone deacetylase 2-like	1811	10	1.25382e-168	0.904	2	P:metabolic process; F:hydrolase activity	-	IPR023801 (PFAM); IPR023801 (G3DSA:3.40.800.GENE3D); PTHR10625:SF112 (PANTHER); IPR000286 (PANTHER); SSF52768 (SUPERFAMILY)
c10005_g1_i3	c10005_g1	1813	1639.96	117.83	6.96	7.04	74.46	histone deacetylase 2-like	1813	10	0	0.896	2	P:metabolic process; F:hydrolase activity	-	IPR000286 (PRINTS); IPR023801 (PFAM); IPR023801 (G3DSA:3.40.800.GENE3D); PTHR10625:SF112 (PANTHER); IPR000286 (PANTHER); SSF52768 (SUPERFAMILY)	c10005_g1_i3	c12110_g3_i6
c10006_g1_i1	c10006_g1	1873	1699.96	378	21.55	21.79	100	zinc ion binding	1873	10	0	0.852	1	F:metal ion binding	-	IPR000306 (SMART); IPR007461 (PFAM); IPR000306 (PFAM); IPR013083 (G3DSA:3.30.40.GENE3D); PTHR15629:SF2 (PANTHER); PTHR15629 (PANTHER); IPR017455 (PROSITE_PROFILES); IPR011011 (SUPERFAMILY)	c10006_g1_i1	c23552_g1_i1
c10007_g1_i1	c10007_g1	1220	1046.96	8.09	0.75	0.76	5.34	coiled-coil domain-containing protein 115-like isoform x2	1220	10	3.51293e-73	0.72	0	-		SIGNAL_PEPTIDE_N_REGION (PHOBIUS); SIGNAL_PEPTIDE (PHOBIUS); SIGNAL_PEPTIDE_C_REGION (PHOBIUS); NON_CYTOPLASMIC_DOMAIN (PHOBIUS); SIGNAL_PEPTIDE_H_REGION (PHOBIUS)
c10007_g1_i2	c10007_g1	806	632.96	13.96	2.14	2.16	15.24	coiled-coil domain-containing protein 115-like isoform x2	806	10	5.84955e-111	0.71	0	-		Coil (COILS); PTHR31996 (PANTHER); PTHR31996:SF2 (PANTHER)
c10007_g1_i3	c10007_g1	1251	1077.96	123.95	11.14	11.27	79.42	coiled-coil domain-containing protein 115-like isoform x2	1251	10	1.87107e-105	0.704	0	-		Coil (COILS); PTHR31996 (PANTHER); PTHR31996:SF2 (PANTHER)	c10007_g1_i3	c9588_g1_i1
c10008_g1_i1	c10008_g1	1944	1770.96	332	18.17	18.37	100	ice binding	1944	10	0	0.637	1	C:plasma membrane		IPR008546 (PFAM); IPR013666 (PFAM); PTHR31351 (PANTHER); PTHR31351:SF4 (PANTHER); NON_CYTOPLASMIC_DOMAIN (PHOBIUS); TRANSMEMBRANE (PHOBIUS); CYTOPLASMIC_DOMAIN (PHOBIUS); TMhelix (TMHMM)	c10008_g1_i1	c11652_g3_i1
c10009_g1_i1	c10009_g1	1510	1336.96	70.47	5.11	5.17	50.13	c2 domain-containing protein at1g53590-like	1510	10	8.41807e-128	0.625	3	C:intracellular membrane-bounded organelle; C:cytoplasmic part; F:protein binding	-	IPR000008 (G3DSA:2.60.40.GENE3D); IPR000008 (SUPERFAMILY)
c10009_g1_i2	c10009_g1	1537	1363.96	71.53	5.08	5.14	49.87	c2 domain-containing protein at1g53590-like	1537	10	7.0888e-139	0.6	1	F:protein binding		IPR000008 (G3DSA:2.60.40.GENE3D); IPR000008 (SUPERFAMILY)	c10009_g1_i2	c11597_g1_i1
c1001_g1_i1	c1001_g1	329	157.12	12	7.4	7.49	100	rna-directed dna polymerase (reverse transcriptase)	329	10	6.7565e-22	0.616	7	F:heterocyclic compound binding; P:multicellular organismal development; P:single-organism transport; F:organic cyclic compound binding; P:cellular process; F:catalytic activity; P:metabolic process	-	no IPS match
c10010_g1_i1	c10010_g1	3404	3230.96	230.96	6.93	7.01	75.81	importin-8-like isoform x1	3404	10	0	0.725	1	F:binding		Coil (COILS); IPR011989 (G3DSA:1.25.10.GENE3D); G3DSA:1.10.601.10 (GENE3D); PTHR10997:SF29 (PANTHER); PTHR10997 (PANTHER); IPR016024 (SUPERFAMILY)	c10010_g1_i1	c3645_g1_i1
c10010_g1_i2	c10010_g1	3200	3026.96	69.04	2.21	2.24	24.19	importin-8-like isoform x1	3200	10	0	0.728	3	F:Ran GTPase binding; P:intracellular protein transport; C:nucleus		no IPS match
c10011_g1_i1	c10011_g1	303	131.83	2.03	1.49	1.51	26.76	signal peptide peptidase-like 5-like	303	2	1.55371e-13	0.91	0	-		SIGNAL_PEPTIDE_N_REGION (PHOBIUS); NON_CYTOPLASMIC_DOMAIN (PHOBIUS); SIGNAL_PEPTIDE_C_REGION (PHOBIUS); SIGNAL_PEPTIDE (PHOBIUS); SIGNAL_PEPTIDE_H_REGION (PHOBIUS); SignalP-TM (SIGNALP_GRAM_POSITIVE); SignalP-TM (SIGNALP_GRAM_NEGATIVE); SignalP-noTM (SIGNALP_EUK); TMhelix (TMHMM)
c10011_g1_i2	c10011_g1	409	236.22	9.97	4.09	4.14	73.24	signal peptide peptidase-like 5-like	409	10	2.09927e-48	0.699	2	C:integral to membrane; F:aspartic-type endopeptidase activity	-	IPR007369 (PANTHER); PTHR12174:SF36 (PANTHER); NON_CYTOPLASMIC_DOMAIN (PHOBIUS); SIGNAL_PEPTIDE_N_REGION (PHOBIUS); SIGNAL_PEPTIDE_C_REGION (PHOBIUS); SIGNAL_PEPTIDE (PHOBIUS); SIGNAL_PEPTIDE_H_REGION (PHOBIUS); SignalP-noTM (SIGNALP_EUK); SignalP-TM (SIGNALP_GRAM_POSITIVE); SignalP-TM (SIGNALP_GRAM_NEGATIVE); TMhelix (TMHMM)
c10011_g2_i1	c10011_g2	480	307.03	23.92	7.55	7.64	65.45	signal peptide peptidase-like 5-like	480	10	5.07971e-97	0.745	2	C:integral to membrane; F:aspartic-type endopeptidase activity	-	G3DSA:3.50.30.30 (GENE3D); IPR003137 (PFAM); PTHR12174:SF36 (PANTHER); IPR007369 (PANTHER); TRANSMEMBRANE (PHOBIUS); NON_CYTOPLASMIC_DOMAIN (PHOBIUS); NON_CYTOPLASMIC_DOMAIN (PHOBIUS); CYTOPLASMIC_DOMAIN (PHOBIUS); TRANSMEMBRANE (PHOBIUS); SSF52025 (SUPERFAMILY); TMhelix (TMHMM); TMhelix (TMHMM)	c10011_g2_i1	c35410_g1_i1
c10011_g2_i2	c10011_g2	369	196.52	8.08	3.99	4.03	34.55	signal peptide peptidase-like 5-like	369	10	1.25966e-65	0.784	4	C:integral to membrane; C:vacuolar membrane; P:metabolic process; F:aspartic-type endopeptidase activity	EC:3.4.23	IPR003137 (PFAM); G3DSA:3.50.30.30 (GENE3D); PTHR12174:SF36 (PANTHER); IPR007369 (PANTHER); CYTOPLASMIC_DOMAIN (PHOBIUS); NON_CYTOPLASMIC_DOMAIN (PHOBIUS); TRANSMEMBRANE (PHOBIUS); SSF52025 (SUPERFAMILY); TMhelix (TMHMM)
c10012_g1_i1	c10012_g1	1637	1463.96	106	7.02	7.1	100		1637	0			0	-		no IPS match
c10013_g1_i1	c10013_g1	334	162.02	4	2.39	2.42	100	short-chain dehydrogenase tic chloroplastic-like isoform 1	334	4	4.42727e-09	0.7625	0	-		no IPS match
c10014_g1_i1	c10014_g1	2389	2215.96	427	18.67	18.89	100	protein iws1 homolog a-like	2389	10	0	0.592	4	F:RNA binding; P:RNA-dependent DNA replication; F:RNA-directed DNA polymerase activity; F:DNA binding		Coil (COILS)	c10014_g1_i1	c4866_g1_i1
c10015_g1_i1	c10015_g1	626	452.97	874	186.99	189.11	100	calcium-binding protein pbp1-like	626	10	7.07765e-60	0.833	3	P:response to auxin stimulus; F:calcium ion binding; P:response to karrikin	-	PF13833 (PFAM); IPR011992 (G3DSA:1.10.238.GENE3D); IPR018247 (PROSITE_PATTERNS); IPR002048 (PROSITE_PROFILES); SSF47473 (SUPERFAMILY)	c10015_g1_i1	c12817_g1_i1
c10016_g1_i1	c10016_g1	399	226.28	10	4.28	4.33	100		399	0			0	-		no IPS match
c10016_g2_i1	c10016_g2	202	40.91	1	2.37	2.4	24.46		202	0			0	-		G3DSA:3.40.50.2000 (GENE3D)
c10016_g2_i2	c10016_g2	217	53	4	7.31	7.4	75.54		217	0			0	-		no IPS match
c10017_g1_i1	c10017_g1	1222	1048.96	53.55	4.95	5	30.73	PREDICTED: uncharacterized protein LOC102597663 isoform X1	1222	10	1.82995e-137	0.78	0	-		TRANSMEMBRANE (PHOBIUS); NON_CYTOPLASMIC_DOMAIN (PHOBIUS); CYTOPLASMIC_DOMAIN (PHOBIUS); TMhelix (TMHMM)	c10017_g1_i1	c2116_g1_i1
c10017_g1_i2	c10017_g1	1211	1037.96	119.45	11.15	11.28	69.27	PREDICTED: uncharacterized protein LOC102597663 isoform X2	1211	10	6.66649e-104	0.785	0	-		CYTOPLASMIC_DOMAIN (PHOBIUS); TRANSMEMBRANE (PHOBIUS); NON_CYTOPLASMIC_DOMAIN (PHOBIUS); TMhelix (TMHMM)	c10017_g1_i2	c2116_g1_i2
c10018_g1_i1	c10018_g1	544	370.98	17	4.44	4.49	100	serine threonine-protein kinase mph1-like	544	2	1.1872e-20	0.715	0	-		no IPS match	c10018_g1_i1	c24438_g1_i1
c10018_g2_i1	c10018_g2	2531	2357.96	96.53	3.97	4.01	72.84	dual specificity protein kinase-	2531	10	0	0.721	3	F:ATP binding; P:protein phosphorylation; F:protein serine/threonine kinase activity	-	IPR002290 (SMART); G3DSA:1.10.510.10 (GENE3D); G3DSA:3.30.200.20 (GENE3D); IPR000719 (PFAM); PTHR22974 (PANTHER); IPR008271 (PROSITE_PATTERNS); IPR017441 (PROSITE_PATTERNS); IPR000719 (PROSITE_PROFILES); IPR011009 (SUPERFAMILY)	c10018_g2_i1	c29098_g1_i1
c10018_g2_i2	c10018_g2	466	293.05	4.47	1.48	1.5	27.16	kinase family protein	466	10	9.74587e-89	0.638	8	F:ATP binding; F:protein kinase activity; P:protein phosphorylation; F:transferase activity, transferring phosphorus-containing groups; F:protein serine/threonine kinase activity; F:kinase activity; P:phosphorylation; F:nucleotide binding		no IPS match	c10018_g2_i2	c12066_g1_i7
c10019_g1_i1	c10019_g1	840	666.96	65	9.44	9.55	100	ethylene-responsive transcription factor erf008-like	840	10	1.71582e-67	0.828	10	P:defense response to bacterium; P:regulation of cell death; P:response to cold; P:regulation of transcription, DNA-dependent; F:DNA binding; P:response to chitin; F:sequence-specific DNA binding transcription factor activity; C:nucleus; C:transcription factor complex; P:regulation of transcription, DNA-dependent	-	IPR001471 (PRINTS); IPR001471 (SMART); IPR001471 (PFAM); IPR001471 (G3DSA:3.30.730.GENE3D); PTHR31729:SF0 (PANTHER); PTHR31729 (PANTHER); IPR001471 (PROSITE_PROFILES); IPR016177 (SUPERFAMILY)
c10019_g2_i1	c10019_g2	1183	1009.96	67	6.43	6.5	100	drought responsive element binding protein	1183	10	6.31449e-103	0.811	10	P:defense response to bacterium; P:regulation of cell death; P:response to cold; P:regulation of transcription, DNA-dependent; F:DNA binding; P:response to chitin; F:sequence-specific DNA binding transcription factor activity; C:nucleus; C:transcription factor complex; P:regulation of transcription, DNA-dependent	-	IPR001471 (PRINTS); IPR001471 (SMART); IPR001471 (G3DSA:3.30.730.GENE3D); IPR001471 (PFAM); PTHR31729 (PANTHER); PTHR31729:SF0 (PANTHER); IPR001471 (PROSITE_PROFILES); IPR016177 (SUPERFAMILY)
c1002_g1_i1	c1002_g1	875	701.96	21	2.9	2.93	100	gata transcription factor 26-like	875	10	8.16884e-72	0.782	6	F:sequence-specific DNA binding; F:sequence-specific DNA binding transcription factor activity; P:regulation of transcription, DNA-dependent; F:zinc ion binding; C:transcription factor complex; P:regulation of transcription, DNA-dependent	-	IPR000679 (SMART); IPR013088 (G3DSA:3.30.50.GENE3D); IPR000679 (PFAM); PTHR10071 (PANTHER); PTHR10071:SF159 (PANTHER); IPR000679 (PROSITE_PROFILES); SSF57716 (SUPERFAMILY)	c1002_g1_i1	c25100_g1_i1
c1002_g2_i1	c1002_g2	277	106.97	4	3.62	3.66	100	gata transcription factor 26-like	277	10	9.50901e-35	0.745	1	F:binding	-	no IPS match	c1002_g2_i1	c19637_g1_i1
c10020_g1_i1	c10020_g1	1212	1038.96	79.02	7.37	7.45	39.77	cyclic pyranopterin monophosphate synthase accessory mitochondrial-like isoform x1	1212	10	5.75244e-142	0.817	1	P:Mo-molybdopterin cofactor biosynthetic process	-	IPR002820 (PFAM); IPR023045 (TIGRFAM); IPR002820 (G3DSA:3.30.70.GENE3D); PTHR22960 (PANTHER); IPR023046 (HAMAP); IPR002820 (SUPERFAMILY)	c10020_g1_i1	c29459_g1_i1
c10020_g1_i2	c10020_g1	1168	994.96	22.67	2.21	2.23	11.91	cyclic pyranopterin monophosphate synthase accessory mitochondrial-like isoform x1	1168	10	3.44574e-142	0.817	1	P:Mo-molybdopterin cofactor biosynthetic process	-	IPR002820 (PFAM); IPR023045 (TIGRFAM); IPR002820 (G3DSA:3.30.70.GENE3D); PTHR22960 (PANTHER); IPR023046 (HAMAP); IPR002820 (SUPERFAMILY)	c10020_g1_i2	c29459_g1_i1
c10020_g1_i3	c10020_g1	1237	1063.96	98.32	8.96	9.06	48.32	cyclic pyranopterin monophosphate synthase accessory mitochondrial-like isoform x1	1237	10	7.97259e-142	0.817	1	P:Mo-molybdopterin cofactor biosynthetic process	-	IPR002820 (PFAM); IPR023045 (TIGRFAM); IPR002820 (G3DSA:3.30.70.GENE3D); PTHR22960 (PANTHER); IPR023046 (HAMAP); IPR002820 (SUPERFAMILY)	c10020_g1_i3	c29459_g1_i1
c10021_g1_i1	c10021_g1	1333	1159.96	66	5.51	5.58	100		1333	0			0	-		CYTOPLASMIC_DOMAIN (PHOBIUS); TRANSMEMBRANE (PHOBIUS); NON_CYTOPLASMIC_DOMAIN (PHOBIUS); CYTOPLASMIC_DOMAIN (PHOBIUS); TRANSMEMBRANE (PHOBIUS); TMhelix (TMHMM); TMhelix (TMHMM)	c10021_g1_i1	c36965_g1_i1
c10021_g2_i1	c10021_g2	711	537.96	24	4.32	4.37	100		711	0			0	-		no IPS match
c10022_g1_i1	c10022_g1	1855	1681.96	150.17	8.65	8.75	32.42	dolichyl-diphosphooligosaccharide--protein glycosyltransferase subunit 1b-like	1855	10	0	0.799	7	C:plant-type cell wall; C:plasma membrane; C:vacuolar membrane; C:integral to membrane; F:dolichyl-diphosphooligosaccharide-protein glycotransferase activity; C:oligosaccharyltransferase complex; P:protein N-linked glycosylation via asparagine	EC:2.4.1.119	IPR007676 (PFAM); IPR007676 (PANTHER); PTHR21049:SF0 (PANTHER); SIGNAL_PEPTIDE_N_REGION (PHOBIUS); SIGNAL_PEPTIDE_C_REGION (PHOBIUS); SIGNAL_PEPTIDE (PHOBIUS); TRANSMEMBRANE (PHOBIUS); NON_CYTOPLASMIC_DOMAIN (PHOBIUS); SIGNAL_PEPTIDE_H_REGION (PHOBIUS); CYTOPLASMIC_DOMAIN (PHOBIUS); SignalP-noTM (SIGNALP_EUK); SignalP-TM (SIGNALP_GRAM_POSITIVE); SignalP-TM (SIGNALP_GRAM_NEGATIVE); TMhelix (TMHMM)
c10022_g1_i2	c10022_g1	1757	1583.96	294.83	18.04	18.24	67.58	dolichyl-diphosphooligosaccharide--protein glycosyltransferase subunit 1b-like	1757	10	0	0.799	7	C:plant-type cell wall; C:plasma membrane; C:vacuolar membrane; C:integral to membrane; F:dolichyl-diphosphooligosaccharide-protein glycotransferase activity; C:oligosaccharyltransferase complex; P:protein N-linked glycosylation via asparagine	EC:2.4.1.119	IPR007676 (PFAM); IPR007676 (PANTHER); PTHR21049:SF0 (PANTHER); SIGNAL_PEPTIDE_N_REGION (PHOBIUS); SIGNAL_PEPTIDE_C_REGION (PHOBIUS); SIGNAL_PEPTIDE (PHOBIUS); TRANSMEMBRANE (PHOBIUS); NON_CYTOPLASMIC_DOMAIN (PHOBIUS); SIGNAL_PEPTIDE_H_REGION (PHOBIUS); CYTOPLASMIC_DOMAIN (PHOBIUS); SignalP-noTM (SIGNALP_EUK); SignalP-TM (SIGNALP_GRAM_NEGATIVE); SignalP-TM (SIGNALP_GRAM_POSITIVE); TMhelix (TMHMM)	c10022_g1_i2	c5203_g1_i1
c10023_g1_i1	c10023_g1	566	392.97	79.8	19.68	19.9	78.16	centromere protein x-like	566	10	1.50429e-58	0.829	2	P:kinetochore assembly; P:DNA repair	-	no IPS match	c10023_g1_i1	c3714_g1_i1
c10023_g1_i2	c10023_g1	316	144.44	8.2	5.5	5.56	21.84	centromere protein x-like	316	10	7.48302e-22	0.801	2	P:kinetochore assembly; P:DNA repair	-	no IPS match
c10024_g1_i1	c10024_g1	475	302.04	5.54	1.78	1.8	3.5	ras-related protein rhn1-like	475	10	1.69283e-76	0.973	8	C:early endosome; F:GTP binding; C:plasma membrane; P:vacuolar transport; C:endoplasmic reticulum; P:small GTPase mediated signal transduction; P:protein transport; P:GTP catabolic process	-	IPR001806 (PRINTS); IPR003579 (SMART); IPR020849 (SMART); IPR003578 (SMART); IPR005225 (TIGRFAM); IPR001806 (PFAM); IPR027417 (G3DSA:3.40.50.GENE3D); PTHR24073:SF366 (PANTHER); PTHR24073 (PANTHER); PS51419 (PROSITE_PROFILES); IPR027417 (SUPERFAMILY)
c10024_g1_i2	c10024_g1	1113	939.96	475.46	49.02	49.57	96.5	ras-related protein rhn1-like	1113	10	8.37885e-128	0.952	10	C:early endosome; F:GTP binding; C:plasma membrane; P:vacuolar transport; C:endoplasmic reticulum; P:small GTPase mediated signal transduction; P:intracellular protein transport; F:GTPase activity; P:nucleocytoplasmic transport; P:GTP catabolic process	-	IPR001806 (PRINTS); IPR003578 (SMART); IPR002041 (SMART); IPR003579 (SMART); IPR020849 (SMART); IPR001806 (PFAM); IPR027417 (G3DSA:3.40.50.GENE3D); IPR005225 (TIGRFAM); PTHR24073:SF366 (PANTHER); PTHR24073 (PANTHER); PS51419 (PROSITE_PROFILES); IPR027417 (SUPERFAMILY)	c10024_g1_i2	c10655_g1_i3
c10025_g1_i1	c10025_g1	1183	1009.96	134	12.86	13	100	high mobility group b protein 14-like	1183	10	1.89349e-55	0.746	0	-		no IPS match	c10025_g1_i1	c6988_g1_i2
c10026_g1_i1	c10026_g1	2080	1906.96	265.23	13.48	13.63	65.42	myb-like protein x-like isoform x1	2080	10	4.41984e-146	0.519	3	C:intracellular membrane-bounded organelle; C:endomembrane system; C:cytoplasmic part	-	Coil (COILS); NON_CYTOPLASMIC_DOMAIN (PHOBIUS); TRANSMEMBRANE (PHOBIUS); CYTOPLASMIC_DOMAIN (PHOBIUS); TMhelix (TMHMM)	c10026_g1_i1	c6932_g1_i1
c10026_g1_i2	c10026_g1	1462	1288.96	84.77	6.37	6.45	30.93	myb-like protein x-like isoform x1	1462	10	1.17028e-157	0.512	3	C:intracellular membrane-bounded organelle; C:endomembrane system; C:cytoplasmic part	-	Coil (COILS)	c10026_g1_i2	c6932_g1_i1
c10026_g1_i3	c10026_g1	1979	1805.96	14	0.75	0.76	3.65	myb-like protein x-like isoform x1	1979	10	1.51989e-146	0.519	3	C:intracellular membrane-bounded organelle; C:endomembrane system; C:cytoplasmic part	-	Coil (COILS); NON_CYTOPLASMIC_DOMAIN (PHOBIUS); TRANSMEMBRANE (PHOBIUS); CYTOPLASMIC_DOMAIN (PHOBIUS); TMhelix (TMHMM)	c10026_g1_i3	c6932_g1_i1
c10027_g1_i1	c10027_g1	2489	2315.96	3508	146.79	148.45	100	9-cis-epoxycarotenoid dioxygenase	2489	10	0	0.92	6	P:hyperosmotic salinity response; P:response to water deprivation; P:seed dormancy process; C:chloroplast thylakoid membrane; F:dioxygenase activity; P:oxidation-reduction process	-	IPR004294 (PFAM); PTHR10543:SF26 (PANTHER); IPR004294 (PANTHER)	c10027_g1_i1	c17534_g1_i1
c10028_g1_i1	c10028_g1	965	791.96	248	30.35	30.69	100	cyclin-dependent kinase 11a-like	965	10	7.14852e-84	0.655	0	-		no IPS match	c10028_g1_i1	c1702_g1_i2
c10028_g2_i1	c10028_g2	1971	1797.96	268	14.45	14.61	100	probable s-acyltransferase at4g24630-like	1971	10	0	0.841	4	F:zinc ion binding; F:transferase activity, transferring acyl groups; C:integral to membrane; P:metabolic process	-	IPR001594 (PFAM); PTHR22883:SF41 (PANTHER); PTHR22883 (PANTHER); CYTOPLASMIC_DOMAIN (PHOBIUS); TRANSMEMBRANE (PHOBIUS); NON_CYTOPLASMIC_DOMAIN (PHOBIUS); CYTOPLASMIC_DOMAIN (PHOBIUS); TRANSMEMBRANE (PHOBIUS); NON_CYTOPLASMIC_DOMAIN (PHOBIUS); TRANSMEMBRANE (PHOBIUS); TRANSMEMBRANE (PHOBIUS); CYTOPLASMIC_DOMAIN (PHOBIUS); IPR001594 (PROSITE_PROFILES); TMhelix (TMHMM); TMhelix (TMHMM); TMhelix (TMH…	c10028_g2_i1	c7578_g1_i1
c10029_g1_i1	c10029_g1	2238	2064.96	432	20.27	20.5	100	upf0420 protein c16orf58 homolog	2238	10	0	0.81	0	-		IPR006968 (PFAM); PTHR12770:SF20 (PANTHER); IPR006968 (PANTHER)	c10029_g1_i1	c2114_g1_i1
c1003_g1_i1	c1003_g1	376	203.45	3	1.43	1.45	100		376	0			0	-		no IPS match
c10030_g1_i1	c10030_g1	2045	1871.96	243	12.58	12.72	100	protein aspartic protease in guard cell 1-like	2045	10	0	0.812	2	F:aspartic-type endopeptidase activity; P:proteolysis	EC:3.4.23	IPR001461 (PRINTS); PF14543 (PFAM); IPR021109 (G3DSA:2.40.70.GENE3D); PF14541 (PFAM); IPR021109 (G3DSA:2.40.70.GENE3D); PTHR13683:SF250 (PANTHER); IPR001461 (PANTHER); SIGNAL_PEPTIDE_C_REGION (PHOBIUS); NON_CYTOPLASMIC_DOMAIN (PHOBIUS); SIGNAL_PEPTIDE_N_REGION (PHOBIUS); SIGNAL_PEPTIDE_H_REGION (PHOBIUS); SIGNAL_PEPTIDE (PHOBIUS); PS51257 (PROSITE_PROFILES); SignalP-noTM (SIGNALP_GRAM_NEGATIVE); …	c10030_g1_i1	c40889_g1_i1
c10030_g2_i1	c10030_g2	362	189.59	4	2.04	2.07	100	protein aspartic protease in guard cell 1-like	362	10	1.4603e-71	0.908	2	F:aspartic-type endopeptidase activity; P:proteolysis	EC:3.4.23	IPR021109 (G3DSA:2.40.70.GENE3D); PF14541 (PFAM); IPR001461 (PANTHER); PTHR13683:SF250 (PANTHER); IPR021109 (SUPERFAMILY)
c10032_g1_i1	c10032_g1	1300	1126.96	830	71.38	72.18	100	myosin heavy non-muscle-like	1300	10	3.77387e-125	0.725	1	C:chloroplast	-	NON_CYTOPLASMIC_DOMAIN (PHOBIUS); CYTOPLASMIC_DOMAIN (PHOBIUS); TRANSMEMBRANE (PHOBIUS)	c10032_g1_i1	c11138_g1_i3
c10033_g1_i1	c10033_g1	1842	1668.96	144.34	8.38	8.48	30.82	tbc1 domain family member 2a-like	1842	10	0	0.927	2	F:Rab GTPase activator activity; P:positive regulation of Rab GTPase activity	-	IPR000195 (SMART); IPR000195 (PFAM); G3DSA:1.10.8.270 (GENE3D); PTHR22957 (PANTHER); PTHR22957:SF256 (PANTHER); IPR000195 (PROSITE_PROFILES); IPR000195 (SUPERFAMILY); IPR000195 (SUPERFAMILY)	c10033_g1_i1	c11786_g2_i1
c10033_g1_i2	c10033_g1	1825	1651.96	320.66	18.81	19.02	69.18	tbc1 domain family member 2a-like	1825	10	0	0.914	2	F:Rab GTPase activator activity; P:positive regulation of Rab GTPase activity	-	IPR000195 (SMART); G3DSA:1.10.8.270 (GENE3D); IPR000195 (PFAM); PTHR22957:SF256 (PANTHER); PTHR22957 (PANTHER); IPR000195 (PROSITE_PROFILES); IPR000195 (SUPERFAMILY); IPR000195 (SUPERFAMILY)	c10033_g1_i2	c11786_g1_i1
c10034_g1_i1	c10034_g1	1348	1174.96	355	29.28	29.61	100	probable hydroxyacylglutathione hydrolase chloroplast-like isoform x1	1348	10	0	0.905	5	F:iron ion binding; F:hydroxyacylglutathione hydrolase activity; F:zinc ion binding; P:glutathione biosynthetic process; P:pyruvate metabolic process	EC:3.1.2.6	IPR001279 (SMART); IPR001279 (G3DSA:3.60.15.GENE3D); IPR001279 (PFAM); IPR017782 (TIGRFAM); PTHR11935 (PANTHER); PTHR11935:SF76 (PANTHER); IPR017782 (HAMAP); IPR001279 (SUPERFAMILY)	c10034_g1_i1	c13220_g1_i1
c10035_g1_i1	c10035_g1	1877	1703.96	14.81	0.84	0.85	16.63	calcium lipid binding	1877	10	0	0.886	2	P:protein secretion; F:protein binding	-	IPR000008 (PRINTS); IPR000008 (SMART); IPR000008 (G3DSA:2.60.40.GENE3D); IPR000008 (G3DSA:2.60.40.GENE3D); IPR000008 (PFAM); PTHR10774:SF50 (PANTHER); PTHR10774 (PANTHER); IPR000008 (PROSITE_PROFILES); IPR000008 (PROSITE_PROFILES); IPR000008 (SUPERFAMILY); IPR000008 (SUPERFAMILY)
c10035_g1_i2	c10035_g1	1812	1638.96	52.64	3.11	3.15	61.47	calcium lipid binding	1812	10	0	0.89	2	P:protein secretion; F:protein binding	-	IPR000008 (PRINTS); IPR000008 (SMART); IPR000008 (PFAM); IPR000008 (G3DSA:2.60.40.GENE3D); IPR000008 (G3DSA:2.60.40.GENE3D); PTHR10774 (PANTHER); PTHR10774:SF50 (PANTHER); TRANSMEMBRANE (PHOBIUS); CYTOPLASMIC_DOMAIN (PHOBIUS); NON_CYTOPLASMIC_DOMAIN (PHOBIUS); IPR000008 (PROSITE_PROFILES); IPR000008 (PROSITE_PROFILES); IPR000008 (SUPERFAMILY); IPR000008 (SUPERFAMILY); TMhelix (TMHMM)
c10035_g1_i3	c10035_g1	1794	1620.96	18.55	1.11	1.12	21.9	calcium lipid binding	1794	10	0	0.88	2	P:protein secretion; F:protein binding	-	IPR000008 (PRINTS); IPR000008 (SMART); IPR000008 (G3DSA:2.60.40.GENE3D); IPR000008 (PFAM); IPR000008 (G3DSA:2.60.40.GENE3D); PTHR10774:SF50 (PANTHER); PTHR10774 (PANTHER); TRANSMEMBRANE (PHOBIUS); NON_CYTOPLASMIC_DOMAIN (PHOBIUS); CYTOPLASMIC_DOMAIN (PHOBIUS); IPR000008 (PROSITE_PROFILES); IPR000008 (PROSITE_PROFILES); IPR000008 (SUPERFAMILY); IPR000008 (SUPERFAMILY); TMhelix (TMHMM)
c10036_g1_i1	c10036_g1	695	521.96	234	43.45	43.94	100	werner syndrome-like exonuclease-like	695	10	1.87943e-59	0.696	3	P:nucleic acid phosphodiester bond hydrolysis; F:nucleic acid binding; F:3'-5' exonuclease activity	-	no IPS match
c10036_g2_i1	c10036_g2	945	771.96	999	125.42	126.83	100	ferredoxin-thioredoxin variable chain-like	945	10	6.80547e-47	0.785	5	F:lipoate synthase activity; F:4 iron, 4 sulfur cluster binding; C:chloroplast; P:photosynthesis; P:lipoate biosynthetic process	EC:2.8.1.8	G3DSA:2.30.30.50 (GENE3D); IPR004207 (PFAM); IPR003698 (PANTHER); PTHR10949:SF8 (PANTHER); IPR008990 (SUPERFAMILY)	c10036_g2_i1	c18032_g1_i1
c10037_g1_i1	c10037_g1	3073	2899.96	66.5	2.22	2.25	33.77	dentin sialophospho	3073	10	0	0.561	0	-		no IPS match
c10037_g1_i2	c10037_g1	3120	2946.96	132.5	4.36	4.41	66.23	dentin sialophospho	3120	10	0	0.561	0	-		no IPS match	c10037_g1_i2	c8764_g2_i1
c10037_g2_i1	c10037_g2	2995	2821.96	257	8.83	8.93	100	dentin sialophospho	2995	10	0	0.592	0	-		IPR008581 (PFAM)	c10037_g2_i1	c8764_g1_i1
c10038_g1_i1	c10038_g1	252	83.71	20	23.16	23.42	100	cryptochrome1b	252	10	1.41154e-40	0.88	17	P:detection of light stimulus; F:blue light photoreceptor activity; P:response to water deprivation; P:regulation of meristem growth; F:protein kinase activity; P:circadian regulation of calcium ion oscillation; P:stomatal movement; F:DNA photolyase activity; P:regulation of unidimensional cell growth; P:photomorphogenesis; P:protein autophosphorylation; P:anthocyanin-containing compound metaboli…	EC:4.1.99	Coil (COILS); G3DSA:1.10.579.10 (GENE3D); IPR005101 (PFAM); PTHR11455 (PANTHER); PTHR11455:SF9 (PANTHER); IPR005101 (SUPERFAMILY)	c10038_g1_i1	c7629_g1_i1
c10039_g1_i1	c10039_g1	1581	1407.96	290.32	19.98	20.21	77.26	PREDICTED: uncharacterized protein YMR315W-like	1581	10	0	0.872	3	F:oxidoreductase activity; P:oxidation-reduction process; C:cytosol	-	no IPS match	c10039_g1_i1	c39078_g1_i1
c10039_g1_i2	c10039_g1	1651	1477.96	89.68	5.88	5.95	22.74	PREDICTED: uncharacterized protein YMR315W-like	1651	10	0	0.877	3	F:oxidoreductase activity; P:oxidation-reduction process; C:cytosol	-	IPR000683 (PFAM); IPR016040 (G3DSA:3.40.50.GENE3D); PTHR22604 (PANTHER); PTHR22604:SF111 (PANTHER); SSF51735 (SUPERFAMILY)
c10040_g1_i1	c10040_g1	2263	2089.96	212.85	9.87	9.98	85.71	preprotein translocase subunit chloroplastic-like	2263	10	0	0.827	3	P:protein transport; C:plastid envelope; C:membrane	-	PR00303 (PRINTS); IPR002208 (PFAM); IPR023201 (G3DSA:1.10.3370.GENE3D); IPR002208 (PANTHER); PTHR10906:SF7 (PANTHER); NON_CYTOPLASMIC_DOMAIN (PHOBIUS); TRANSMEMBRANE (PHOBIUS); CYTOPLASMIC_DOMAIN (PHOBIUS); NON_CYTOPLASMIC_DOMAIN (PHOBIUS); CYTOPLASMIC_DOMAIN (PHOBIUS); TRANSMEMBRANE (PHOBIUS); TRANSMEMBRANE (PHOBIUS); TRANSMEMBRANE (PHOBIUS); TRANSMEMBRANE (PHOBIUS); TRANSMEMBRANE (PHOBIUS); NON…	c10040_g1_i1	c9808_g1_i2
c10040_g1_i2	c10040_g1	1890	1716.96	29.15	1.65	1.66	14.29	preprotein translocase subunit chloroplastic-like	1890	10	0	0.796	3	P:protein transport; C:plastid envelope; C:membrane	-	PR00303 (PRINTS); IPR002208 (PFAM); IPR023201 (G3DSA:1.10.3370.GENE3D); PTHR10906:SF7 (PANTHER); IPR002208 (PANTHER); NON_CYTOPLASMIC_DOMAIN (PHOBIUS); TRANSMEMBRANE (PHOBIUS); CYTOPLASMIC_DOMAIN (PHOBIUS); NON_CYTOPLASMIC_DOMAIN (PHOBIUS); TRANSMEMBRANE (PHOBIUS); TRANSMEMBRANE (PHOBIUS); TRANSMEMBRANE (PHOBIUS); NON_CYTOPLASMIC_DOMAIN (PHOBIUS); TRANSMEMBRANE (PHOBIUS); CYTOPLASMIC_DOMAIN (PHOB…	c10040_g1_i2	c9808_g1_i3
c10041_g1_i1	c10041_g1	1562	1388.96	181	12.63	12.77	100	mitotic spindle checkpoint protein bubr1-like	1562	10	0	0.813	0	-		no IPS match	c10041_g1_i1	c18007_g1_i1
c10042_g1_i1	c10042_g1	2313	2139.96	343	15.53	15.71	100	gtpase-activating protein gyp7-like	2313	10	0	0.873	2	F:Rab GTPase activator activity; P:positive regulation of Rab GTPase activity	-	IPR000195 (SMART); IPR021935 (PFAM); IPR000195 (PFAM); G3DSA:1.10.8.270 (GENE3D); PTHR22957:SF34 (PANTHER); PTHR22957 (PANTHER); CYTOPLASMIC_DOMAIN (PHOBIUS); TRANSMEMBRANE (PHOBIUS); NON_CYTOPLASMIC_DOMAIN (PHOBIUS); IPR000195 (PROSITE_PROFILES); IPR000195 (SUPERFAMILY); IPR000195 (SUPERFAMILY)	c10042_g1_i1	c9051_g2_i1
c10043_g1_i1	c10043_g1	2422	2248.96	660	28.44	28.76	100		2422	0			0	-		no IPS match
c10044_g1_i1	c10044_g1	953	779.96	127	15.78	15.96	100	transcriptional regulator atrx homolog	953	10	3.21745e-52	0.716	0	-		no IPS match	c10044_g1_i1	c7818_g1_i2
c10045_g1_i1	c10045_g1	1654	1480.96	42.05	2.75	2.78	27.09	beta-galactosidase 8-like	1654	10	0	0.792	7	F:carbohydrate binding; F:beta-galactosidase activity; P:galactose metabolic process; P:glycosaminoglycan catabolic process; P:glycosphingolipid metabolic process; C:beta-galactosidase complex; P:glycerolipid metabolic process	EC:3.2.1.23	IPR001944 (PRINTS); IPR008979 (G3DSA:2.60.120.GENE3D); IPR000922 (PFAM); IPR001944 (PANTHER); PTHR23421:SF54 (PANTHER); IPR000922 (PROSITE_PROFILES); IPR008979 (SUPERFAMILY)
c10045_g1_i2	c10045_g1	2708	2534.96	134.23	5.13	5.19	50.52	beta-galactosidase 8-like	2708	10	0	0.855	7	F:carbohydrate binding; F:beta-galactosidase activity; P:galactose metabolic process; P:glycosaminoglycan catabolic process; P:glycosphingolipid metabolic process; C:beta-galactosidase complex; P:glycerolipid metabolic process	EC:3.2.1.23	IPR001944 (PRINTS); IPR008979 (G3DSA:2.60.120.GENE3D); IPR000922 (PFAM); IPR001944 (PFAM); IPR006104 (PFAM); IPR008979 (G3DSA:2.60.120.GENE3D); IPR013781 (G3DSA:3.20.20.GENE3D); IPR001944 (PANTHER); PTHR23421:SF54 (PANTHER); IPR019801 (PROSITE_PATTERNS); NON_CYTOPLASMIC_DOMAIN (PHOBIUS); SIGNAL_PEPTIDE_N_REGION (PHOBIUS); SIGNAL_PEPTIDE_H_REGION (PHOBIUS); SIGNAL_PEPTIDE (PHOBIUS); SIGNAL_PEPTIDE…	c10045_g1_i2	c8215_g1_i3
c10045_g1_i3	c10045_g1	2845	2671.96	62.72	2.27	2.3	22.39	beta-galactosidase 8-like	2845	10	0	0.853	7	F:carbohydrate binding; F:beta-galactosidase activity; P:galactose metabolic process; P:glycosaminoglycan catabolic process; P:glycosphingolipid metabolic process; C:beta-galactosidase complex; P:glycerolipid metabolic process	EC:3.2.1.23	IPR001944 (PRINTS); IPR013781 (G3DSA:3.20.20.GENE3D); IPR000922 (PFAM); IPR001944 (PFAM); IPR008979 (G3DSA:2.60.120.GENE3D); IPR006104 (PFAM); IPR008979 (G3DSA:2.60.120.GENE3D); IPR001944 (PANTHER); PTHR23421:SF54 (PANTHER); IPR019801 (PROSITE_PATTERNS); IPR000922 (PROSITE_PROFILES); IPR017853 (SUPERFAMILY); IPR008979 (SUPERFAMILY); IPR008979 (SUPERFAMILY)	c10045_g1_i3	c8215_g1_i3
c10046_g1_i1	c10046_g1	1921	1747.96	112.28	6.23	6.3	18.95	adenylyl cyclase	1921	10	0	0.807	0	-		PTHR24015 (PANTHER); PTHR24015:SF292 (PANTHER)	c10046_g1_i1	c22711_g1_i1
c10046_g1_i2	c10046_g1	1904	1730.96	475.72	26.63	26.94	81.05	adenylyl cyclase	1904	10	0	0.807	0	-		PTHR24015 (PANTHER); PTHR24015:SF292 (PANTHER)
c10047_g1_i1	c10047_g1	888	714.96	25	3.39	3.43	100	replication protein a 70 kda dna-binding subunit b-like	888	2	7.39838e-08	0.71	0	-		no IPS match
c10048_g1_i1	c10048_g1	699	525.96	15	2.76	2.8	100		699	0			0	-		no IPS match	c10048_g1_i1	c40544_g1_i1
c10049_g1_i1	c10049_g1	213	49.7	1	1.95	1.97	40.71		213	0			0	-		CYTOPLASMIC_DOMAIN (PHOBIUS); TRANSMEMBRANE (PHOBIUS); NON_CYTOPLASMIC_DOMAIN (PHOBIUS)
c10049_g1_i2	c10049_g1	592	418.97	1.69	0.39	0.39	8.14		592	0			0	-		CYTOPLASMIC_DOMAIN (PHOBIUS); NON_CYTOPLASMIC_DOMAIN (PHOBIUS); TRANSMEMBRANE (PHOBIUS)
c10049_g1_i3	c10049_g1	660	486.96	12.31	2.45	2.48	51.15		660	0			0	-		no IPS match
c1005_g1_i1	c1005_g1	255	86.45	2	2.24	2.27	100		255	0			0	-		no IPS match
c10050_g1_i1	c10050_g1	1287	1113.96	337.86	29.39	29.73	38.71	chloroplast j-like domain 1	1287	10	4.99774e-129	0.697	1	C:chloroplast envelope	-	IPR021788 (PFAM); CYTOPLASMIC_DOMAIN (PHOBIUS); TRANSMEMBRANE (PHOBIUS); NON_CYTOPLASMIC_DOMAIN (PHOBIUS); CYTOPLASMIC_DOMAIN (PHOBIUS); NON_CYTOPLASMIC_DOMAIN (PHOBIUS); TRANSMEMBRANE (PHOBIUS); TRANSMEMBRANE (PHOBIUS); TMhelix (TMHMM); TMhelix (TMHMM)	c10050_g1_i1	c8495_g1_i2
c10050_g1_i2	c10050_g1	1302	1128.96	542.14	46.54	47.06	61.29	PREDICTED: uncharacterized protein LOC102589954 isoform X1	1302	10	2.84938e-133	0.696	1	C:chloroplast envelope	-	IPR021788 (PFAM); TRANSMEMBRANE (PHOBIUS); NON_CYTOPLASMIC_DOMAIN (PHOBIUS); CYTOPLASMIC_DOMAIN (PHOBIUS); TRANSMEMBRANE (PHOBIUS); NON_CYTOPLASMIC_DOMAIN (PHOBIUS); TRANSMEMBRANE (PHOBIUS); CYTOPLASMIC_DOMAIN (PHOBIUS); TMhelix (TMHMM); TMhelix (TMHMM)	c10050_g1_i2	c8495_g1_i1
c10051_g1_i1	c10051_g1	2689	2515.96	610	23.5	23.76	100	subtilisin-like protease-like	2689	10	0	0.813	8	F:identical protein binding; C:plant-type cell wall; F:serine-type endopeptidase activity; C:Golgi apparatus; C:plasmodesma; C:extracellular region; P:proteolysis; P:negative regulation of catalytic activity	EC:3.4.21	IPR015500 (PRINTS); G3DSA:3.50.30.30 (GENE3D); IPR000209 (G3DSA:3.40.50.GENE3D); IPR000209 (PFAM); IPR003137 (PFAM); G3DSA:3.30.70.80 (GENE3D); IPR010259 (PFAM); IPR015500 (PANTHER); PTHR10795:SF321 (PANTHER); IPR023828 (PROSITE_PATTERNS); SIGNAL_PEPTIDE_H_REGION (PHOBIUS); NON_CYTOPLASMIC_DOMAIN (PHOBIUS); SIGNAL_PEPTIDE_N_REGION (PHOBIUS); SIGNAL_PEPTIDE_C_REGION (PHOBIUS); SIGNAL_PEPTIDE (PHOB…	c10051_g1_i1	c7289_g1_i1
c10052_g1_i1	c10052_g1	1071	897.96	825.07	89.05	90.05	79.6	glutathione s-transferase l1-like	1071	10	5.47566e-146	0.888	0	-		no IPS match	c10052_g1_i1	c2267_g1_i1
c10052_g1_i2	c10052_g1	1154	980.96	230.93	22.81	23.07	20.4	glutathione s-transferase l1-like	1154	10	1.05522e-145	0.887	1	F:protein binding		IPR010987 (G3DSA:1.20.1050.GENE3D); IPR004045 (PFAM); PF13410 (PFAM); IPR012336 (G3DSA:3.40.30.GENE3D); PTHR11260:SF123 (PANTHER); PTHR11260 (PANTHER); IPR010987 (PROSITE_PROFILES); IPR004045 (PROSITE_PROFILES); IPR010987 (SUPERFAMILY); IPR012336 (SUPERFAMILY)
c10053_g1_i1	c10053_g1	2179	2005.96	496	23.96	24.23	100	atp-dependent rna helicase dbp2-like	2179	10	0	0.778	4	F:nucleic acid binding; F:ATP-dependent helicase activity; P:ATP catabolic process; F:ATP binding	-	CYTOPLASMIC_DOMAIN (PHOBIUS); NON_CYTOPLASMIC_DOMAIN (PHOBIUS); TRANSMEMBRANE (PHOBIUS); TMhelix (TMHMM)	c10053_g1_i1	c9950_g1_i2
c10054_g1_i1	c10054_g1	1874	1700.96	94.46	5.38	5.44	76.9	glycerophosphoryl diester phosphodiesterase -like	1874	10	3.18401e-170	0.835	4	P:glycerol metabolic process; F:glycerophosphodiester phosphodiesterase activity; P:phospholipid catabolic process; P:glycerolipid metabolic process	EC:3.1.4.46	IPR017946 (G3DSA:3.20.20.GENE3D); IPR004129 (PFAM); NON_CYTOPLASMIC_DOMAIN (PHOBIUS); CYTOPLASMIC_DOMAIN (PHOBIUS); NON_CYTOPLASMIC_DOMAIN (PHOBIUS); TRANSMEMBRANE (PHOBIUS); TRANSMEMBRANE (PHOBIUS); TRANSMEMBRANE (PHOBIUS); CYTOPLASMIC_DOMAIN (PHOBIUS); IPR017946 (SUPERFAMILY); TMhelix (TMHMM); TMhelix (TMHMM); TMhelix (TMHMM)	c10054_g1_i1	c28043_g1_i1
c10054_g1_i2	c10054_g1	745	571.96	9.54	1.62	1.64	23.1	phosphatidylglycerol phospholipase c-like isoform x1	745	10	4.55762e-57	0.717	3	F:glycerophosphodiester phosphodiesterase activity; P:glycerol metabolic process; P:lipid metabolic process	-	IPR004129 (PFAM); IPR017946 (G3DSA:3.20.20.GENE3D); IPR004129 (PANTHER); PTHR23344:SF10 (PANTHER); TRANSMEMBRANE (PHOBIUS); CYTOPLASMIC_DOMAIN (PHOBIUS); NON_CYTOPLASMIC_DOMAIN (PHOBIUS); IPR017946 (SUPERFAMILY); TMhelix (TMHMM)	c10054_g1_i2	c816_g1_i1
c10055_g1_i1	c10055_g1	1396	1222.96	75	5.94	6.01	100	ribosomal rna small subunit methyltransferase g-like	1396	10	4.37645e-175	0.82	3	C:cytoplasm; F:rRNA methyltransferase activity; P:rRNA methylation	EC:2.1.1	IPR003682 (PFAM); IPR029063 (G3DSA:3.40.50.GENE3D); IPR003682 (TIGRFAM); PTHR31760:SF1 (PANTHER); PTHR31760 (PANTHER); SIGNAL_PEPTIDE (PHOBIUS); NON_CYTOPLASMIC_DOMAIN (PHOBIUS); SIGNAL_PEPTIDE_H_REGION (PHOBIUS); SIGNAL_PEPTIDE_N_REGION (PHOBIUS); SIGNAL_PEPTIDE_C_REGION (PHOBIUS); IPR003682 (HAMAP); IPR029063 (SUPERFAMILY)	c10055_g1_i1	c13060_g1_i1
c10056_g1_i1	c10056_g1	1949	1775.96	589	32.14	32.5	100	adp-glucose pyrophosphorylase family protein	1949	10	0	0.921	7	P:response to cadmium ion; F:mannose-1-phosphate guanylyltransferase activity; C:cytosol; C:peroxisome; P:biosynthetic process; P:fructose metabolic process; P:mannose metabolic process	EC:2.7.7.13	NON_CYTOPLASMIC_DOMAIN (PHOBIUS); TRANSMEMBRANE (PHOBIUS); CYTOPLASMIC_DOMAIN (PHOBIUS); TMhelix (TMHMM)	c10056_g1_i1	c11471_g2_i3
c10057_g1_i1	c10057_g1	1385	1211.96	23.81	1.9	1.93	11.94	adp-ribosylation factor gtpase-activating protein agd12-like	1385	10	0	0.844	8	F:ARF GTPase activator activity; P:regulation of ARF GTPase activity; F:zinc ion binding; F:phospholipid binding; P:pollen development; P:positive regulation of GTPase activity; C:vacuole; F:protein binding	-	IPR001164 (PRINTS); IPR000008 (SMART); IPR001164 (SMART); IPR000008 (PFAM); IPR001164 (PFAM); IPR000008 (G3DSA:2.60.40.GENE3D); PTHR23180 (PANTHER); IPR001164 (PROSITE_PROFILES); IPR000008 (PROSITE_PROFILES); SSF57863 (SUPERFAMILY); IPR000008 (SUPERFAMILY)
c10057_g1_i2	c10057_g1	1077	903.96	20.57	2.21	2.23	13.83	adp-ribosylation factor gtpase-activating protein agd12-like	1077	10	1.56109e-163	0.876	8	F:ARF GTPase activator activity; P:regulation of ARF GTPase activity; F:zinc ion binding; F:phospholipid binding; P:pollen development; P:positive regulation of GTPase activity; C:vacuole; F:protein binding	-	IPR000008 (SMART); IPR000008 (PFAM); IPR000008 (G3DSA:2.60.40.GENE3D); IPR001164 (PFAM); PTHR23180 (PANTHER); PTHR23180:SF16 (PANTHER); IPR000008 (PROSITE_PROFILES); SSF57863 (SUPERFAMILY); IPR000008 (SUPERFAMILY)
c10057_g1_i3	c10057_g1	1283	1109.96	135.62	11.84	11.97	74.24	adp-ribosylation factor gtpase-activating protein agd12-like	1283	10	0	0.844	8	F:ARF GTPase activator activity; P:regulation of ARF GTPase activity; F:zinc ion binding; F:phospholipid binding; P:pollen development; P:positive regulation of GTPase activity; C:vacuole; F:protein binding	-	IPR001164 (PRINTS); IPR000008 (SMART); IPR001164 (SMART); IPR000008 (PFAM); IPR001164 (PFAM); IPR000008 (G3DSA:2.60.40.GENE3D); PTHR23180 (PANTHER); IPR001164 (PROSITE_PROFILES); IPR000008 (PROSITE_PROFILES); SSF57863 (SUPERFAMILY); IPR000008 (SUPERFAMILY)	c10057_g1_i3	c1815_g1_i1
c10058_g1_i1	c10058_g1	1711	1537.96	371	23.38	23.64	100	zf-hd homeobox protein at4g24660-like	1711	10	4.57433e-116	0.571	1	F:DNA binding		IPR009057 (G3DSA:1.10.10.GENE3D); IPR006455 (TIGRFAM); IPR006456 (PFAM); IPR006456 (TIGRFAM); PTHR31948:SF5 (PANTHER); PTHR31948 (PANTHER); IPR006456 (PROSITE_PROFILES); IPR009057 (SUPERFAMILY)	c10058_g1_i1	c925_g1_i1
c10059_g1_i1	c10059_g1	1031	857.96	31.02	3.5	3.54	23.35	f-box protein skip28-like	1031	10	1.30866e-113	0.678	1	P:embryo development ending in seed dormancy	-	no IPS match
c10059_g1_i2	c10059_g1	1344	1170.96	138.98	11.5	11.63	76.65	f-box protein skip28-like	1344	10	3.05601e-170	0.663	1	P:embryo development ending in seed dormancy	-	no IPS match	c10059_g1_i2	c30154_g1_i1
c1006_g1_i1	c1006_g1	428	255.14	3	1.14	1.15	100		428	0			0	-		no IPS match
c10060_g1_i1	c10060_g1	1336	1162.96	161	13.42	13.57	100	fh protein interacting protein fip2-like isoform x1	1336	10	0	0.913	2	P:protein homooligomerization; F:protein binding	-	IPR000210 (SMART); IPR001646 (PFAM); IPR003131 (PFAM); IPR011333 (G3DSA:3.30.710.GENE3D); PTHR14958 (PANTHER); SSF141571 (SUPERFAMILY); IPR011333 (SUPERFAMILY)	c10060_g1_i1	c9234_g1_i4
c10061_g1_i1	c10061_g1	748	574.96	634	106.86	108.07	100	plasminogen activator inhibitor 1 rna-binding	748	10	1.20249e-80	0.615	1	C:cytoplasm	-	IPR019084 (PFAM); IPR006861 (PFAM); PTHR12299 (PANTHER); PTHR12299:SF17 (PANTHER)	c10061_g1_i1	c11222_g2_i1
c10061_g2_i1	c10061_g2	619	445.97	405	88.01	89	100	plasminogen activator inhibitor 1 rna-binding	619	10	4.37549e-27	0.543	1	C:cell part	-	PTHR12299:SF17 (PANTHER); PTHR12299 (PANTHER)
c10062_g1_i1	c10062_g1	212	48.88	10	19.83	20.05	100	crt binding factor 3	212	10	2.09783e-27	0.774	6	P:regulation of transcription, DNA-dependent; F:sequence-specific DNA binding transcription factor activity; F:DNA binding; C:nucleus; C:transcription factor complex; P:regulation of transcription, DNA-dependent	-	no IPS match
c10062_g2_i1	c10062_g2	457	284.07	30	10.23	10.35	100	---NA---	457	0			0	-		NON_CYTOPLASMIC_DOMAIN (PHOBIUS); CYTOPLASMIC_DOMAIN (PHOBIUS); TRANSMEMBRANE (PHOBIUS); TMhelix (TMHMM)
c10062_g3_i1	c10062_g3	232	65.81	1	1.47	1.49	100		232	0			0	-		no IPS match
c10062_g4_i1	c10062_g4	526	352.99	68	18.67	18.88	100	crt binding factor 3	526	10	4.5405e-74	0.904	6	P:regulation of transcription, DNA-dependent; F:sequence-specific DNA binding transcription factor activity; F:DNA binding; C:nucleus; C:transcription factor complex; P:regulation of transcription, DNA-dependent	-	IPR001471 (PRINTS); IPR001471 (SMART); IPR001471 (G3DSA:3.30.730.GENE3D); IPR001471 (PFAM); PTHR31839:SF0 (PANTHER); PTHR31839 (PANTHER); IPR001471 (PROSITE_PROFILES); IPR016177 (SUPERFAMILY)
c10064_g1_i1	c10064_g1	307	135.7	3.39	2.42	2.44	37.62		307	0			0	-		no IPS match
c10064_g1_i2	c10064_g1	256	87.37	3.61	4.01	4.05	62.38	---NA---	256	0			0	-		no IPS match
c10065_g1_i1	c10065_g1	396	223.3	3	1.3	1.32	100		396	0			0	-		no IPS match
c10066_g1_i1	c10066_g1	1542	1368.96	2382	168.63	170.53	100	probable protein disulfide-isomerase a6-like	1542	10	0	0.915	16	P:pollen tube development; P:glycerol ether metabolic process; F:protein disulfide isomerase activity; P:oxidation-reduction process; P:response to endoplasmic reticulum stress; P:protein folding; P:cell redox homeostasis; P:embryo sac development; C:plant-type cell wall; C:vacuolar membrane; P:response to cadmium ion; P:double fertilization forming a zygote and endosperm; C:endoplasmic reticulum…	EC:5.3.4.1	no IPS match	c10066_g1_i1	c7808_g1_i1
c10067_g1_i1	c10067_g1	6683	6509.96	302.56	4.5	4.56	81.25	phragmoplast orienting kinesin 2-like	6683	10	0	0.633	8	F:ATP binding; C:kinesin complex; P:metabolic process; F:nucleotide binding; F:microtubule motor activity; F:microtubule binding; P:microtubule-based movement; C:microtubule		Coil (COILS); Coil (COILS); Coil (COILS); Coil (COILS); Coil (COILS); Coil (COILS); Coil (COILS); Coil (COILS); Coil (COILS); Coil (COILS); Coil (COILS); Coil (COILS); Coil (COILS); Coil (COILS); Coil (COILS); Coil (COILS); Coil (COILS); Coil (COILS); Coil (COILS); Coil (COILS); Coil (COILS); Coil (COILS); Coil (COILS); Coil (COILS)	c10067_g1_i1	c12614_g1_i1
c10067_g1_i2	c10067_g1	4595	4421.96	47.44	1.04	1.05	18.75	phragmoplast orienting kinesin 2-like	4595	10	0	0.652	8	F:ATP binding; C:kinesin complex; P:metabolic process; F:nucleotide binding; F:microtubule motor activity; F:microtubule binding; P:microtubule-based movement; C:microtubule		Coil (COILS); Coil (COILS); Coil (COILS); Coil (COILS); Coil (COILS); Coil (COILS); Coil (COILS); Coil (COILS); Coil (COILS); Coil (COILS); Coil (COILS); Coil (COILS); Coil (COILS); Coil (COILS); Coil (COILS); Coil (COILS)	c10067_g1_i2	c12614_g1_i1
c10068_g1_i1	c10068_g1	1542	1368.96	271.9	19.25	19.47	62.88	spermidine synthase 3 isoform 3	1542	10	0	0.864	2	P:metabolic process; F:transferase activity	-	no IPS match	c10068_g1_i1	c23799_g1_i1
c10068_g1_i2	c10068_g1	1596	1422.96	128.72	8.77	8.87	28.64	spermidine synthase 3 isoform 3	1596	10	0	0.864	2	P:metabolic process; F:transferase activity	-	no IPS match	c10068_g1_i2	c23799_g1_i1
c10068_g1_i3	c10068_g1	1195	1021.96	27.38	2.6	2.63	8.48	spermine synthase-like	1195	10	6.79227e-176	0.866	2	P:metabolic process; F:transferase activity	-	G3DSA:2.30.140.10 (GENE3D); IPR001045 (PFAM); IPR029063 (G3DSA:3.40.50.GENE3D); IPR001045 (TIGRFAM); IPR001045 (PANTHER); PTHR11558:SF25 (PANTHER); IPR001045 (PROSITE_PATTERNS); IPR001045 (HAMAP); IPR001045 (PROSITE_PROFILES); IPR029063 (SUPERFAMILY)
c10069_g1_i1	c10069_g1	2296	2122.96	109.47	5	5.05	28.74	serine threonine-protein kinase	2296	10	0	0.844	5	F:RNA polymerase II carboxy-terminal domain kinase activity; C:plasma membrane; P:protein phosphorylation; F:ATP binding; P:serine family amino acid metabolic process	EC:2.7.11.23	IPR002290 (SMART); G3DSA:3.30.200.20 (GENE3D); IPR000719 (PFAM); G3DSA:1.10.510.10 (GENE3D); PTHR24056:SF176 (PANTHER); PTHR24056 (PANTHER); IPR017441 (PROSITE_PATTERNS); IPR008271 (PROSITE_PATTERNS); IPR000719 (PROSITE_PROFILES); IPR011009 (SUPERFAMILY)	c10069_g1_i1	c17988_g1_i1
c10069_g1_i2	c10069_g1	2320	2146.96	274.53	12.39	12.53	71.26	serine threonine-protein kinase	2320	10	0	0.844	5	F:RNA polymerase II carboxy-terminal domain kinase activity; C:plasma membrane; P:protein phosphorylation; F:ATP binding; P:serine family amino acid metabolic process	EC:2.7.11.23	IPR002290 (SMART); G3DSA:3.30.200.20 (GENE3D); IPR000719 (PFAM); G3DSA:1.10.510.10 (GENE3D); PTHR24056:SF176 (PANTHER); PTHR24056 (PANTHER); IPR008271 (PROSITE_PATTERNS); IPR017441 (PROSITE_PATTERNS); IPR000719 (PROSITE_PROFILES); IPR011009 (SUPERFAMILY)
c1007_g1_i1	c1007_g1	243	75.56	0	0	0	0		243	0			0	-		no IPS match
c10070_g1_i1	c10070_g1	746	572.96	13	2.2	2.22	100		746	0			0	-		no IPS match
c10070_g2_i1	c10070_g2	882	708.96	23	3.14	3.18	100		882	0			0	-		no IPS match
c10071_g1_i1	c10071_g1	2698	2524.96	199	7.64	7.72	100	pentatricopeptide repeat-containing protein mitochondrial-like	2698	10	0	0.82	3	P:RNA polyadenylation; F:polynucleotide adenylyltransferase activity; F:protein binding	EC:2.7.7.19	IPR002885 (PFAM); IPR011990 (G3DSA:1.25.40.GENE3D); IPR002885 (PFAM); IPR002885 (PFAM); IPR002885 (TIGRFAM); PTHR24015:SF431 (PANTHER); PTHR24015 (PANTHER); IPR002885 (PROSITE_PROFILES); IPR002885 (PROSITE_PROFILES); IPR002885 (PROSITE_PROFILES); IPR002885 (PROSITE_PROFILES); IPR002885 (PROSITE_PROFILES); IPR002885 (PROSITE_PROFILES); IPR002885 (PROSITE_PROFILES); IPR002885 (PROSITE_PROFILES); IP…	c10071_g1_i1	c33581_g1_i1
c10071_g2_i1	c10071_g2	4014	3840.96	257	6.48	6.56	100	arm repeat superfamily protein isoform 1	4014	10	0	0.899	8	P:meristem initiation; P:transmembrane transport; P:flower development; C:nucleus; C:cytosol; F:nucleobase-containing compound transmembrane transporter activity; P:tRNA export from nucleus; F:binding	-	IPR013598 (PFAM); IPR011989 (G3DSA:1.25.10.GENE3D); PTHR15952 (PANTHER); IPR016024 (SUPERFAMILY)	c10071_g2_i1	c17503_g1_i1
c10072_g1_i1	c10072_g1	557	383.98	104	26.25	26.55	100	glycine cleavage system h protein mitochondrial-like	557	10	2.34112e-58	0.905	3	F:ATP binding; C:glycine cleavage complex; P:glycine decarboxylation via glycine cleavage system	-	IPR002930 (PFAM); G3DSA:2.40.50.100 (GENE3D); IPR017453 (TIGRFAM); PTHR11715:SF1 (PANTHER); IPR002930 (PANTHER); IPR003016 (PROSITE_PATTERNS); IPR011053 (SUPERFAMILY)	c10072_g1_i1	c2864_g1_i1
c10072_g2_i1	c10072_g2	333	161.04	25	15.04	15.21	100	glycine cleavage system h protein mitochondrial-like	333	10	1.8421e-28	0.929	3	F:ATP binding; C:glycine cleavage complex; P:glycine decarboxylation via glycine cleavage system	-	G3DSA:2.40.50.100 (GENE3D); IPR002930 (PFAM); PTHR11715:SF1 (PANTHER); IPR002930 (PANTHER); IPR011053 (SUPERFAMILY)	c10072_g2_i1	c2864_g2_i1
c10073_g1_i1	c10073_g1	1405	1231.96	462	36.34	36.75	100	er membrane protein complex subunit 2-like	1405	10	0	0.92	5	C:endoplasmic reticulum; P:metabolic process; C:Golgi apparatus; F:transferase activity; F:protein binding	-	PF13414 (PFAM); IPR011990 (G3DSA:1.25.40.GENE3D); PTHR12760 (PANTHER); IPR013026 (PROSITE_PROFILES); SSF48452 (SUPERFAMILY)	c10073_g1_i1	c4787_g1_i1
c10074_g1_i1	c10074_g1	3184	3010.96	380	12.23	12.37	100	ribonuclease chloroplastic mitochondrial-like	3184	10	0	0.799	4	F:3'-5'-exoribonuclease activity; P:chloroplast organization; P:RNA phosphodiester bond hydrolysis, exonucleolytic; P:regulation of RNA metabolic process	EC:3.1.13	SM00955 (SMART); PF00773 (PFAM); IPR011991 (G3DSA:1.10.10.GENE3D); PTHR23355 (PANTHER); PTHR23355:SF31 (PANTHER); IPR012340 (SUPERFAMILY)	c10074_g1_i1	c10562_g1_i2
c10075_g1_i1	c10075_g1	1286	1112.96	583.45	50.8	51.38	90.56	peptidyl-prolyl cis-trans isomerase fkbp20- chloroplastic-like	1286	10	8.26118e-168	0.878	7	P:protein folding; F:oxidoreductase activity; C:thylakoid lumen; P:photosystem II assembly; P:protein peptidyl-prolyl isomerization; F:peptidyl-prolyl cis-trans isomerase activity; P:oxidation-reduction process	EC:5.2.1.8	G3DSA:3.10.50.40 (GENE3D); IPR001179 (PFAM); PTHR10516:SF178 (PANTHER); IPR023566 (PANTHER); IPR001179 (PROSITE_PROFILES); SSF54534 (SUPERFAMILY)	c10075_g1_i1	c734_g1_i1
c10075_g1_i2	c10075_g1	1190	1016.96	55.55	5.29	5.35	9.44	peptidyl-prolyl cis-trans isomerase fkbp20- chloroplastic-like	1190	10	3.88201e-139	0.873	7	P:protein folding; F:oxidoreductase activity; C:thylakoid lumen; P:photosystem II assembly; P:protein peptidyl-prolyl isomerization; F:peptidyl-prolyl cis-trans isomerase activity; P:oxidation-reduction process	EC:5.2.1.8	G3DSA:3.10.50.40 (GENE3D); IPR001179 (PFAM); IPR023566 (PANTHER); PTHR10516:SF178 (PANTHER); IPR001179 (PROSITE_PROFILES); SSF54534 (SUPERFAMILY)
c10076_g1_i1	c10076_g1	2764	2590.96	76.33	2.86	2.89	45.03	serine threonine-protein kinase edr1-like isoform x2	2764	10	0	0.727	4	P:protein phosphorylation; F:ATP binding; F:protein serine/threonine kinase activity; P:serine family amino acid metabolic process	EC:2.7.11	IPR002290 (SMART); G3DSA:1.10.510.10 (GENE3D); PF14381 (PFAM); G3DSA:3.30.200.20 (GENE3D); IPR001245 (PFAM); PTHR23257 (PANTHER); PTHR23257:SF410 (PANTHER); IPR017441 (PROSITE_PATTERNS); IPR008271 (PROSITE_PATTERNS); IPR000719 (PROSITE_PROFILES); IPR011009 (SUPERFAMILY)	c10076_g1_i1	c5526_g1_i2
c10076_g1_i2	c10076_g1	2851	2677.96	79.09	2.86	2.89	45.14	serine threonine-protein kinase edr1-like isoform x1	2851	10	0	0.735	4	P:protein phosphorylation; F:ATP binding; F:protein serine/threonine kinase activity; P:serine family amino acid metabolic process	EC:2.7.11	IPR002290 (SMART); G3DSA:1.10.510.10 (GENE3D); IPR001245 (PFAM); PF14381 (PFAM); G3DSA:3.30.200.20 (GENE3D); PTHR23257:SF410 (PANTHER); PTHR23257 (PANTHER); IPR017441 (PROSITE_PATTERNS); IPR008271 (PROSITE_PATTERNS); IPR000719 (PROSITE_PROFILES); IPR011009 (SUPERFAMILY)	c10076_g1_i2	c5526_g1_i1
c10076_g1_i3	c10076_g1	2596	2422.96	15.58	0.62	0.63	9.83	serine threonine-protein kinase edr1-like isoform x1	2596	10	0	0.735	4	P:protein phosphorylation; F:ATP binding; F:protein serine/threonine kinase activity; P:serine family amino acid metabolic process	EC:2.7.11	IPR002290 (SMART); G3DSA:1.10.510.10 (GENE3D); IPR001245 (PFAM); PF14381 (PFAM); G3DSA:3.30.200.20 (GENE3D); PTHR23257:SF410 (PANTHER); PTHR23257 (PANTHER); IPR017441 (PROSITE_PATTERNS); IPR008271 (PROSITE_PATTERNS); IPR000719 (PROSITE_PROFILES); IPR011009 (SUPERFAMILY)
c10077_g1_i1	c10077_g1	1695	1521.96	24.13	1.54	1.55	7.05	uncharacterized loc101224066	1695	10	3.25189e-12	0.803	0	-		no IPS match
c10077_g1_i2	c10077_g1	584	410.97	85.87	20.25	20.48	92.95	hypothetical protein PRUPE_ppa013877mg	584	10	1.02549e-26	0.67	0	-		Coil (COILS)	c10077_g1_i2	c19048_g1_i1
c10077_g2_i1	c10077_g2	312	140.55	3	2.07	2.09	100		312	0			0	-		no IPS match
c10078_g1_i1	c10078_g1	2093	1919.96	353	17.82	18.02	100	nsp-interacting isoform 1	2093	10	0	0.547	4	P:regulation of GTPase activity; P:positive regulation of catalytic activity; C:cytoplasm; F:metal ion binding	-	no IPS match	c10078_g1_i1	c3655_g1_i1
c10078_g2_i1	c10078_g2	794	620.96	113	17.64	17.84	100	nsp-interacting isoform 1	794	10	6.92651e-123	0.767	9	P:response to virus; F:zinc ion binding; P:nucleocytoplasmic transport; F:GTP binding; C:cytosol; P:regulation of ARF GTPase activity; P:positive regulation of GTPase activity; F:GTPase activity; F:ARF GTPase activator activity	-	IPR001164 (PRINTS); IPR001164 (SMART); IPR001164 (PFAM); PTHR23180 (PANTHER); PTHR23180:SF202 (PANTHER); IPR001164 (PROSITE_PROFILES); SSF57863 (SUPERFAMILY)
c10079_g1_i1	c10079_g1	1788	1614.96	316	18.96	19.18	100	lipase class 3 family protein	1788	10	0	0.755	3	F:triglyceride lipase activity; P:lipid catabolic process; P:glycerolipid metabolic process	EC:3.1.1.3	IPR002921 (PFAM); IPR029058 (G3DSA:3.40.50.GENE3D); PTHR21493 (PANTHER); PTHR21493:SF89 (PANTHER); TRANSMEMBRANE (PHOBIUS); TRANSMEMBRANE (PHOBIUS); NON_CYTOPLASMIC_DOMAIN (PHOBIUS); NON_CYTOPLASMIC_DOMAIN (PHOBIUS); TRANSMEMBRANE (PHOBIUS); CYTOPLASMIC_DOMAIN (PHOBIUS); CYTOPLASMIC_DOMAIN (PHOBIUS); IPR029058 (SUPERFAMILY); TMhelix (TMHMM); TMhelix (TMHMM)	c10079_g1_i1	c39757_g1_i1
c1008_g1_i1	c1008_g1	215	51.34	0	0	0	0		215	0			0	-		no IPS match
c10080_g1_i1	c10080_g1	2082	1908.96	26.99	1.37	1.39	24.47	tsl-kinase interacting protein 1-like	2082	10	0	0.525	3	F:molecular_function; P:biological_process; C:nucleus		PTHR21677 (PANTHER)	c10080_g1_i1	c33842_g1_i1
c10080_g1_i2	c10080_g1	2105	1931.96	26.88	1.35	1.36	24.09	tsl-kinase interacting protein 1-like	2105	10	0	0.525	3	F:molecular_function; P:biological_process; C:nucleus		PTHR21677 (PANTHER)	c10080_g1_i2	c33842_g1_i1
c10080_g1_i3	c10080_g1	2432	2258.96	67.13	2.88	2.91	51.44	tsl-kinase interacting protein 1-like	2432	10	0	0.525	3	F:molecular_function; P:biological_process; C:nucleus		PTHR21677 (PANTHER)	c10080_g1_i3	c33842_g1_i1
c10081_g1_i1	c10081_g1	959	785.96	62.32	7.68	7.77	28.43	u6 snrna-associated sm-like protein lsm1-like	959	10	3.58517e-67	0.824	3	C:viral nucleocapsid; P:RNA metabolic process; C:cytoplasmic mRNA processing body	-	IPR006649 (SMART); IPR001163 (PFAM); G3DSA:2.30.30.100 (GENE3D); PTHR15588:SF8 (PANTHER); PTHR15588 (PANTHER); IPR010920 (SUPERFAMILY)
c10081_g1_i2	c10081_g1	1088	914.96	182.68	19.35	19.57	71.57	u6 snrna-associated sm-like protein lsm1-like	1088	10	1.37791e-66	0.824	3	C:viral nucleocapsid; P:RNA metabolic process; C:cytoplasmic mRNA processing body	-	IPR006649 (SMART); IPR001163 (PFAM); G3DSA:2.30.30.100 (GENE3D); PTHR15588:SF8 (PANTHER); PTHR15588 (PANTHER); IPR010920 (SUPERFAMILY)	c10081_g1_i2	c17788_g1_i1
c10082_g1_i1	c10082_g1	2934	2760.96	364.71	12.8	12.95	15.91	alpha-glucan h isozyme	2934	10	0	0.923	6	P:response to water deprivation; P:carbohydrate metabolic process; F:glycogen phosphorylase activity; F:pyridoxal phosphate binding; P:response to cadmium ion; C:chloroplast	-	SIGNAL_PEPTIDE_C_REGION (PHOBIUS); NON_CYTOPLASMIC_DOMAIN (PHOBIUS); SIGNAL_PEPTIDE_N_REGION (PHOBIUS); CYTOPLASMIC_DOMAIN (PHOBIUS); TRANSMEMBRANE (PHOBIUS); SIGNAL_PEPTIDE (PHOBIUS); SIGNAL_PEPTIDE_H_REGION (PHOBIUS); TMhelix (TMHMM)	c10082_g1_i1	c8180_g1_i2
c10082_g1_i2	c10082_g1	3072	2898.96	1587.97	53.09	53.69	65.96	alpha-glucan h isozyme	3072	10	0	0.923	6	P:response to water deprivation; P:carbohydrate metabolic process; F:glycogen phosphorylase activity; F:pyridoxal phosphate binding; P:response to cadmium ion; C:chloroplast	-	SIGNAL_PEPTIDE_C_REGION (PHOBIUS); NON_CYTOPLASMIC_DOMAIN (PHOBIUS); SIGNAL_PEPTIDE_N_REGION (PHOBIUS); CYTOPLASMIC_DOMAIN (PHOBIUS); TRANSMEMBRANE (PHOBIUS); SIGNAL_PEPTIDE (PHOBIUS); SIGNAL_PEPTIDE_H_REGION (PHOBIUS); TMhelix (TMHMM)
c10082_g1_i3	c10082_g1	3156	2982.96	449.32	14.6	14.76	18.14	alpha-glucan h isozyme	3156	10	0	0.923	6	P:response to water deprivation; P:carbohydrate metabolic process; F:glycogen phosphorylase activity; F:pyridoxal phosphate binding; P:response to cadmium ion; C:chloroplast	-	SIGNAL_PEPTIDE_C_REGION (PHOBIUS); NON_CYTOPLASMIC_DOMAIN (PHOBIUS); SIGNAL_PEPTIDE_N_REGION (PHOBIUS); CYTOPLASMIC_DOMAIN (PHOBIUS); TRANSMEMBRANE (PHOBIUS); SIGNAL_PEPTIDE (PHOBIUS); SIGNAL_PEPTIDE_H_REGION (PHOBIUS); TMhelix (TMHMM)
c10083_g1_i1	c10083_g1	1508	1334.96	175.62	12.75	12.89	17.92	neurofilament medium polypeptide-like	1508	10	4.037e-102	0.745	2	P:metal ion transport; F:metal ion binding	-	Coil (COILS); IPR006121 (PFAM); G3DSA:3.30.70.100 (GENE3D); PTHR22814:SF13 (PANTHER); PTHR22814 (PANTHER); IPR006121 (PROSITE_PROFILES); IPR006121 (PROSITE_PROFILES); IPR006121 (SUPERFAMILY); IPR006121 (SUPERFAMILY)
c10083_g1_i2	c10083_g1	1495	1321.96	796.38	58.38	59.04	82.08	neurofilament medium polypeptide-like	1495	10	6.20836e-79	0.713	2	P:metal ion transport; F:metal ion binding	-	IPR006121 (PFAM); G3DSA:3.30.70.100 (GENE3D); PTHR22814 (PANTHER); PTHR22814:SF13 (PANTHER); IPR006121 (PROSITE_PROFILES); IPR006121 (PROSITE_PROFILES); IPR006121 (SUPERFAMILY); IPR006121 (SUPERFAMILY)	c10083_g1_i2	c17746_g1_i1
c10084_g1_i1	c10084_g1	2152	1978.96	248.37	12.16	12.3	66.54	beclin 1 protein	2152	10	0	0.86	5	P:protein targeting to vacuole; C:pre-autophagosomal structure; P:autophagic vacuole assembly; P:pollen germination; P:defense response to fungus	-	Coil (COILS); IPR007243 (PFAM); PTHR12768:SF4 (PANTHER); IPR007243 (PANTHER)	c10084_g1_i1	c12179_g1_i1
c10084_g1_i2	c10084_g1	1426	1252.96	44.18	3.42	3.46	18.7	beclin 1 protein	1426	10	0	0.824	5	P:protein targeting to vacuole; C:pre-autophagosomal structure; P:autophagic vacuole assembly; P:pollen germination; P:defense response to fungus	-	Coil (COILS); IPR007243 (PFAM); PTHR12768:SF4 (PANTHER); IPR007243 (PANTHER)
c10084_g1_i3	c10084_g1	1051	877.96	24.45	2.7	2.73	14.76	beclin 1 protein	1051	10	1.6406e-99	0.933	5	P:protein targeting to vacuole; C:pre-autophagosomal structure; P:autophagic vacuole assembly; P:pollen germination; P:defense response to fungus	-	IPR007243 (PFAM); IPR007243 (PANTHER); PTHR12768:SF4 (PANTHER)
c10085_g1_i1	c10085_g1	697	523.96	546	100.99	102.13	100	nuclear transport factor 2-like	697	10	4.191e-73	0.892	15	C:cytosol; P:regulation of plant-type hypersensitive response; F:protein transporter activity; F:Ran GTPase binding; P:basic amino acid transport; P:protein import into nucleus; P:ammonium transport; P:amino acid import; P:nucleotide transport; P:protein targeting to membrane; P:negative regulation of programmed cell death; P:ER to Golgi vesicle-mediated transport; C:nuclear envelope; P:regulatio…	-	IPR002075 (PFAM); G3DSA:3.10.450.50 (GENE3D); PTHR12612 (PANTHER); PTHR12612:SF0 (PANTHER); IPR018222 (PROSITE_PROFILES); SSF54427 (SUPERFAMILY)	c10085_g1_i1	c33052_g1_i1
c10085_g2_i1	c10085_g2	912	738.96	573	75.15	76	100	nuclear transport factor 2-like	912	10	1.07151e-76	0.897	4	C:cytoplasm; P:protein import into nucleus; F:Ran GTPase binding; C:nuclear envelope	-	no IPS match	c10085_g2_i1	c34627_g1_i1
c10086_g1_i1	c10086_g1	1513	1339.96	21.26	1.54	1.56	11.39	PREDICTED: uncharacterized protein LOC102597312 isoform X3	1513	10	0	0.824	0	-		IPR005031 (PFAM); IPR003863 (PFAM); PTHR31385:SF1 (PANTHER); PTHR31385 (PANTHER); SSF55961 (SUPERFAMILY)
c10086_g1_i2	c10086_g1	1096	922.96	16.21	1.7	1.72	12.61	PREDICTED: uncharacterized protein LOC102597312 isoform X3	1096	10	0	0.834	0	-		IPR005031 (PFAM); IPR003863 (PFAM); PTHR31385:SF1 (PANTHER); PTHR31385 (PANTHER); SSF55961 (SUPERFAMILY)
c10086_g1_i3	c10086_g1	1406	1232.96	130.53	10.26	10.38	76	PREDICTED: uncharacterized protein LOC102597312 isoform X3	1406	10	0	0.823	0	-		IPR005031 (PFAM); IPR003863 (PFAM); PTHR31385:SF1 (PANTHER); PTHR31385 (PANTHER); SSF55961 (SUPERFAMILY)	c10086_g1_i3	c9287_g1_i1
c10087_g1_i1	c10087_g1	2099	1925.96	28.52	1.44	1.45	11.22	deetiolated 1-like protein	2099	10	0	0.916	5	F:protein binding; P:red, far-red light phototransduction; C:nucleus; F:catalytic activity; P:DNA repair	-	IPR019138 (PFAM); PTHR13374 (PANTHER); CYTOPLASMIC_DOMAIN (PHOBIUS); TRANSMEMBRANE (PHOBIUS); NON_CYTOPLASMIC_DOMAIN (PHOBIUS)
c10087_g1_i2	c10087_g1	2196	2022.96	27.35	1.31	1.33	10.24	light-mediated development protein isoform 6	2196	10	0	0.905	5	F:protein binding; P:red, far-red light phototransduction; C:nucleus; F:catalytic activity; P:DNA repair	-	IPR019138 (PFAM); PTHR13374 (PANTHER); IPR008928 (SUPERFAMILY)
c10087_g1_i3	c10087_g1	2209	2035.96	211.12	10.05	10.16	78.54	deetiolated 1-like protein	2209	10	0	0.915	5	F:protein binding; P:red, far-red light phototransduction; C:nucleus; F:catalytic activity; P:DNA repair	-	IPR019138 (PFAM); PTHR13374 (PANTHER)	c10087_g1_i3	c2064_g1_i1
c10088_g1_i1	c10088_g1	2760	2586.96	119.75	4.49	4.54	70.44	transferring glycosyl	2760	10	0	0.813	7	P:seed germination; P:flavonoid biosynthetic process; F:sterol 3-beta-glucosyltransferase activity; C:vacuolar membrane; P:sterol metabolic process; P:seed coat development; P:lipid glycosylation	EC:2.4.1.173	G3DSA:3.40.50.2000 (GENE3D); G3DSA:3.40.50.2000 (GENE3D); IPR004276 (PFAM); IPR002213 (PFAM); PTHR11926:SF139 (PANTHER); IPR002213 (PANTHER); CYTOPLASMIC_DOMAIN (PHOBIUS); NON_CYTOPLASMIC_DOMAIN (PHOBIUS); TRANSMEMBRANE (PHOBIUS); SSF53756 (SUPERFAMILY)
c10088_g1_i2	c10088_g1	2914	2740.96	53.25	1.88	1.9	29.56	transferring glycosyl	2914	10	0	0.813	7	P:seed germination; P:flavonoid biosynthetic process; F:sterol 3-beta-glucosyltransferase activity; C:vacuolar membrane; P:sterol metabolic process; P:seed coat development; P:lipid glycosylation	EC:2.4.1.173	G3DSA:3.40.50.2000 (GENE3D); G3DSA:3.40.50.2000 (GENE3D); IPR004276 (PFAM); IPR002213 (PFAM); PTHR11926:SF139 (PANTHER); IPR002213 (PANTHER); CYTOPLASMIC_DOMAIN (PHOBIUS); NON_CYTOPLASMIC_DOMAIN (PHOBIUS); TRANSMEMBRANE (PHOBIUS); SSF53756 (SUPERFAMILY)	c10088_g1_i2	c8288_g1_i1
c10089_g1_i1	c10089_g1	1712	1538.96	31.86	2.01	2.03	25.63	integral membrane family protein	1712	10	1.56883e-162	0.748	1	C:membrane		IPR000620 (PFAM); PTHR22911:SF6 (PANTHER); PTHR22911 (PANTHER); NON_CYTOPLASMIC_DOMAIN (PHOBIUS); NON_CYTOPLASMIC_DOMAIN (PHOBIUS); NON_CYTOPLASMIC_DOMAIN (PHOBIUS); TRANSMEMBRANE (PHOBIUS); CYTOPLASMIC_DOMAIN (PHOBIUS); CYTOPLASMIC_DOMAIN (PHOBIUS); CYTOPLASMIC_DOMAIN (PHOBIUS); TRANSMEMBRANE (PHOBIUS); TRANSMEMBRANE (PHOBIUS); TRANSMEMBRANE (PHOBIUS); NON_CYTOPLASMIC_DOMAIN (PHOBIUS); CYTOPLASM…	c10089_g1_i1	c38798_g1_i1
c10089_g1_i2	c10089_g1	1635	1461.96	9.04	0.6	0.61	7.66	integral membrane family protein	1635	10	9.30388e-158	0.703	1	C:membrane		IPR000620 (PFAM); PTHR22911 (PANTHER); PTHR22911:SF6 (PANTHER); TRANSMEMBRANE (PHOBIUS); CYTOPLASMIC_DOMAIN (PHOBIUS); NON_CYTOPLASMIC_DOMAIN (PHOBIUS); TRANSMEMBRANE (PHOBIUS); NON_CYTOPLASMIC_DOMAIN (PHOBIUS); TRANSMEMBRANE (PHOBIUS); TRANSMEMBRANE (PHOBIUS); NON_CYTOPLASMIC_DOMAIN (PHOBIUS); TRANSMEMBRANE (PHOBIUS); TRANSMEMBRANE (PHOBIUS); CYTOPLASMIC_DOMAIN (PHOBIUS); TRANSMEMBRANE (PHOBIUS)…	c10089_g1_i2	c38798_g1_i1
c10089_g1_i3	c10089_g1	1827	1653.96	89.1	5.22	5.28	66.71	integral membrane family protein	1827	10	0	0.755	1	C:membrane		IPR000620 (PFAM); PTHR22911 (PANTHER); PTHR22911:SF6 (PANTHER); NON_CYTOPLASMIC_DOMAIN (PHOBIUS); TRANSMEMBRANE (PHOBIUS); TRANSMEMBRANE (PHOBIUS); TRANSMEMBRANE (PHOBIUS); NON_CYTOPLASMIC_DOMAIN (PHOBIUS); TRANSMEMBRANE (PHOBIUS); TRANSMEMBRANE (PHOBIUS); TRANSMEMBRANE (PHOBIUS); CYTOPLASMIC_DOMAIN (PHOBIUS); CYTOPLASMIC_DOMAIN (PHOBIUS); NON_CYTOPLASMIC_DOMAIN (PHOBIUS); TRANSMEMBRANE (PHOBIUS)…	c10089_g1_i3	c38798_g1_i1
c1009_g1_i1	c1009_g1	314	142.49	3	2.04	2.06	100		314	0			0	-		SIGNAL_PEPTIDE_N_REGION (PHOBIUS); NON_CYTOPLASMIC_DOMAIN (PHOBIUS); SIGNAL_PEPTIDE (PHOBIUS); TRANSMEMBRANE (PHOBIUS); CYTOPLASMIC_DOMAIN (PHOBIUS); SIGNAL_PEPTIDE_C_REGION (PHOBIUS); SIGNAL_PEPTIDE_H_REGION (PHOBIUS); TMhelix (TMHMM)
c1009_g2_i1	c1009_g2	216	52.17	2	3.72	3.76	100		216	0			0	-		CYTOPLASMIC_DOMAIN (PHOBIUS); CYTOPLASMIC_DOMAIN (PHOBIUS); TRANSMEMBRANE (PHOBIUS); TRANSMEMBRANE (PHOBIUS); NON_CYTOPLASMIC_DOMAIN (PHOBIUS); TMhelix (TMHMM); TMhelix (TMHMM)
c10090_g1_i1	c10090_g1	1726	1552.96	536	33.45	33.83	100	thaumatin-like protein 1-like	1726	10	6.05849e-166	0.664	0	-		IPR001938 (PRINTS); IPR001938 (SMART); IPR001938 (PFAM); IPR001938 (G3DSA:2.60.110.GENE3D); PTHR31048:SF4 (PANTHER); PTHR31048 (PANTHER); IPR017949 (PROSITE_PATTERNS); SIGNAL_PEPTIDE_H_REGION (PHOBIUS); CYTOPLASMIC_DOMAIN (PHOBIUS); SIGNAL_PEPTIDE (PHOBIUS); SIGNAL_PEPTIDE_N_REGION (PHOBIUS); SIGNAL_PEPTIDE_C_REGION (PHOBIUS); NON_CYTOPLASMIC_DOMAIN (PHOBIUS); TRANSMEMBRANE (PHOBIUS); IPR001938 (…	c10090_g1_i1	c7515_g1_i1
c10091_g1_i1	c10091_g1	4598	4424.96	1143	25.03	25.32	100	kinase superfamily protein with octicosapeptide phox bem1p isoform 1	4598	10	0	0.736	5	P:protein phosphorylation; F:ATP binding; F:protein serine/threonine kinase activity; P:serine family amino acid metabolic process; F:protein binding	EC:2.7.11	IPR001245 (PRINTS); IPR002290 (SMART); IPR000270 (SMART); G3DSA:3.10.20.240 (GENE3D); G3DSA:1.10.510.10 (GENE3D); G3DSA:3.30.200.20 (GENE3D); IPR000270 (PFAM); IPR001245 (PFAM); PTHR23257:SF328 (PANTHER); PTHR23257 (PANTHER); IPR008271 (PROSITE_PATTERNS); IPR017441 (PROSITE_PATTERNS); IPR000719 (PROSITE_PROFILES); SSF54277 (SUPERFAMILY); IPR011009 (SUPERFAMILY)	c10091_g1_i1	c9684_g1_i1
c10092_g1_i1	c10092_g1	2201	2027.96	119.79	5.72	5.79	77.89	PREDICTED: uncharacterized protein LOC102587994	2201	10	0	0.68	0	-		no IPS match	c10092_g1_i1	c10335_g1_i4
c10092_g1_i2	c10092_g1	2158	1984.96	18.7	0.91	0.92	12.43	PREDICTED: uncharacterized protein LOC102587994	2158	10	0	0.68	0	-		no IPS match
c10092_g1_i3	c10092_g1	2148	1974.96	14.51	0.71	0.72	9.69	PREDICTED: uncharacterized protein LOC102587994	2148	10	0	0.677	0	-		CYTOPLASMIC_DOMAIN (PHOBIUS); TRANSMEMBRANE (PHOBIUS); NON_CYTOPLASMIC_DOMAIN (PHOBIUS)
c10093_g1_i1	c10093_g1	201	40.13	4	9.66	9.77	100	dna repair protein complementing xp-c cells-like	201	3	1.02213e-23	0.9667	4	F:damaged DNA binding; P:nucleotide-excision repair; C:chloroplast; C:nucleus	-	no IPS match
c10094_g1_i1	c10094_g1	6667	6493.96	80.21	1.2	1.21	11.91	tata-binding protein-associated factor 172-like	6667	10	0	0.813	1	F:nucleic acid binding	-	SIGNAL_PEPTIDE_C_REGION (PHOBIUS); SIGNAL_PEPTIDE (PHOBIUS); SIGNAL_PEPTIDE_N_REGION (PHOBIUS); CYTOPLASMIC_DOMAIN (PHOBIUS); TRANSMEMBRANE (PHOBIUS); SIGNAL_PEPTIDE_H_REGION (PHOBIUS); NON_CYTOPLASMIC_DOMAIN (PHOBIUS); TMhelix (TMHMM)
c10094_g1_i2	c10094_g1	6782	6608.96	572.42	8.39	8.49	83.51	tata-binding protein-associated factor 172-like	6782	10	0	0.813	3	F:helicase activity; F:ATP binding; F:DNA binding	-	Coil (COILS); IPR001650 (SMART); IPR014001 (SMART); IPR001650 (PFAM); IPR027417 (G3DSA:3.40.50.GENE3D); IPR000330 (PFAM); IPR011989 (G3DSA:1.25.10.GENE3D); IPR022707 (PFAM); PTHR10799:SF225 (PANTHER); PTHR10799 (PANTHER); IPR001650 (PROSITE_PROFILES); IPR014001 (PROSITE_PROFILES); IPR016024 (SUPERFAMILY); IPR027417 (SUPERFAMILY); IPR027417 (SUPERFAMILY)	c10094_g1_i2	c10993_g2_i1
c10094_g1_i3	c10094_g1	5932	5758.96	27.37	0.46	0.47	4.58	tata-binding protein-associated factor btaf1-like	5932	10	0	0.81	2	F:ATP binding; F:DNA binding	-	Coil (COILS); IPR014001 (SMART); IPR000330 (PFAM); IPR022707 (PFAM); IPR011989 (G3DSA:1.25.10.GENE3D); PTHR10799:SF225 (PANTHER); PTHR10799 (PANTHER); IPR014001 (PROSITE_PROFILES); IPR027417 (SUPERFAMILY); IPR027417 (SUPERFAMILY); IPR016024 (SUPERFAMILY)
c10095_g1_i1	c10095_g1	2677	2503.96	474	18.35	18.55	100	nucleolar complex protein 2 homolog	2677	10	0	0.754	0	-		Coil (COILS); IPR005343 (PFAM); IPR005343 (PANTHER); PTHR12687:SF4 (PANTHER); NON_CYTOPLASMIC_DOMAIN (PHOBIUS); CYTOPLASMIC_DOMAIN (PHOBIUS); TRANSMEMBRANE (PHOBIUS)	c10095_g1_i1	c9845_g1_i1
c10096_g1_i1	c10096_g1	1574	1400.96	95.05	6.57	6.65	14.99	plastid transcriptionally active 13	1574	10	3.24484e-180	0.78	9	P:positive regulation of transcription, DNA-dependent; P:phosphatidylglycerol biosynthetic process; P:chloroplast relocation; C:plastid chromosome; P:isopentenyl diphosphate biosynthetic process, methylerythritol 4-phosphate pathway; P:thylakoid membrane organization; P:ncRNA metabolic process; P:transcription from plastid promoter; C:chloroplast	-	Coil (COILS); IPR006645 (SMART); IPR005824 (SMART); IPR014722 (G3DSA:2.30.30.GENE3D); IPR006645 (PFAM); IPR006645 (G3DSA:3.30.70.GENE3D); PTHR30265 (PANTHER); SignalP-TM (SIGNALP_GRAM_POSITIVE); IPR006645 (SUPERFAMILY)
c10096_g1_i2	c10096_g1	1524	1350.96	519.95	37.3	37.72	85.01	plastid transcriptionally active isoform 1	1524	10	0	0.784	2	P:regulation of transcription, DNA-dependent; C:plastid chromosome	-	CYTOPLASMIC_DOMAIN (PHOBIUS); TRANSMEMBRANE (PHOBIUS); NON_CYTOPLASMIC_DOMAIN (PHOBIUS); TRANSMEMBRANE (PHOBIUS); CYTOPLASMIC_DOMAIN (PHOBIUS); TMhelix (TMHMM); TMhelix (TMHMM)	c10096_g1_i2	c8352_g1_i1
c10097_g1_i1	c10097_g1	495	322.01	6.18	1.86	1.88	21.88	polynucleotidyl isoform 2	495	10	1.77076e-20	0.692	1	P:metabolic process	-	no IPS match
c10097_g1_i2	c10097_g1	1308	1134.96	77.82	6.64	6.72	78.12	PREDICTED: uncharacterized protein LOC102593675	1308	10	0	0.656	3	P:nucleic acid phosphodiester bond hydrolysis; F:nucleic acid binding; F:exonuclease activity	-	no IPS match	c10097_g1_i2	c4571_g1_i1
c10098_g1_i1	c10098_g1	3655	3481.96	429	11.94	12.08	100	lrr receptor-like serine threonine-protein kinase fls2-like	3655	10	0	0.655	1	F:protein binding		IPR003591 (SMART); G3DSA:3.80.10.10 (GENE3D); IPR001611 (PFAM); G3DSA:3.80.10.10 (GENE3D); IPR001611 (PFAM); G3DSA:3.80.10.10 (GENE3D); PTHR24420:SF648 (PANTHER); PTHR24420 (PANTHER); TRANSMEMBRANE (PHOBIUS); CYTOPLASMIC_DOMAIN (PHOBIUS); NON_CYTOPLASMIC_DOMAIN (PHOBIUS); SSF52058 (SUPERFAMILY); SSF52058 (SUPERFAMILY); SSF52047 (SUPERFAMILY); SSF52058 (SUPERFAMILY); TMhelix (TMHMM)	c10098_g1_i1	c13207_g1_i1
c10099_g1_i1	c10099_g1	481	308.03	3.84	1.21	1.22	28.76		481	0			0	-		no IPS match
c10099_g1_i2	c10099_g1	1453	1279.96	29.73	2.25	2.28	53.63	e3 ubiquitin-protein ligase ring1-like	1453	10	0	0.648	2	F:zinc ion binding; F:protein binding	-	IPR001841 (SMART); IPR001841 (PFAM); IPR013083 (G3DSA:3.30.40.GENE3D); PTHR22763:SF3 (PANTHER); PTHR22763 (PANTHER); IPR001841 (PROSITE_PROFILES); SSF57850 (SUPERFAMILY)	c10099_g1_i2	c35148_g1_i1
c10099_g1_i3	c10099_g1	1541	1367.96	10.43	0.74	0.75	17.61	e3 ubiquitin-protein ligase ring1-like	1541	10	0	0.648	2	F:zinc ion binding; F:protein binding	-	IPR001841 (SMART); IPR001841 (PFAM); IPR013083 (G3DSA:3.30.40.GENE3D); PTHR22763:SF3 (PANTHER); PTHR22763 (PANTHER); IPR001841 (PROSITE_PROFILES); SSF57850 (SUPERFAMILY)	c10099_g1_i3	c35148_g1_i1
c101_g1_i1	c101_g1	1793	1619.96	135.69	8.12	8.21	77.87	heterogeneous nuclear ribonucleoprotein 1-like isoform x1	1793	10	0	0.733	2	F:nucleic acid binding; F:nucleotide binding	-	IPR000504 (SMART); IPR012677 (G3DSA:3.30.70.GENE3D); IPR000504 (PFAM); PTHR24012:SF332 (PANTHER); PTHR24012 (PANTHER); IPR000504 (PROSITE_PROFILES); SSF54928 (SUPERFAMILY)	c101_g1_i1	c3346_g1_i1
c101_g1_i2	c101_g1	1698	1524.96	36.31	2.31	2.33	22.13	heterogeneous nuclear ribonucleoprotein 1-like isoform x1	1698	10	0	0.733	2	F:organic cyclic compound binding; F:heterocyclic compound binding	-	CYTOPLASMIC_DOMAIN (PHOBIUS); CYTOPLASMIC_DOMAIN (PHOBIUS); TRANSMEMBRANE (PHOBIUS); NON_CYTOPLASMIC_DOMAIN (PHOBIUS); TRANSMEMBRANE (PHOBIUS); TMhelix (TMHMM); TMhelix (TMHMM)
c1010_g1_i1	c1010_g1	527	353.99	7	1.92	1.94	100	ribonuclease h protein at1g65750-like	527	10	7.70704e-25	0.64	4	F:transferase activity, transferring phosphorus-containing groups; F:organic cyclic compound binding; P:metabolic process; F:heterocyclic compound binding	-	no IPS match
c1010_g2_i1	c1010_g2	407	234.23	6	2.48	2.51	100	ribonuclease h protein at1g65750-like	407	10	7.31331e-32	0.738	1	F:binding	-	no IPS match
c10100_g1_i1	c10100_g1	2594	2420.96	290	11.61	11.74	100	g-type lectin s-receptor-like serine threonine-protein kinase at1g34300-like	2594	10	0	0.779	5	P:recognition of pollen; P:protein phosphorylation; F:ATP binding; F:protein serine/threonine kinase activity; P:serine family amino acid metabolic process	EC:2.7.11	IPR001480 (SMART); IPR002290 (SMART); G3DSA:3.30.200.20 (GENE3D); IPR000858 (PFAM); IPR001480 (PFAM); IPR000719 (PFAM); IPR013320 (G3DSA:2.60.120.GENE3D); IPR001480 (G3DSA:2.90.10.GENE3D); G3DSA:1.10.510.10 (GENE3D); PTHR24420:SF583 (PANTHER); PTHR24420 (PANTHER); IPR008271 (PROSITE_PATTERNS); IPR017441 (PROSITE_PATTERNS); SIGNAL_PEPTIDE_C_REGION (PHOBIUS); SIGNAL_PEPTIDE_N_REGION (PHOBIUS); NON_…	c10100_g1_i1	c7278_g1_i1
c10102_g1_i1	c10102_g1	1721	1547.96	3333	208.67	211.03	100	porphobilinogen chloroplastic-like	1721	10	0	0.917	8	F:hydroxymethylbilane synthase activity; P:defense response to bacterium; P:peptidyl-pyrromethane cofactor linkage; C:chloroplast envelope; P:tetrapyrrole biosynthetic process; C:chloroplast stroma; C:apoplast; P:chlorophyll metabolic process	EC:2.5.1.61	IPR000860 (PRINTS); IPR000860 (PIRSF); IPR022418 (PFAM); IPR022418 (G3DSA:3.30.160.GENE3D); IPR000860 (TIGRFAM); G3DSA:3.40.190.10 (GENE3D); G3DSA:3.40.190.10 (GENE3D); IPR022417 (PFAM); IPR000860 (PANTHER); PTHR11557:SF0 (PANTHER); IPR022419 (PROSITE_PATTERNS); IPR000860 (HAMAP); IPR022418 (SUPERFAMILY); SSF53850 (SUPERFAMILY)	c10102_g1_i1	c28651_g1_i1
c10103_g1_i1	c10103_g1	1516	1342.96	107.58	7.76	7.85	64.01	protein ei24 homolog	1516	10	0	0.814	0	-		PF07264 (PFAM); IPR009890 (PANTHER); PTHR21389:SF0 (PANTHER); TRANSMEMBRANE (PHOBIUS); TRANSMEMBRANE (PHOBIUS); NON_CYTOPLASMIC_DOMAIN (PHOBIUS); CYTOPLASMIC_DOMAIN (PHOBIUS); TRANSMEMBRANE (PHOBIUS); NON_CYTOPLASMIC_DOMAIN (PHOBIUS); TRANSMEMBRANE (PHOBIUS); TRANSMEMBRANE (PHOBIUS); CYTOPLASMIC_DOMAIN (PHOBIUS); TRANSMEMBRANE (PHOBIUS); CYTOPLASMIC_DOMAIN (PHOBIUS); CYTOPLASMIC_DOMAIN (PHOBIUS);…	c10103_g1_i1	c1985_g1_i1
c10103_g1_i2	c10103_g1	1381	1207.96	54.42	4.37	4.42	35.99	protein ei24 homolog	1381	10	0	0.73	0	-		PF07264 (PFAM); PTHR21389:SF0 (PANTHER); IPR009890 (PANTHER); NON_CYTOPLASMIC_DOMAIN (PHOBIUS); CYTOPLASMIC_DOMAIN (PHOBIUS); CYTOPLASMIC_DOMAIN (PHOBIUS); TRANSMEMBRANE (PHOBIUS); TRANSMEMBRANE (PHOBIUS); TRANSMEMBRANE (PHOBIUS); TRANSMEMBRANE (PHOBIUS); NON_CYTOPLASMIC_DOMAIN (PHOBIUS); CYTOPLASMIC_DOMAIN (PHOBIUS); TRANSMEMBRANE (PHOBIUS); TRANSMEMBRANE (PHOBIUS); CYTOPLASMIC_DOMAIN (PHOBIUS);…
c10104_g1_i1	c10104_g1	935	761.96	14.7	1.87	1.89	11.05	protein yls7-like	935	10	2.55423e-126	0.865	1	P:response to fungus	-	IPR026057 (PFAM); IPR025846 (PFAM); PTHR32285:SF14 (PANTHER); PTHR32285 (PANTHER); SIGNAL_PEPTIDE_C_REGION (PHOBIUS); SIGNAL_PEPTIDE_N_REGION (PHOBIUS); SIGNAL_PEPTIDE (PHOBIUS); NON_CYTOPLASMIC_DOMAIN (PHOBIUS); SIGNAL_PEPTIDE_H_REGION (PHOBIUS); SignalP-noTM (SIGNALP_EUK); TMhelix (TMHMM)
c10104_g1_i2	c10104_g1	1515	1341.96	208.3	15.04	15.21	88.95	protein yls7-like	1515	10	0	0.812	1	P:response to fungus	-	IPR025846 (PFAM); IPR026057 (PFAM); PTHR32285:SF14 (PANTHER); PTHR32285 (PANTHER); SIGNAL_PEPTIDE_C_REGION (PHOBIUS); NON_CYTOPLASMIC_DOMAIN (PHOBIUS); SIGNAL_PEPTIDE_N_REGION (PHOBIUS); SIGNAL_PEPTIDE (PHOBIUS); SIGNAL_PEPTIDE_H_REGION (PHOBIUS); SignalP-noTM (SIGNALP_EUK); TMhelix (TMHMM)	c10104_g1_i2	c95_g1_i1
c10105_g1_i1	c10105_g1	3519	3345.96	621	17.99	18.19	100	calmodulin-binding transcription activator 2-like isoform x2	3519	10	0	0.783	3	C:nucleus; F:DNA binding; P:response to cold	-	no IPS match	c10105_g1_i1	c11245_g1_i2
c10106_g1_i1	c10106_g1	2010	1836.96	651.69	34.38	34.77	87.49	signal peptide peptidase-like 5-like	2010	10	0	0.799	4	C:integral to membrane; C:vacuolar membrane; P:metabolic process; F:aspartic-type endopeptidase activity	EC:3.4.23	no IPS match	c10106_g1_i1	c18055_g1_i1
c10106_g1_i2	c10106_g1	2230	2056.96	104.31	4.91	4.97	12.51	signal peptide peptidase-like 5-like	2230	10	0	0.773	4	C:integral to membrane; C:vacuolar membrane; P:metabolic process; F:aspartic-type endopeptidase activity	EC:3.4.23	G3DSA:3.50.30.30 (GENE3D); IPR007369 (PFAM); IPR003137 (PFAM); PTHR12174:SF36 (PANTHER); IPR007369 (PANTHER); SIGNAL_PEPTIDE_H_REGION (PHOBIUS); SIGNAL_PEPTIDE (PHOBIUS); TRANSMEMBRANE (PHOBIUS); TRANSMEMBRANE (PHOBIUS); SIGNAL_PEPTIDE_N_REGION (PHOBIUS); NON_CYTOPLASMIC_DOMAIN (PHOBIUS); TRANSMEMBRANE (PHOBIUS); CYTOPLASMIC_DOMAIN (PHOBIUS); TRANSMEMBRANE (PHOBIUS); CYTOPLASMIC_DOMAIN (PHOBIUS);…
c10106_g2_i1	c10106_g2	266	96.64	3	3.01	3.04	100		266	0			0	-		NON_CYTOPLASMIC_DOMAIN (PHOBIUS); CYTOPLASMIC_DOMAIN (PHOBIUS); TRANSMEMBRANE (PHOBIUS); TMhelix (TMHMM)
c10107_g1_i1	c10107_g1	3493	3319.96	250	7.3	7.38	100	homeobox protein luminidependens-like	3493	10	0	0.689	4	F:sequence-specific DNA binding; P:regulation of transcription, DNA-dependent; F:sequence-specific DNA binding transcription factor activity; C:nucleus		IPR001356 (SMART); IPR017923 (G3DSA:1.20.930.GENE3D); IPR009057 (G3DSA:1.10.10.GENE3D); IPR001356 (PROSITE_PROFILES); IPR009057 (SUPERFAMILY); IPR017923 (SUPERFAMILY)	c10107_g1_i1	c33607_g1_i1
c10108_g1_i1	c10108_g1	3628	3454.96	2200	61.71	62.41	100	protein chloroplastic-like	3628	10	0	0.826	3	C:chloroplast envelope; P:protein import into chloroplast stroma; P:chloroplast organization	-	no IPS match	c10108_g1_i1	c7590_g1_i1
c10109_g1_i1	c10109_g1	1279	1105.96	16.22	1.42	1.44	8.84	magnesium transporter mrs2- chloroplastic-like	1279	10	0	0.864	5	P:magnesium ion transport; C:chloroplast envelope; P:ion transmembrane transport; F:magnesium ion transmembrane transporter activity; C:membrane	-	Coil (COILS); IPR002523 (PFAM); G3DSA:1.20.58.340 (GENE3D); PTHR13890:SF0 (PANTHER); IPR026573 (PANTHER); TRANSMEMBRANE (PHOBIUS); TRANSMEMBRANE (PHOBIUS); NON_CYTOPLASMIC_DOMAIN (PHOBIUS); CYTOPLASMIC_DOMAIN (PHOBIUS); CYTOPLASMIC_DOMAIN (PHOBIUS); SSF144083 (SUPERFAMILY); TMhelix (TMHMM); TMhelix (TMHMM)
c10109_g1_i2	c10109_g1	1832	1658.96	250.78	14.65	14.82	91.16	magnesium transporter mrs2- chloroplastic-like	1832	10	0	0.864	5	P:magnesium ion transport; C:chloroplast envelope; P:ion transmembrane transport; F:magnesium ion transmembrane transporter activity; C:membrane	-	Coil (COILS); IPR002523 (PFAM); G3DSA:1.20.58.340 (GENE3D); PTHR13890:SF0 (PANTHER); IPR026573 (PANTHER); TRANSMEMBRANE (PHOBIUS); TRANSMEMBRANE (PHOBIUS); NON_CYTOPLASMIC_DOMAIN (PHOBIUS); CYTOPLASMIC_DOMAIN (PHOBIUS); CYTOPLASMIC_DOMAIN (PHOBIUS); SSF144083 (SUPERFAMILY); TMhelix (TMHMM); TMhelix (TMHMM)	c10109_g1_i2	c10374_g1_i2
c10110_g1_i1	c10110_g1	2151	1977.96	156.23	7.65	7.74	17.59	protein rcc2-like	2151	10	0	0.857	4	F:DNA binding; P:cell division; P:mitotic cell cycle; P:endosome organization	-	IPR000408 (PRINTS); IPR000408 (PFAM); IPR009091 (G3DSA:2.130.10.GENE3D); PTHR22870 (PANTHER); IPR028641 (PTHR22870:PANTHER); IPR000408 (PROSITE_PATTERNS); IPR000408 (PROSITE_PATTERNS); IPR000408 (PROSITE_PROFILES); IPR000408 (PROSITE_PROFILES); IPR000408 (PROSITE_PROFILES); IPR000408 (PROSITE_PROFILES); IPR009091 (SUPERFAMILY)
c10110_g1_i2	c10110_g1	2175	2001.96	740.77	35.86	36.27	82.41	protein rcc2-like	2175	10	0	0.878	4	F:DNA binding; P:cell division; P:mitotic cell cycle; P:endosome organization	-	IPR000408 (PRINTS); IPR009091 (G3DSA:2.130.10.GENE3D); IPR000408 (PFAM); IPR028641 (PTHR22870:PANTHER); PTHR22870 (PANTHER); IPR000408 (PROSITE_PATTERNS); IPR000408 (PROSITE_PATTERNS); IPR000408 (PROSITE_PROFILES); IPR000408 (PROSITE_PROFILES); IPR000408 (PROSITE_PROFILES); IPR000408 (PROSITE_PROFILES); IPR000408 (PROSITE_PROFILES); IPR009091 (SUPERFAMILY)	c10110_g1_i2	c8783_g1_i1
c10111_g1_i1	c10111_g1	284	113.61	4	3.41	3.45	100		284	0			0	-		no IPS match
c10111_g2_i1	c10111_g2	1924	1750.96	259.1	14.34	14.5	87.76	transcriptional regulator atrx homolog isoform x1	1924	10	0	0.653	2	F:U1 snRNA binding; F:U2 snRNA binding	-	IPR024822 (PTHR15197:PANTHER); PTHR15197 (PANTHER)	c10111_g2_i1	c8227_g1_i1
c10111_g2_i2	c10111_g2	2058	1884.96	38.9	2	2.02	12.24	transcriptional regulator atrx homolog isoform x3	2058	10	9.0965e-154	0.692	2	F:U1 snRNA binding; F:U2 snRNA binding	-	IPR024822 (PTHR15197:PANTHER); PTHR15197 (PANTHER)
c10112_g1_i1	c10112_g1	4990	4816.96	1352	27.2	27.51	100	kh domain-containing protein at4g18375-like	4990	10	0	0.823	1	F:RNA binding	-	IPR004087 (SMART); IPR004088 (G3DSA:3.30.1370.GENE3D); IPR004088 (G3DSA:3.30.1370.GENE3D); IPR004088 (G3DSA:3.30.1370.GENE3D); IPR004088 (PFAM); IPR004088 (G3DSA:3.30.1370.GENE3D); IPR004088 (G3DSA:3.30.1370.GENE3D); PTHR10288:SF137 (PANTHER); PTHR10288 (PANTHER); IPR004088 (PROSITE_PROFILES); IPR004088 (PROSITE_PROFILES); IPR004088 (PROSITE_PROFILES); IPR004088 (PROSITE_PROFILES); IPR004088 (PRO…	c10112_g1_i1	c7710_g1_i2
c10113_g1_i1	c10113_g1	451	278.08	5	1.74	1.76	100		451	0			0	-		CYTOPLASMIC_DOMAIN (PHOBIUS); CYTOPLASMIC_DOMAIN (PHOBIUS); NON_CYTOPLASMIC_DOMAIN (PHOBIUS); TRANSMEMBRANE (PHOBIUS); TRANSMEMBRANE (PHOBIUS); TMhelix (TMHMM); TMhelix (TMHMM)
c10114_g1_i1	c10114_g1	210	47.25	4	8.2	8.3	100		210	0			0	-		no IPS match
c10114_g2_i1	c10114_g2	2308	2134.96	135	6.13	6.2	100	protein pollen defective in guidance 1-like	2308	10	0	0.759	3	P:embryo development; P:maintenance of protein localization in endoplasmic reticulum; P:pollen tube guidance	-	IPR008010 (PFAM); IPR008010 (PANTHER); PTHR13317:SF4 (PANTHER); TRANSMEMBRANE (PHOBIUS); TRANSMEMBRANE (PHOBIUS); NON_CYTOPLASMIC_DOMAIN (PHOBIUS); NON_CYTOPLASMIC_DOMAIN (PHOBIUS); TRANSMEMBRANE (PHOBIUS); TRANSMEMBRANE (PHOBIUS); TRANSMEMBRANE (PHOBIUS); CYTOPLASMIC_DOMAIN (PHOBIUS); NON_CYTOPLASMIC_DOMAIN (PHOBIUS); TRANSMEMBRANE (PHOBIUS); CYTOPLASMIC_DOMAIN (PHOBIUS); CYTOPLASMIC_DOMAIN (PHO…	c10114_g2_i1	c11741_g1_i2
c10115_g1_i1	c10115_g1	701	527.96	18.21	3.34	3.38	27.46	dna binding	701	10	1.99375e-18	0.694	5	F:sequence-specific DNA binding; F:sequence-specific DNA binding transcription factor activity; P:regulation of transcription, DNA-dependent; C:transcription factor complex; P:regulation of transcription, DNA-dependent	-	Coil (COILS)
c10115_g1_i2	c10115_g1	1592	1418.96	53.04	3.62	3.66	29.76	PREDICTED: uncharacterized protein LOC102584669	1592	5	1.28904e-55	0.478	3	P:regulation of transcription, DNA-dependent; F:sequence-specific DNA binding; F:sequence-specific DNA binding transcription factor activity		no IPS match
c10115_g1_i3	c10115_g1	692	518.96	12.04	2.25	2.27	18.47	dna binding	692	10	4.12054e-17	0.709	5	F:sequence-specific DNA binding; F:sequence-specific DNA binding transcription factor activity; P:regulation of transcription, DNA-dependent; C:transcription factor complex; P:regulation of transcription, DNA-dependent	-	no IPS match
c10115_g1_i4	c10115_g1	688	514.96	0	0	0	0		688	0			0	-		no IPS match
c10115_g1_i5	c10115_g1	1605	1431.96	43.72	2.96	2.99	24.31	dna binding	1605	10	2.2746e-64	0.493	3	F:sequence-specific DNA binding; P:regulation of transcription, DNA-dependent; F:sequence-specific DNA binding transcription factor activity		Coil (COILS); IPR004827 (SMART); G3DSA:1.20.5.170 (GENE3D); IPR004827 (PFAM); PTHR22952:SF110 (PANTHER); PTHR22952 (PANTHER); IPR004827 (PROSITE_PROFILES); SSF57959 (SUPERFAMILY)
c10116_g1_i1	c10116_g1	3664	3490.96	663.11	18.41	18.62	80.73	transcription elongation factor s-	3664	10	0	0.618	3	P:transcription, DNA-dependent; F:zinc ion binding; C:nucleus	-	IPR017890 (SMART); IPR012921 (PFAM); IPR003618 (PFAM); IPR003618 (G3DSA:1.10.472.GENE3D); PTHR11477:SF2 (PANTHER); PTHR11477 (PANTHER); SIGNAL_PEPTIDE_C_REGION (PHOBIUS); SIGNAL_PEPTIDE_N_REGION (PHOBIUS); SIGNAL_PEPTIDE_H_REGION (PHOBIUS); NON_CYTOPLASMIC_DOMAIN (PHOBIUS); SIGNAL_PEPTIDE (PHOBIUS); IPR003618 (PROSITE_PROFILES); SignalP-noTM (SIGNALP_GRAM_NEGATIVE); IPR003618 (SUPERFAMILY)	c10116_g1_i1	c11156_g1_i1
c10116_g1_i2	c10116_g1	2729	2555.96	115.89	4.39	4.44	19.27	transcription elongation factor s-	2729	10	0	0.619	3	P:transcription, DNA-dependent; C:nucleus; F:zinc ion binding	-	IPR017890 (SMART); IPR003618 (G3DSA:1.10.472.GENE3D); IPR003618 (PFAM); PTHR11477:SF2 (PANTHER); PTHR11477 (PANTHER); SIGNAL_PEPTIDE_C_REGION (PHOBIUS); SIGNAL_PEPTIDE_N_REGION (PHOBIUS); SIGNAL_PEPTIDE_H_REGION (PHOBIUS); NON_CYTOPLASMIC_DOMAIN (PHOBIUS); SIGNAL_PEPTIDE (PHOBIUS); IPR003618 (PROSITE_PROFILES); SignalP-noTM (SIGNALP_GRAM_NEGATIVE); IPR003618 (SUPERFAMILY)	c10116_g1_i2	c11156_g1_i2
c10117_g1_i1	c10117_g1	1634	1460.96	18.73	1.24	1.26	35.54		1634	0			0	-		no IPS match
c10117_g1_i2	c10117_g1	1604	1430.96	33.27	2.25	2.28	64.46		1604	0			0	-		no IPS match
c10118_g1_i1	c10118_g1	258	89.21	16	17.38	17.58	100		258	0			0	-		CYTOPLASMIC_DOMAIN (PHOBIUS); CYTOPLASMIC_DOMAIN (PHOBIUS); NON_CYTOPLASMIC_DOMAIN (PHOBIUS); TRANSMEMBRANE (PHOBIUS); TRANSMEMBRANE (PHOBIUS); TMhelix (TMHMM)
c10118_g2_i1	c10118_g2	709	535.96	130	23.51	23.77	100		709	0			0	-		SIGNAL_PEPTIDE_N_REGION (PHOBIUS); SIGNAL_PEPTIDE_C_REGION (PHOBIUS); SIGNAL_PEPTIDE_H_REGION (PHOBIUS); SIGNAL_PEPTIDE (PHOBIUS); NON_CYTOPLASMIC_DOMAIN (PHOBIUS); SignalP-noTM (SIGNALP_EUK)
c10119_g1_i1	c10119_g1	1583	1409.96	32.36	2.22	2.25	16.25	auxin-induced protein 5ng4-like	1583	10	1.50343e-133	0.65	1	C:membrane	-	NON_CYTOPLASMIC_DOMAIN (PHOBIUS); TRANSMEMBRANE (PHOBIUS); CYTOPLASMIC_DOMAIN (PHOBIUS)
c10119_g1_i2	c10119_g1	1641	1467.96	173.64	11.46	11.59	83.75	auxin-induced protein 5ng4-like	1641	10	0	0.658	1	C:membrane	-	IPR000620 (PFAM); PTHR31218 (PANTHER); PTHR31218:SF7 (PANTHER); CYTOPLASMIC_DOMAIN (PHOBIUS); TRANSMEMBRANE (PHOBIUS); NON_CYTOPLASMIC_DOMAIN (PHOBIUS); NON_CYTOPLASMIC_DOMAIN (PHOBIUS); NON_CYTOPLASMIC_DOMAIN (PHOBIUS); CYTOPLASMIC_DOMAIN (PHOBIUS); TRANSMEMBRANE (PHOBIUS); TRANSMEMBRANE (PHOBIUS); TRANSMEMBRANE (PHOBIUS); TRANSMEMBRANE (PHOBIUS); TRANSMEMBRANE (PHOBIUS); CYTOPLASMIC_DOMAIN (PHO…	c10119_g1_i2	c3290_g1_i1
c1012_g1_i1	c1012_g1	233	66.69	3	4.36	4.41	100	protein gamete expressed 1-like	233	10	1.933e-32	0.73	2	P:anatomical structure development; P:multicellular organismal development	-	no IPS match
c1012_g2_i1	c1012_g2	205	43.26	1	2.24	2.27	100	protein gamete expressed 1-like	205	4	1.28524e-09	0.74	0	-		no IPS match
c10120_g1_i1	c10120_g1	236	69.33	4	5.59	5.65	50.93		236	0			0	-		no IPS match
c10120_g1_i2	c10120_g1	3896	3722.96	207	5.39	5.45	49.07	c2 and gram domain-containing protein at1g03370-like	3896	10	0	0.837	0	-		SIGNAL_PEPTIDE_C_REGION (PHOBIUS); SIGNAL_PEPTIDE_N_REGION (PHOBIUS); NON_CYTOPLASMIC_DOMAIN (PHOBIUS); SIGNAL_PEPTIDE (PHOBIUS); SIGNAL_PEPTIDE_H_REGION (PHOBIUS); TMhelix (TMHMM)	c10120_g1_i2	c11082_g1_i1
c10121_g1_i1	c10121_g1	541	367.98	11.21	2.95	2.98	44.22	mitochondrial substrate carrier family protein	541	10	2.51817e-71	0.684	1	P:transmembrane transport	-	IPR002067 (PRINTS); IPR018108 (PFAM); IPR023395 (G3DSA:1.50.40.GENE3D); PTHR24089:SF57 (PANTHER); PTHR24089 (PANTHER); IPR018108 (PROSITE_PROFILES); IPR023395 (SUPERFAMILY)	c10121_g1_i1	c25563_g1_i1
c10121_g1_i2	c10121_g1	454	281.07	10.79	3.72	3.76	55.78	calcium-binding mitochondrial carrier protein s -1-like	454	10	8.37363e-78	0.812	5	P:transmembrane transport; F:calcium ion binding; C:integral to membrane; C:mitochondrion; P:ATP transport	-	IPR002067 (PRINTS); IPR018108 (PFAM); IPR023395 (G3DSA:1.50.40.GENE3D); PTHR24089 (PANTHER); PTHR24089:SF57 (PANTHER); IPR018108 (PROSITE_PROFILES); IPR023395 (SUPERFAMILY)	c10121_g1_i2	c25563_g1_i1
c10123_g1_i1	c10123_g1	293	122.21	2	1.59	1.6	34.95		293	0			0	-		TRANSMEMBRANE (PHOBIUS); CYTOPLASMIC_DOMAIN (PHOBIUS); NON_CYTOPLASMIC_DOMAIN (PHOBIUS); CYTOPLASMIC_DOMAIN (PHOBIUS); TRANSMEMBRANE (PHOBIUS); TMhelix (TMHMM); TMhelix (TMHMM)
c10123_g1_i2	c10123_g1	247	79.16	0	0	0	0		247	0			0	-		no IPS match
c10123_g1_i3	c10123_g1	268	98.51	3	2.95	2.98	65.05		268	0			0	-		no IPS match
c10124_g1_i1	c10124_g1	709	535.96	66	11.93	12.07	100	sucrose synthase	709	10	2.42743e-106	0.885	19	P:response to hypoxia; C:cytosol; P:response to water deprivation; F:sucrose-phosphate synthase activity; C:plasmodesma; P:response to cold; P:biosynthetic process; F:sucrose synthase activity; P:sucrose metabolic process; P:response to osmotic stress; P:response to glucose stimulus; P:response to sucrose stimulus; P:response to mannitol stimulus; P:response to flooding; P:response to sorbitol; C…	EC:2.4.1.13; EC:2.4.1.14	no IPS match
c10124_g2_i1	c10124_g2	535	361.99	55	14.72	14.89	100	sucrose synthase	535	10	1.58934e-115	0.95	18	P:response to hypoxia; C:cytosol; P:response to water deprivation; C:plasmodesma; P:response to cold; P:biosynthetic process; F:sucrose synthase activity; P:sucrose metabolic process; P:response to osmotic stress; P:response to glucose stimulus; P:response to sucrose stimulus; P:response to mannitol stimulus; P:response to flooding; P:response to sorbitol; C:vacuole; P:response to cadmium ion; C:…	EC:2.4.1.13	G3DSA:3.40.50.2000 (GENE3D); IPR000368 (PFAM); IPR001296 (PFAM); PTHR12526 (PANTHER); PTHR12526:SF305 (PANTHER); SSF53756 (SUPERFAMILY)
c10124_g3_i1	c10124_g3	1297	1123.96	164	14.14	14.3	100	sucrose synthase	1297	10	0	0.864	18	P:response to hypoxia; C:cytosol; P:response to water deprivation; C:plasmodesma; P:response to cold; P:biosynthetic process; F:sucrose synthase activity; P:sucrose metabolic process; P:response to osmotic stress; P:response to glucose stimulus; P:response to sucrose stimulus; P:response to mannitol stimulus; P:response to flooding; P:response to sorbitol; C:vacuole; P:response to cadmium ion; C:…	EC:2.4.1.13	IPR000368 (PFAM); PTHR12526 (PANTHER); PTHR12526:SF305 (PANTHER); SSF53756 (SUPERFAMILY)	c10124_g3_i1	c8124_g1_i1
c10125_g1_i1	c10125_g1	282	111.71	6	5.21	5.26	30.38		282	0			0	-		NON_CYTOPLASMIC_DOMAIN (PHOBIUS); TRANSMEMBRANE (PHOBIUS); CYTOPLASMIC_DOMAIN (PHOBIUS)
c10125_g1_i2	c10125_g1	351	178.74	22	11.93	12.06	69.62		351	0			0	-		no IPS match
c10126_g1_i1	c10126_g1	977	803.96	111	13.38	13.53	100	at hook motif dna-binding family protein isoform 1	977	10	2.70988e-52	0.639	3	F:DNA binding; C:cytosol; C:plastid		no IPS match
c10126_g2_i1	c10126_g2	583	409.97	63	14.89	15.06	100		583	0			1	F:DNA binding		IPR017956 (SMART); IPR017956 (PFAM); PTHR31500:SF0 (PANTHER); PTHR31500 (PANTHER)
c10127_g1_i1	c10127_g1	787	613.96	18.71	2.95	2.99	42.84		787	0			0	-		NON_CYTOPLASMIC_DOMAIN (PHOBIUS); CYTOPLASMIC_DOMAIN (PHOBIUS); TRANSMEMBRANE (PHOBIUS); TMhelix (TMHMM)
c10127_g1_i2	c10127_g1	943	769.96	31.29	3.94	3.98	57.16		943	0			0	-		NON_CYTOPLASMIC_DOMAIN (PHOBIUS); CYTOPLASMIC_DOMAIN (PHOBIUS); TRANSMEMBRANE (PHOBIUS); TMhelix (TMHMM)
c10128_g1_i1	c10128_g1	1344	1170.96	22.13	1.83	1.85	10.08	adp-ribosylation factor-related protein 1-like	1344	10	1.1891e-110	0.954	4	F:GTP binding; C:intracellular; P:small GTPase mediated signal transduction; P:intracellular protein transport	-	IPR006689 (PRINTS); IPR003579 (SMART); IPR024156 (SMART); IPR006687 (SMART); IPR006689 (PFAM); IPR027417 (G3DSA:3.40.50.GENE3D); IPR005225 (TIGRFAM); PTHR11711 (PANTHER); PTHR11711:SF19 (PANTHER); IPR024156 (PROSITE_PROFILES); IPR027417 (SUPERFAMILY)
c10128_g1_i2	c10128_g1	1186	1012.96	170.87	16.35	16.53	89.92	adp-ribosylation factor-related protein 1-like	1186	10	5.81564e-135	0.945	3	F:GTP binding; C:intracellular; P:small GTPase mediated signal transduction	-	no IPS match	c10128_g1_i2	c13652_g1_i1
c10129_g1_i1	c10129_g1	2433	2259.96	50.84	2.18	2.2	17.23	heat stress transcription factor a-1	2433	10	0	0.654	7	P:regulation of transcription, DNA-dependent; F:sequence-specific DNA binding transcription factor activity; F:sequence-specific DNA binding; C:nucleus; P:response to heat; C:transcription factor complex; P:regulation of transcription, DNA-dependent	-	Coil (COILS); IPR027709 (PTHR10015:PANTHER); IPR027725 (PANTHER)	c10129_g1_i1	c40163_g1_i1
c10129_g1_i2	c10129_g1	2161	1987.96	76.22	3.72	3.76	29.36	heat stress transcription factor a-1-like	2161	10	0	0.689	7	P:regulation of transcription, DNA-dependent; F:sequence-specific DNA binding transcription factor activity; F:sequence-specific DNA binding; C:nucleus; P:response to heat; C:transcription factor complex; P:regulation of transcription, DNA-dependent	-	Coil (COILS); IPR000232 (PRINTS); IPR000232 (SMART); IPR011991 (G3DSA:1.10.10.GENE3D); IPR000232 (PFAM); IPR027709 (PTHR10015:PANTHER); IPR027725 (PANTHER); IPR000232 (PROSITE_PATTERNS); SSF46785 (SUPERFAMILY)	c10129_g1_i2	c40163_g1_i1
c10129_g1_i3	c10129_g1	869	695.96	21.93	3.05	3.09	24.13	heat stress transcription factor a-1-like	869	10	7.64497e-31	0.863	7	P:regulation of transcription, DNA-dependent; F:sequence-specific DNA binding transcription factor activity; F:sequence-specific DNA binding; C:nucleus; P:response to heat; C:transcription factor complex; P:regulation of transcription, DNA-dependent	-	TRANSMEMBRANE (PHOBIUS); NON_CYTOPLASMIC_DOMAIN (PHOBIUS); CYTOPLASMIC_DOMAIN (PHOBIUS)	c10129_g1_i3	c34143_g1_i1
c10129_g1_i4	c10129_g1	2135	1961.96	75.01	3.71	3.75	29.28	heat stress transcription factor a-1-like	2135	10	0	0.656	7	P:regulation of transcription, DNA-dependent; F:sequence-specific DNA binding transcription factor activity; F:sequence-specific DNA binding; C:nucleus; P:response to heat; C:transcription factor complex; P:regulation of transcription, DNA-dependent	-	Coil (COILS); IPR011991 (G3DSA:1.10.10.GENE3D); IPR027725 (PANTHER); IPR027709 (PTHR10015:PANTHER); SSF46785 (SUPERFAMILY)	c10129_g1_i4	c40163_g1_i1
c1013_g1_i1	c1013_g1	428	255.14	3	1.14	1.15	100	cell division cycle protein 48 homolog	428	10	4.66675e-66	0.828	12	C:nucleoplasm; F:microtubule-severing ATPase activity; P:cell division; C:cell wall; C:Golgi apparatus; C:nucleolus; C:cytosol; P:positive regulation of protein catabolic process; P:response to cadmium ion; P:ATP catabolic process; C:plasma membrane; F:ATP binding	EC:3.6.4.3	G3DSA:1.10.8.60 (GENE3D); PTHR23077:SF69 (PANTHER); PTHR23077 (PANTHER); IPR027417 (SUPERFAMILY)	c1013_g1_i1	c21948_g1_i1
c10130_g1_i1	c10130_g1	266	96.64	3	3.01	3.04	100		266	0			0	-		no IPS match
c10130_g2_i1	c10130_g2	330	158.1	2.99	1.83	1.85	34.5		330	0			0	-		SIGNAL_PEPTIDE_N_REGION (PHOBIUS); SIGNAL_PEPTIDE_C_REGION (PHOBIUS); SIGNAL_PEPTIDE (PHOBIUS); NON_CYTOPLASMIC_DOMAIN (PHOBIUS); SIGNAL_PEPTIDE_H_REGION (PHOBIUS); SignalP-noTM (SIGNALP_EUK)
c10130_g2_i2	c10130_g2	413	240.2	4	1.61	1.63	30.37		413	0			0	-		NON_CYTOPLASMIC_DOMAIN (PHOBIUS); TRANSMEMBRANE (PHOBIUS); CYTOPLASMIC_DOMAIN (PHOBIUS); SignalP-noTM (SIGNALP_EUK); TMhelix (TMHMM)	c10130_g2_i2	c28600_g1_i1
c10130_g2_i3	c10130_g2	328	156.15	3.01	1.87	1.89	35.13		328	0			0	-		SIGNAL_PEPTIDE_C_REGION (PHOBIUS); SIGNAL_PEPTIDE_N_REGION (PHOBIUS); NON_CYTOPLASMIC_DOMAIN (PHOBIUS); SIGNAL_PEPTIDE (PHOBIUS); SIGNAL_PEPTIDE_H_REGION (PHOBIUS)
c10131_g1_i1	c10131_g1	410	237.22	2	0.82	0.83	100		410	0			0	-		no IPS match
c10131_g2_i1	c10131_g2	447	274.09	9	3.18	3.22	100		447	0			0	-		NON_CYTOPLASMIC_DOMAIN (PHOBIUS); CYTOPLASMIC_DOMAIN (PHOBIUS); TRANSMEMBRANE (PHOBIUS); TMhelix (TMHMM)	c10131_g2_i1	c14908_g1_i1
c10132_g1_i1	c10132_g1	260	91.06	1	1.06	1.08	12.54		260	0			0	-		no IPS match
c10132_g1_i2	c10132_g1	496	323.01	17	5.1	5.16	60.08		496	0			0	-		no IPS match
c10132_g1_i3	c10132_g1	203	41.69	1	2.32	2.35	27.38		203	0			0	-		no IPS match
c10133_g1_i1	c10133_g1	293	122.21	2.27	1.8	1.82	26.93		293	0			0	-		no IPS match
c10133_g1_i2	c10133_g1	284	113.61	5.73	4.89	4.94	73.07		284	0			0	-		no IPS match
c10133_g2_i1	c10133_g2	376	203.45	4	1.91	1.93	100		376	0			0	-		no IPS match
c10134_g1_i1	c10134_g1	244	76.46	2.98	3.77	3.82	63.73		244	0			0	-		no IPS match
c10134_g1_i2	c10134_g1	535	361.99	8.02	2.15	2.17	36.27	wat1-related protein at4g19185-like	535	10	1.48327e-15	0.8	1	C:membrane	-	no IPS match
c10135_g1_i1	c10135_g1	219	54.67	3.18	5.64	5.7	60.88		219	0			0	-		SIGNAL_PEPTIDE_H_REGION (PHOBIUS); SIGNAL_PEPTIDE_C_REGION (PHOBIUS); SIGNAL_PEPTIDE_N_REGION (PHOBIUS); SIGNAL_PEPTIDE (PHOBIUS); NON_CYTOPLASMIC_DOMAIN (PHOBIUS)
c10135_g1_i2	c10135_g1	300	128.94	4.82	3.62	3.66	39.12		300	0			0	-		SIGNAL_PEPTIDE_H_REGION (PHOBIUS); SIGNAL_PEPTIDE_C_REGION (PHOBIUS); SIGNAL_PEPTIDE_N_REGION (PHOBIUS); SIGNAL_PEPTIDE (PHOBIUS); NON_CYTOPLASMIC_DOMAIN (PHOBIUS)
c10135_g1_i3	c10135_g1	220	55.51	0	0	0	0		220	0			0	-		SIGNAL_PEPTIDE_H_REGION (PHOBIUS); SIGNAL_PEPTIDE_C_REGION (PHOBIUS); SIGNAL_PEPTIDE_N_REGION (PHOBIUS); SIGNAL_PEPTIDE (PHOBIUS); NON_CYTOPLASMIC_DOMAIN (PHOBIUS)
c10136_g1_i1	c10136_g1	505	332	79	23.06	23.32	100	---NA---	505	0			0	-		no IPS match	c10136_g1_i1	c5773_g1_i1
c10136_g2_i1	c10136_g2	494	321.01	5	1.51	1.53	100		494	0			0	-		no IPS match
c10136_g3_i1	c10136_g3	234	67.56	20	28.69	29.01	100	serine threonine-protein phosphatase pp2a catalytic subunit-like	234	10	4.82613e-48	0.966	5	C:nucleolus; F:phosphoprotein phosphatase activity; C:plasma membrane; C:cytosol; P:protein dephosphorylation	EC:3.1.3.16	IPR006186 (PRINTS); IPR029052 (G3DSA:3.60.21.GENE3D); PTHR11668 (PANTHER); PTHR11668:SF221 (PANTHER); IPR029052 (SUPERFAMILY)
c10137_g1_i1	c10137_g1	1010	836.96	145	16.79	16.98	100	ein3-binding f-box protein 1-like	1010	10	5.47675e-28	0.896	4	P:response to ethylene stimulus; P:organ senescence; C:SCF ubiquitin ligase complex; P:response to auxin stimulus	-	G3DSA:3.80.10.10 (GENE3D); PTHR23125 (PANTHER); PTHR23125:SF68 (PANTHER); SSF52047 (SUPERFAMILY)	c10137_g1_i1	c20808_g1_i1
c10138_g1_i1	c10138_g1	356	183.67	2	1.06	1.07	48.48	hypothetical protein VITISV_014188	356	10	1.58478e-39	0.835	3	F:nucleic acid binding; F:zinc ion binding; P:DNA integration	-	PTHR11439 (PANTHER)
c10138_g1_i2	c10138_g1	345	172.83	2	1.12	1.13	51.52	disease resistance protein	345	10	1.39625e-31	0.829	8	P:defense response; F:ADP binding; F:nucleic acid binding; F:ATP binding; P:signal transduction; F:nucleoside-triphosphatase activity; F:zinc ion binding; P:DNA integration	EC:3.6.1.15	PTHR11439 (PANTHER)
c10139_g1_i1	c10139_g1	3740	3566.96	1460	39.67	40.12	100	translocase of chloroplast chloroplastic-like	3740	10	0	0.684	8	F:GTP binding; F:transmembrane signaling receptor activity; P:protein targeting to chloroplast; C:chloroplast envelope; P:metabolic process; C:cytosol; P:signal transduction; F:hydrolase activity, acting on acid anhydrides		TRANSMEMBRANE (PHOBIUS); CYTOPLASMIC_DOMAIN (PHOBIUS); NON_CYTOPLASMIC_DOMAIN (PHOBIUS)	c10139_g1_i1	c33030_g2_i1
c1014_g1_i1	c1014_g1	279	108.86	3	2.67	2.7	100		279	0			0	-		NON_CYTOPLASMIC_DOMAIN (PHOBIUS); CYTOPLASMIC_DOMAIN (PHOBIUS); TRANSMEMBRANE (PHOBIUS); TMhelix (TMHMM)
c10140_g1_i1	c10140_g1	1446	1272.96	20.59	1.57	1.59	13.96	probable lrr receptor-like serine threonine-protein kinase at2g24230-like	1446	10	0	0.726	5	P:embryo development ending in seed dormancy; F:protein kinase activity; P:protein phosphorylation; F:ATP binding; F:protein binding	-	IPR001611 (PFAM); IPR013320 (G3DSA:2.60.120.GENE3D); G3DSA:3.80.10.10 (GENE3D); PTHR24420:SF597 (PANTHER); PTHR24420 (PANTHER); CYTOPLASMIC_DOMAIN (PHOBIUS); NON_CYTOPLASMIC_DOMAIN (PHOBIUS); SIGNAL_PEPTIDE_H_REGION (PHOBIUS); SIGNAL_PEPTIDE_N_REGION (PHOBIUS); SIGNAL_PEPTIDE_C_REGION (PHOBIUS); TRANSMEMBRANE (PHOBIUS); SIGNAL_PEPTIDE (PHOBIUS); SignalP-TM (SIGNALP_GRAM_POSITIVE); SignalP-noTM (S…
c10140_g1_i2	c10140_g1	2674	2500.96	249.41	9.66	9.77	86.04	probable lrr receptor-like serine threonine-protein kinase at2g24230-like	2674	10	0	0.772	5	P:embryo development ending in seed dormancy; F:protein kinase activity; P:protein phosphorylation; F:ATP binding; F:protein binding	-	G3DSA:3.30.200.20 (GENE3D); IPR001245 (PFAM); G3DSA:1.10.510.10 (GENE3D); IPR001611 (PFAM); G3DSA:1.10.510.10 (GENE3D); G3DSA:3.80.10.10 (GENE3D); IPR013320 (G3DSA:2.60.120.GENE3D); PTHR24420 (PANTHER); PTHR24420:SF597 (PANTHER); NON_CYTOPLASMIC_DOMAIN (PHOBIUS); CYTOPLASMIC_DOMAIN (PHOBIUS); SIGNAL_PEPTIDE_H_REGION (PHOBIUS); SIGNAL_PEPTIDE_N_REGION (PHOBIUS); SIGNAL_PEPTIDE_C_REGION (PHOBIUS); …	c10140_g1_i2	c8854_g2_i1
c10141_g1_i1	c10141_g1	266	96.64	2	2.01	2.03	100	syntaxin-31-like isoform 2	266	3	1.69372e-15	0.6867	6	P:vesicle-mediated transport; C:intracellular membrane-bounded organelle; C:membrane; F:SNAP receptor activity; C:cell plate; P:intracellular protein transport		no IPS match
c10143_g1_i1	c10143_g1	329	157.12	34	20.97	21.21	100		329	0			0	-		no IPS match
c10144_g1_i1	c10144_g1	844	670.96	30	4.33	4.38	100	myb-related protein 306-like	844	10	4.63689e-73	0.557	7	P:response to acid; P:response to hormone stimulus; F:DNA binding; P:response to oxygen-containing compound; F:chromatin binding; C:nucleus; C:chromatin	-	no IPS match	c10144_g1_i1	c7773_g1_i1
c10144_g2_i1	c10144_g2	420	247.17	16	6.27	6.34	100	myb-related protein 306-like	420	10	1.83805e-85	0.824	12	P:response to water deprivation; P:regulation of transcription, DNA-dependent; F:sequence-specific DNA binding transcription factor activity; P:response to salicylic acid stimulus; F:DNA binding; F:chromatin binding; C:nucleus; P:response to salt stress; P:response to abscisic acid stimulus; C:transcription factor complex; P:regulation of transcription, DNA-dependent; C:chromatin	-	IPR001005 (SMART); IPR001005 (PFAM); IPR009057 (G3DSA:1.10.10.GENE3D); IPR009057 (G3DSA:1.10.10.GENE3D); PTHR10641 (PANTHER); PTHR10641:SF491 (PANTHER); IPR017930 (PROSITE_PROFILES); IPR017930 (PROSITE_PROFILES); IPR009057 (SUPERFAMILY)
c10146_g1_i1	c10146_g1	261	91.99	4	4.21	4.26	100		261	0			0	-		no IPS match
c10146_g2_i1	c10146_g2	1446	1272.96	46	3.5	3.54	100		1446	0			0	-		no IPS match
c10147_g1_i1	c10147_g1	605	431.97	16	3.59	3.63	57.71		605	0			0	-		no IPS match
c10147_g1_i2	c10147_g1	319	147.36	4	2.63	2.66	42.29		319	0			0	-		no IPS match
c10148_g1_i1	c10148_g1	221	56.35	4	6.88	6.96	100		221	0			0	-		TRANSMEMBRANE (PHOBIUS); CYTOPLASMIC_DOMAIN (PHOBIUS); NON_CYTOPLASMIC_DOMAIN (PHOBIUS)
c10149_g1_i1	c10149_g1	337	164.97	15	8.81	8.91	100	serine threonine-protein kinase 16-like	337	10	7.93979e-71	0.921	5	P:protein phosphorylation; F:ATP binding; C:cytosol; F:protein serine/threonine kinase activity; P:serine family amino acid metabolic process	EC:2.7.11	G3DSA:1.10.510.10 (GENE3D); IPR000719 (PFAM); PTHR22967 (PANTHER); IPR000719 (PROSITE_PROFILES); IPR011009 (SUPERFAMILY)	c10149_g1_i1	c9310_g2_i2
c10149_g2_i1	c10149_g2	938	764.96	13.24	1.68	1.7	16.28	serine threonine-protein kinase 16-like	938	10	3.03051e-27	0.837	5	P:protein phosphorylation; F:ATP binding; C:cytosol; F:protein serine/threonine kinase activity; P:serine family amino acid metabolic process	EC:2.7.11	no IPS match
c10149_g2_i2	c10149_g2	822	648.96	57.76	8.63	8.72	83.72	serine threonine-protein kinase 16-like	822	10	1.48896e-103	0.872	5	P:protein phosphorylation; F:ATP binding; C:cytosol; F:protein serine/threonine kinase activity; P:serine family amino acid metabolic process	EC:2.7.11	G3DSA:1.10.510.10 (GENE3D); G3DSA:3.30.200.20 (GENE3D); IPR000719 (PFAM); PTHR22967 (PANTHER); IPR000719 (PROSITE_PROFILES); IPR011009 (SUPERFAMILY)	c10149_g2_i2	c9310_g3_i1
c1015_g1_i1	c1015_g1	209	46.45	2	4.17	4.22	100		209	0			0	-		no IPS match
c10150_g1_i1	c10150_g1	494	321.01	7	2.11	2.14	100	hypothetical protein VITISV_032883	494	10	8.67708e-25	0.655	2	F:nucleic acid binding; P:DNA integration	-	no IPS match
c10150_g1_i2	c10150_g1	317	145.41	0	0	0	0	lrr receptor-like serine threonine-protein kinase gso1-like	317	10	4.32006e-13	0.737	3	F:nucleic acid binding; F:zinc ion binding; P:DNA integration	-	no IPS match
c10151_g1_i1	c10151_g1	510	337	2	0.58	0.58	100		510	0			0	-		no IPS match
c10152_g1_i1	c10152_g1	794	620.96	8.53	1.33	1.35	37	PREDICTED: uncharacterized protein LOC101251461	794	10	1.02154e-51	0.73	1	F:binding	-	SIGNAL_PEPTIDE_H_REGION (PHOBIUS); NON_CYTOPLASMIC_DOMAIN (PHOBIUS); NON_CYTOPLASMIC_DOMAIN (PHOBIUS); SIGNAL_PEPTIDE_N_REGION (PHOBIUS); TRANSMEMBRANE (PHOBIUS); CYTOPLASMIC_DOMAIN (PHOBIUS); SIGNAL_PEPTIDE (PHOBIUS); SIGNAL_PEPTIDE_C_REGION (PHOBIUS); TRANSMEMBRANE (PHOBIUS); TMhelix (TMHMM)	c10152_g1_i1	c14348_g1_i1
c10152_g1_i2	c10152_g1	877	703.96	16.47	2.27	2.29	63	PREDICTED: uncharacterized protein LOC101251461	877	10	1.75929e-50	0.73	1	F:binding	-	SIGNAL_PEPTIDE_H_REGION (PHOBIUS); NON_CYTOPLASMIC_DOMAIN (PHOBIUS); NON_CYTOPLASMIC_DOMAIN (PHOBIUS); SIGNAL_PEPTIDE_N_REGION (PHOBIUS); TRANSMEMBRANE (PHOBIUS); CYTOPLASMIC_DOMAIN (PHOBIUS); SIGNAL_PEPTIDE (PHOBIUS); SIGNAL_PEPTIDE_C_REGION (PHOBIUS); TRANSMEMBRANE (PHOBIUS); TMhelix (TMHMM)	c10152_g1_i2	c14348_g1_i1
c10155_g1_i1	c10155_g1	444	271.1	7.11	2.54	2.57	34.66	peptidoglycan-binding domain-containing family partial	444	10	5.39764e-61	0.815	1	P:cell wall macromolecule catabolic process	-	IPR018392 (PFAM); CYTOPLASMIC_DOMAIN (PHOBIUS); TRANSMEMBRANE (PHOBIUS); NON_CYTOPLASMIC_DOMAIN (PHOBIUS); TMhelix (TMHMM)
c10155_g1_i2	c10155_g1	555	381.98	18.89	4.79	4.85	65.34	peptidoglycan-binding domain-containing family partial	555	10	6.9776e-64	0.795	1	P:cell wall macromolecule catabolic process	-	IPR018392 (PFAM); CYTOPLASMIC_DOMAIN (PHOBIUS); TRANSMEMBRANE (PHOBIUS); NON_CYTOPLASMIC_DOMAIN (PHOBIUS); TMhelix (TMHMM)	c10155_g1_i2	c10174_g2_i1
c10156_g1_i1	c10156_g1	202	40.91	4.54	10.75	10.87	48.44		202	0			0	-		no IPS match
c10156_g1_i2	c10156_g1	753	579.96	68.46	11.44	11.57	51.56	phy rapidly regulated	753	10	1.61097e-36	0.831	7	P:shade avoidance; P:developmental process; F:transcription cofactor activity; P:negative regulation of transcription, DNA-dependent; C:nucleus; C:transcription factor complex; P:regulation of transcription, DNA-dependent	-	Coil (COILS)	c10156_g1_i2	c15037_g1_i1
c10157_g1_i1	c10157_g1	1496	1322.96	169	12.38	12.52	100	sphinganine c -monooxygenase 1-like	1496	10	1.11097e-159	0.837	9	P:sphingoid biosynthetic process; C:integral to membrane; P:fatty acid biosynthetic process; P:oxidation-reduction process; P:photomorphogenesis; F:C-4 methylsterol oxidase activity; F:sphingosine hydroxylase activity; F:iron ion binding; C:Golgi apparatus	EC:1.14.13.72	IPR006694 (PFAM); PTHR11863 (PANTHER); PTHR11863:SF3 (PANTHER); NON_CYTOPLASMIC_DOMAIN (PHOBIUS); CYTOPLASMIC_DOMAIN (PHOBIUS); CYTOPLASMIC_DOMAIN (PHOBIUS); TRANSMEMBRANE (PHOBIUS); TRANSMEMBRANE (PHOBIUS); TRANSMEMBRANE (PHOBIUS); NON_CYTOPLASMIC_DOMAIN (PHOBIUS); TMhelix (TMHMM)	c10157_g1_i1	c38931_g1_i1
c10158_g1_i1	c10158_g1	1517	1343.96	870	62.74	63.44	100	hop-interacting protein thi043	1517	10	2.87855e-179	0.74	0	-		Coil (COILS); IPR008479 (PFAM)	c10158_g1_i1	c24790_g1_i1
c10159_g1_i1	c10159_g1	818	644.96	14.35	2.16	2.18	20.97	alpha beta-hydrolases superfamily protein isoform partial	818	10	2.73291e-105	0.891	3	C:peroxisome; P:metabolic process; F:hydrolase activity	-	no IPS match
c10159_g1_i2	c10159_g1	1308	1134.96	52.13	4.45	4.5	43.28	alpha beta-hydrolases superfamily protein isoform 1	1308	10	0	0.857	1	C:peroxisome	-	IPR029058 (G3DSA:3.40.50.GENE3D); IPR029059 (PFAM); PTHR10992:SF755 (PANTHER); PTHR10992 (PANTHER); IPR029058 (SUPERFAMILY)	c10159_g1_i2	c34881_g1_i1
c10159_g1_i3	c10159_g1	775	601.96	11.2	1.8	1.82	17.53	alpha beta-hydrolases superfamily protein isoform 1	775	10	1.56869e-65	0.783	1	C:peroxisome	-	IPR029058 (G3DSA:3.40.50.GENE3D); PTHR10992:SF755 (PANTHER); PTHR10992 (PANTHER); IPR029058 (SUPERFAMILY)
c10159_g1_i4	c10159_g1	1328	1154.96	22.32	1.87	1.89	18.21	alpha beta-hydrolases superfamily protein isoform 1	1328	10	3.1319e-134	0.885	3	C:peroxisome; P:metabolic process; F:hydrolase activity	-	IPR029058 (G3DSA:3.40.50.GENE3D); PTHR10992:SF755 (PANTHER); PTHR10992 (PANTHER); IPR029058 (SUPERFAMILY)
c1016_g1_i1	c1016_g1	318	146.38	9	5.96	6.03	100	l-lactate dehydrogenase a-like	318	10	1.60908e-66	0.961	10	P:cellular carbohydrate metabolic process; C:plasma membrane; F:L-lactate dehydrogenase activity; P:glycolysis; C:cytosol; P:response to salt stress; P:response to abscisic acid stimulus; P:oxidation-reduction process; P:gluconeogenesis; P:cysteine metabolic process	EC:1.1.1.27	IPR022383 (PFAM); IPR015955 (G3DSA:3.90.110.GENE3D); IPR001557 (PANTHER); PTHR11540:SF8 (PANTHER); IPR018177 (PROSITE_PATTERNS); IPR015955 (SUPERFAMILY)
c1016_g2_i1	c1016_g2	263	93.84	2	2.07	2.09	100	l-lactate dehydrogenase	263	10	1.02424e-49	0.943	10	P:cellular carbohydrate metabolic process; C:plasma membrane; F:L-lactate dehydrogenase activity; P:glycolysis; C:cytosol; P:response to salt stress; P:response to abscisic acid stimulus; P:oxidation-reduction process; P:gluconeogenesis; P:cysteine metabolic process	EC:1.1.1.27	no IPS match
c10160_g1_i1	c10160_g1	1422	1248.96	104.91	8.14	8.23	67.12	uncharacterized aarf domain-containing protein kinase 1-like	1422	10	0	0.925	4	F:protein kinase activity; P:protein phosphorylation; F:ATP binding; C:chloroplast	-	G3DSA:3.30.200.20 (GENE3D); G3DSA:3.90.1200.10 (GENE3D); IPR004147 (PFAM); PTHR10566:SF72 (PANTHER); PTHR10566 (PANTHER); IPR000719 (PROSITE_PROFILES); IPR011009 (SUPERFAMILY)	c10160_g1_i1	c10534_g1_i1
c10160_g1_i2	c10160_g1	1354	1180.96	18.72	1.54	1.55	12.67	uncharacterized aarf domain-containing protein kinase 1-like	1354	10	0	0.913	4	F:protein kinase activity; P:protein phosphorylation; F:ATP binding; C:chloroplast	-	G3DSA:3.30.200.20 (GENE3D); IPR004147 (PFAM); PTHR10566:SF72 (PANTHER); PTHR10566 (PANTHER); IPR011009 (SUPERFAMILY)
c10160_g1_i3	c10160_g1	504	331	8.38	2.45	2.48	20.22	uncharacterized aarf domain-containing protein kinase 1-like	504	10	1.10301e-41	0.949	3	F:protein kinase activity; P:protein phosphorylation; F:ATP binding	-	no IPS match
c10161_g1_i1	c10161_g1	415	242.19	12	4.8	4.86	100	probable beta- -galactosyltransferase 2-like isoform x1	415	10	2.49202e-60	0.783	4	C:Golgi apparatus; F:galactosyltransferase activity; P:protein glycosylation; C:integral to membrane	EC:2.4.1	Coil (COILS); IPR025298 (PFAM); IPR002659 (PFAM); IPR002659 (PANTHER); PTHR11214:SF5 (PANTHER)
c10161_g2_i1	c10161_g2	658	484.96	23.29	4.65	4.71	49.87	probable beta- -galactosyltransferase 2-like isoform x2	658	10	3.31176e-38	0.794	4	C:Golgi apparatus; F:galactosyltransferase activity; P:protein glycosylation; C:integral to membrane	EC:2.4.1	no IPS match
c10161_g2_i2	c10161_g2	602	428.97	20.71	4.68	4.73	50.13	probable beta- -galactosyltransferase 2-like isoform x1	602	10	9.93694e-31	0.86	4	C:Golgi apparatus; F:galactosyltransferase activity; P:protein glycosylation; C:integral to membrane	EC:2.4.1	no IPS match
c10162_g1_i1	c10162_g1	1450	1276.96	264	20.04	20.26	100	uncoupling family protein	1450	10	0	0.896	10	F:oxidative phosphorylation uncoupler activity; C:plasmodesma; P:photorespiration; P:transmembrane transport; C:vacuolar membrane; P:mitochondrial transport; P:proton transport; C:integral to membrane; C:chloroplast; C:mitochondrial membrane	-	IPR002030 (PRINTS); IPR018108 (PFAM); IPR023395 (G3DSA:1.50.40.GENE3D); PTHR24089 (PANTHER); PTHR24089:SF200 (PANTHER); SIGNAL_PEPTIDE_C_REGION (PHOBIUS); NON_CYTOPLASMIC_DOMAIN (PHOBIUS); SIGNAL_PEPTIDE_N_REGION (PHOBIUS); SIGNAL_PEPTIDE (PHOBIUS); SIGNAL_PEPTIDE_H_REGION (PHOBIUS); IPR018108 (PROSITE_PROFILES); IPR018108 (PROSITE_PROFILES); IPR018108 (PROSITE_PROFILES); IPR023395 (SUPERFAMILY)	c10162_g1_i1	c472_g1_i1
c10163_g1_i1	c10163_g1	2245	2071.96	301	14.08	14.24	100	zinc finger protein magpie-like	2245	10	0	0.644	2	F:nucleic acid binding; F:metal ion binding	-	IPR015880 (SMART); IPR013087 (G3DSA:3.30.160.GENE3D); IPR007087 (PFAM); IPR013087 (G3DSA:3.30.160.GENE3D); PTHR10593 (PANTHER); PTHR10593:SF20 (PANTHER); IPR007087 (PROSITE_PATTERNS); IPR007087 (PROSITE_PROFILES); SSF57667 (SUPERFAMILY)	c10163_g1_i1	c38609_g1_i1
c10164_g1_i1	c10164_g1	3901	3727.96	86.13	2.24	2.26	46.03	dna annealing helicase and endonuclease zranb3-like	3901	10	0	0.704	4	F:helicase activity; F:ATP binding; F:DNA binding; F:endonuclease activity	-	Coil (COILS); IPR001650 (SMART); IPR003615 (SMART); IPR014001 (SMART); IPR000330 (PFAM); IPR002711 (PFAM); IPR027417 (G3DSA:3.40.50.GENE3D); IPR001650 (PFAM); IPR027417 (G3DSA:3.40.50.GENE3D); PTHR10799:SF539 (PANTHER); PTHR10799 (PANTHER); IPR001650 (PROSITE_PROFILES); IPR014001 (PROSITE_PROFILES); IPR027417 (SUPERFAMILY); IPR027417 (SUPERFAMILY)
c10164_g1_i2	c10164_g1	3994	3820.96	15.06	0.38	0.39	7.85	dna annealing helicase and endonuclease zranb3-like	3994	10	0	0.713	4	F:helicase activity; F:ATP binding; F:endonuclease activity; F:DNA binding	-	Coil (COILS); IPR003615 (SMART); IPR001650 (SMART); IPR014001 (SMART); IPR027417 (G3DSA:3.40.50.GENE3D); IPR027417 (G3DSA:3.40.50.GENE3D); IPR002711 (PFAM); IPR001650 (PFAM); IPR000330 (PFAM); PTHR10799 (PANTHER); PTHR10799:SF539 (PANTHER); IPR001650 (PROSITE_PROFILES); IPR014001 (PROSITE_PROFILES); IPR027417 (SUPERFAMILY); IPR027417 (SUPERFAMILY)	c10164_g1_i2	c9755_g2_i2
c10164_g1_i3	c10164_g1	4009	3835.96	88.81	2.24	2.27	46.12	dna annealing helicase and endonuclease zranb3-like	4009	10	0	0.712	3	F:DNA binding; F:ATP binding; F:helicase activity	-	Coil (COILS); IPR014001 (SMART); IPR027417 (G3DSA:3.40.50.GENE3D); IPR000330 (PFAM); IPR001650 (PFAM); IPR027417 (G3DSA:3.40.50.GENE3D); PTHR10799:SF539 (PANTHER); PTHR10799 (PANTHER); IPR014001 (PROSITE_PROFILES); IPR001650 (PROSITE_PROFILES); IPR027417 (SUPERFAMILY); IPR027417 (SUPERFAMILY)	c10164_g1_i3	c9755_g2_i1
c10165_g1_i1	c10165_g1	2481	2307.96	54.28	2.28	2.31	47.07	ribonuclease h protein at1g65750-like	2481	10	1.88607e-119	0.606	0	-		no IPS match
c10165_g1_i2	c10165_g1	2544	2370.96	62.72	2.56	2.59	52.93	ribonuclease h protein at1g65750-like	2544	10	1.94422e-119	0.606	0	-		no IPS match
c10166_g1_i1	c10166_g1	334	162.02	4	2.39	2.42	100		334	0			0	-		no IPS match
c10167_g1_i1	c10167_g1	1291	1117.96	847	73.42	74.25	100	isopentenyl-diphosphate delta-isomerase ii-like	1291	10	1.32718e-173	0.898	8	F:hydrolase activity; P:flower development; P:isopentenyl diphosphate biosynthetic process; C:cytosol; C:mitochondrion; F:isopentenyl-diphosphate delta-isomerase activity; P:steroid biosynthetic process; P:terpenoid biosynthetic process	EC:5.3.3.2	IPR015797 (G3DSA:3.90.79.GENE3D); IPR011876 (TIGRFAM); IPR000086 (PFAM); PTHR10885:SF0 (PANTHER); IPR011876 (PANTHER); IPR000086 (PROSITE_PROFILES); IPR015797 (SUPERFAMILY)	c10167_g1_i1	c23063_g1_i1
c10167_g2_i1	c10167_g2	1093	919.96	714	75.22	76.07	100	isopentenyl diphosphate isomerase	1093	10	1.00429e-163	0.961	12	C:cytosol; C:mitochondrion; F:metal ion binding; P:isopentenyl diphosphate biosynthetic process; P:chlorophyll biosynthetic process; P:flower development; P:dimethylallyl diphosphate biosynthetic process; F:isopentenyl-diphosphate delta-isomerase activity; P:photosynthesis; F:hydrolase activity; P:steroid biosynthetic process; P:terpenoid biosynthetic process	EC:5.3.3.2	IPR011876 (PIRSF); IPR015797 (G3DSA:3.90.79.GENE3D); IPR000086 (PFAM); IPR011876 (TIGRFAM); PTHR10885:SF0 (PANTHER); IPR011876 (PANTHER); IPR000086 (PROSITE_PROFILES); IPR015797 (SUPERFAMILY)
c10168_g1_i1	c10168_g1	351	178.74	5	2.71	2.74	100		351	0			0	-		no IPS match
c10168_g2_i1	c10168_g2	542	368.98	12	3.15	3.19	100		542	0			0	-		no IPS match
c10169_g1_i1	c10169_g1	3068	2894.96	45.65	1.53	1.55	8.09	nitrate transporter -like	3068	10	0	0.872	8	P:response to water deprivation; P:oligopeptide transport; P:ion transmembrane transport; C:plasma membrane; P:nitrate transport; P:response to nitrate; C:integral to membrane; F:nitrate transmembrane transporter activity	-	G3DSA:1.20.1250.20 (GENE3D); IPR000109 (PFAM); PTHR11654:SF97 (PANTHER); IPR000109 (PANTHER); CYTOPLASMIC_DOMAIN (PHOBIUS); TRANSMEMBRANE (PHOBIUS); NON_CYTOPLASMIC_DOMAIN (PHOBIUS); SIGNAL_PEPTIDE_N_REGION (PHOBIUS); NON_CYTOPLASMIC_DOMAIN (PHOBIUS); NON_CYTOPLASMIC_DOMAIN (PHOBIUS); CYTOPLASMIC_DOMAIN (PHOBIUS); TRANSMEMBRANE (PHOBIUS); CYTOPLASMIC_DOMAIN (PHOBIUS); TRANSMEMBRANE (PHOBIUS); SIG…
c10169_g1_i2	c10169_g1	2166	1992.96	291.25	14.16	14.32	75	nitrate transporter -like	2166	10	0	0.86	8	P:response to water deprivation; P:oligopeptide transport; P:ion transmembrane transport; C:plasma membrane; P:nitrate transport; P:response to nitrate; C:integral to membrane; F:nitrate transmembrane transporter activity	-	IPR000109 (PFAM); IPR000109 (PANTHER); PTHR11654:SF97 (PANTHER); IPR018456 (PROSITE_PATTERNS); IPR018456 (PROSITE_PATTERNS); TRANSMEMBRANE (PHOBIUS); CYTOPLASMIC_DOMAIN (PHOBIUS); TRANSMEMBRANE (PHOBIUS); NON_CYTOPLASMIC_DOMAIN (PHOBIUS); CYTOPLASMIC_DOMAIN (PHOBIUS); TRANSMEMBRANE (PHOBIUS); TRANSMEMBRANE (PHOBIUS); CYTOPLASMIC_DOMAIN (PHOBIUS); TRANSMEMBRANE (PHOBIUS); NON_CYTOPLASMIC_DOMAIN (P…	c10169_g1_i2	c10484_g3_i1
c10169_g1_i3	c10169_g1	3182	3008.96	99.1	3.19	3.23	16.9	nitrate transporter -like	3182	10	0	0.872	8	P:response to water deprivation; P:oligopeptide transport; P:ion transmembrane transport; C:plasma membrane; P:nitrate transport; P:response to nitrate; C:integral to membrane; F:nitrate transmembrane transporter activity	-	G3DSA:1.20.1250.20 (GENE3D); IPR000109 (PFAM); PTHR11654:SF97 (PANTHER); IPR000109 (PANTHER); CYTOPLASMIC_DOMAIN (PHOBIUS); TRANSMEMBRANE (PHOBIUS); NON_CYTOPLASMIC_DOMAIN (PHOBIUS); SIGNAL_PEPTIDE_N_REGION (PHOBIUS); NON_CYTOPLASMIC_DOMAIN (PHOBIUS); NON_CYTOPLASMIC_DOMAIN (PHOBIUS); CYTOPLASMIC_DOMAIN (PHOBIUS); TRANSMEMBRANE (PHOBIUS); CYTOPLASMIC_DOMAIN (PHOBIUS); TRANSMEMBRANE (PHOBIUS); SIG…
c1017_g1_i1	c1017_g1	299	127.98	3	2.27	2.3	100		299	0			0	-		Coil (COILS)
c10170_g1_i1	c10170_g1	1485	1311.96	28	2.07	2.09	100	pentatricopeptide repeat-containing protein at2g34400-like	1485	10	0	0.855	1	F:protein binding		IPR002885 (TIGRFAM); IPR011990 (G3DSA:1.25.40.GENE3D); IPR002885 (PFAM); IPR002885 (PFAM); PTHR24015:SF37 (PANTHER); PTHR24015 (PANTHER); IPR002885 (PROSITE_PROFILES); IPR002885 (PROSITE_PROFILES); IPR002885 (PROSITE_PROFILES); IPR002885 (PROSITE_PROFILES); IPR002885 (PROSITE_PROFILES); IPR002885 (PROSITE_PROFILES); IPR002885 (PROSITE_PROFILES); IPR002885 (PROSITE_PROFILES); IPR002885 (PROSITE_PR…	c10170_g1_i1	c38947_g1_i1
c10170_g2_i1	c10170_g2	211	48.06	1	2.02	2.04	100	pentatricopeptide repeat superfamily protein isoform 2	211	10	1.32197e-31	0.899	0	-		IPR002885 (PFAM); IPR002885 (TIGRFAM); PTHR24015 (PANTHER); PTHR24015:SF105 (PANTHER); IPR002885 (PROSITE_PROFILES)
c10170_g3_i1	c10170_g3	420	247.17	4	1.57	1.59	100		420	0			0	-		PS51257 (PROSITE_PROFILES)
c10171_g1_i1	c10171_g1	1995	1821.96	50.62	2.69	2.72	7.6	probable indole-3-acetic acid-amido synthetase -like	1995	10	0	0.883	0	-		IPR004993 (PFAM); PTHR31901 (PANTHER); PTHR31901:SF3 (PANTHER)
c10171_g1_i2	c10171_g1	1971	1797.96	607.38	32.74	33.11	92.4	probable indole-3-acetic acid-amido synthetase -like	1971	10	0	0.896	0	-		IPR004993 (PFAM); PTHR31901 (PANTHER); PTHR31901:SF3 (PANTHER)
c10172_g1_i1	c10172_g1	868	694.96	244	34.03	34.41	100	disease resistance response protein 206	868	10	4.32405e-104	0.876	1	C:cell wall	-	IPR004265 (PFAM); PTHR21495 (PANTHER); SIGNAL_PEPTIDE (PHOBIUS); NON_CYTOPLASMIC_DOMAIN (PHOBIUS); SIGNAL_PEPTIDE_H_REGION (PHOBIUS); SIGNAL_PEPTIDE_C_REGION (PHOBIUS); SIGNAL_PEPTIDE_N_REGION (PHOBIUS); SignalP-noTM (SIGNALP_EUK)	c10172_g1_i1	c14407_g1_i1
c10173_g1_i1	c10173_g1	535	361.99	28.93	7.74	7.83	54.03		535	0			0	-		SIGNAL_PEPTIDE_N_REGION (PHOBIUS); NON_CYTOPLASMIC_DOMAIN (PHOBIUS); SIGNAL_PEPTIDE_C_REGION (PHOBIUS); SIGNAL_PEPTIDE (PHOBIUS); SIGNAL_PEPTIDE_H_REGION (PHOBIUS); TMhelix (TMHMM)
c10173_g1_i2	c10173_g1	483	310.03	21.07	6.59	6.66	45.97		483	0			0	-		SIGNAL_PEPTIDE_N_REGION (PHOBIUS); SIGNAL_PEPTIDE_C_REGION (PHOBIUS); NON_CYTOPLASMIC_DOMAIN (PHOBIUS); SIGNAL_PEPTIDE (PHOBIUS); SIGNAL_PEPTIDE_H_REGION (PHOBIUS); TMhelix (TMHMM)
c10174_g1_i1	c10174_g1	1267	1093.96	40.3	3.57	3.61	23.62	3-hydroxyisobutyryl- hydrolase-like protein mitochondrial-like	1267	10	2.55397e-78	0.677	2	P:metabolic process; F:catalytic activity		Coil (COILS); IPR029045 (G3DSA:3.90.226.GENE3D); PF13766 (PFAM); PTHR11941:SF48 (PANTHER); PTHR11941 (PANTHER); NON_CYTOPLASMIC_DOMAIN (PHOBIUS); TRANSMEMBRANE (PHOBIUS); CYTOPLASMIC_DOMAIN (PHOBIUS); IPR029045 (SUPERFAMILY)
c10174_g1_i2	c10174_g1	1975	1801.96	214.7	11.55	11.68	76.38	3-hydroxyisobutyryl- hydrolase-like protein mitochondrial-like	1975	10	0	0.856	2	P:metabolic process; F:hydrolase activity	-	Coil (COILS); PF13766 (PFAM); IPR001753 (PFAM); IPR029045 (G3DSA:3.90.226.GENE3D); PTHR11941 (PANTHER); PTHR11941:SF48 (PANTHER); IPR029045 (SUPERFAMILY)	c10174_g1_i2	c28529_g1_i1
c10175_g1_i1	c10175_g1	1218	1044.96	267	24.76	25.04	100	chloroplast-targeted copper	1218	10	1.24641e-169	0.679	3	F:metal ion binding; P:single-multicellular organism process; P:metal ion transport	-	IPR006121 (PFAM); G3DSA:3.30.70.100 (GENE3D); PTHR22814:SF16 (PANTHER); PTHR22814 (PANTHER); SIGNAL_PEPTIDE_H_REGION (PHOBIUS); SIGNAL_PEPTIDE_N_REGION (PHOBIUS); SIGNAL_PEPTIDE_C_REGION (PHOBIUS); SIGNAL_PEPTIDE (PHOBIUS); NON_CYTOPLASMIC_DOMAIN (PHOBIUS); IPR006121 (PROSITE_PROFILES); IPR006121 (SUPERFAMILY)	c10175_g1_i1	c10861_g3_i3
c10176_g1_i1	c10176_g1	1938	1764.96	243.88	13.39	13.54	78.55	serine--trna ligase-like	1938	10	0	0.837	9	F:serine-tRNA ligase activity; C:mitochondrion; P:seryl-tRNA aminoacylation; P:ovule development; F:ATP binding; C:chloroplast; P:glycine metabolic process; P:L-serine metabolic process; P:threonine metabolic process	EC:6.1.1.11	no IPS match	c10176_g1_i1	c11048_g1_i3
c10176_g1_i2	c10176_g1	1448	1274.96	48.12	3.66	3.7	21.45	serine--trna mitochondrial-like	1448	10	0	0.815	9	F:serine-tRNA ligase activity; C:mitochondrion; P:seryl-tRNA aminoacylation; P:ovule development; F:ATP binding; C:chloroplast; P:glycine metabolic process; P:L-serine metabolic process; P:threonine metabolic process	EC:6.1.1.11	no IPS match	c10176_g1_i2	c11048_g1_i2
c10177_g1_i1	c10177_g1	360	187.62	28	14.46	14.63	100	PREDICTED: uncharacterized protein LOC102596709 isoform X3	360	10	7.63914e-24	0.589	0	-		no IPS match
c10177_g2_i1	c10177_g2	1321	1147.96	65.1	5.5	5.56	63.45	PREDICTED: uncharacterized protein LOC102596709 isoform X3	1321	10	1.70609e-146	0.596	1	F:protein binding		IPR003169 (SMART); IPR003169 (G3DSA:3.30.1490.GENE3D); IPR003169 (PFAM); PTHR14445:SF36 (PANTHER); PTHR14445 (PANTHER); IPR003169 (PROSITE_PROFILES); IPR003169 (SUPERFAMILY)
c10177_g2_i2	c10177_g2	1333	1159.96	37.9	3.17	3.2	36.55	PREDICTED: uncharacterized protein LOC102596709 isoform X3	1333	10	1.89303e-148	0.599	1	F:protein binding		IPR003169 (SMART); IPR003169 (G3DSA:3.30.1490.GENE3D); IPR003169 (PFAM); PTHR14445 (PANTHER); PTHR14445:SF36 (PANTHER); IPR003169 (PROSITE_PROFILES); IPR003169 (SUPERFAMILY)
c10177_g3_i1	c10177_g3	358	185.64	7	3.65	3.7	100		358	0			0	-		no IPS match
c10177_g4_i1	c10177_g4	2014	1840.96	305	16.06	16.24	100	PREDICTED: uncharacterized protein LOC102596709 isoform X2	2014	10	0	0.628	0	-		no IPS match	c10177_g4_i1	c11737_g2_i1
c10178_g1_i1	c10178_g1	1889	1715.96	1753.51	99.03	100.15	60.05	methyl- -binding domain-containing protein 10-like	1889	10	1.71105e-72	0.689	2	C:nucleus; F:DNA binding	-	Coil (COILS); Coil (COILS); IPR001739 (PFAM); IPR001739 (G3DSA:3.30.890.GENE3D); IPR001739 (PROSITE_PROFILES); IPR016177 (SUPERFAMILY)	c10178_g1_i1	c8241_g1_i1
c10178_g1_i2	c10178_g1	1792	1618.96	1100.49	65.88	66.62	39.95	methyl- -binding domain-containing protein 10-like	1792	10	8.207e-73	0.689	2	C:nucleus; F:DNA binding	-	Coil (COILS); Coil (COILS); IPR001739 (PFAM); IPR001739 (G3DSA:3.30.890.GENE3D); IPR001739 (PROSITE_PROFILES); IPR016177 (SUPERFAMILY)	c10178_g1_i2	c8241_g1_i1
c10179_g1_i1	c10179_g1	2477	2303.96	450	18.93	19.14	100	subtilisin-like protease-like	2477	10	0	0.874	8	F:identical protein binding; C:plant-type cell wall; F:serine-type endopeptidase activity; P:mucilage extrusion from seed coat; P:mucilage metabolic process involved in seed coat development; P:proteolysis; P:negative regulation of catalytic activity; C:apoplast	EC:3.4.21	TRANSMEMBRANE (PHOBIUS); TRANSMEMBRANE (PHOBIUS); CYTOPLASMIC_DOMAIN (PHOBIUS); CYTOPLASMIC_DOMAIN (PHOBIUS); NON_CYTOPLASMIC_DOMAIN (PHOBIUS)	c10179_g1_i1	c1475_g1_i1
c10179_g2_i1	c10179_g2	2662	2488.96	768	29.9	30.24	100	subtilisin-like protease-like	2662	10	0	0.861	8	F:identical protein binding; C:plant-type cell wall; F:serine-type endopeptidase activity; P:mucilage extrusion from seed coat; P:mucilage metabolic process involved in seed coat development; P:proteolysis; P:negative regulation of catalytic activity; C:apoplast	EC:3.4.21	IPR015500 (PRINTS); IPR000209 (G3DSA:3.40.50.GENE3D); G3DSA:3.50.30.30 (GENE3D); IPR000209 (PFAM); G3DSA:3.30.70.80 (GENE3D); IPR010259 (PFAM); IPR003137 (PFAM); PTHR10795:SF335 (PANTHER); IPR015500 (PANTHER); IPR023828 (PROSITE_PATTERNS); SIGNAL_PEPTIDE_C_REGION (PHOBIUS); NON_CYTOPLASMIC_DOMAIN (PHOBIUS); SIGNAL_PEPTIDE_H_REGION (PHOBIUS); SIGNAL_PEPTIDE (PHOBIUS); SIGNAL_PEPTIDE_N_REGION (PHOB…	c10179_g2_i1	c39475_g1_i1
c1018_g1_i1	c1018_g1	220	55.51	2	3.49	3.53	100	udp-arabinose 4-epimerase 1-like	220	10	1.25532e-39	0.944	4	F:coenzyme binding; F:UDP-glucose 4-epimerase activity; P:galactose metabolic process; P:nucleotide-sugar metabolic process	EC:5.1.3.2	IPR001509 (PFAM); IPR016040 (G3DSA:3.40.50.GENE3D); PTHR10366 (PANTHER); IPR005886 (PTHR10366:PANTHER); SSF51735 (SUPERFAMILY)
c10180_g1_i1	c10180_g1	641	467.96	382	79.11	80	100		641	0			0	-		no IPS match
c10181_g1_i1	c10181_g1	1603	1429.96	95.88	6.5	6.57	44.17	protein xri1-like	1603	10	0	0.757	5	P:pollen development; P:male meiosis; P:female meiosis; P:response to X-ray; P:DNA repair	-	no IPS match
c10181_g1_i2	c10181_g1	852	678.96	11.76	1.68	1.7	11.41	protein xri1-like	852	10	5.67745e-71	0.817	5	P:pollen development; P:male meiosis; P:female meiosis; P:response to X-ray; P:DNA repair	-	no IPS match
c10181_g1_i3	c10181_g1	1602	1428.96	96.36	6.53	6.61	44.42	protein xri1-like	1602	10	0	0.756	5	P:pollen development; P:male meiosis; P:female meiosis; P:response to X-ray; P:DNA repair	-	no IPS match	c10181_g1_i3	c27954_g1_i1
c10182_g1_i1	c10182_g1	4160	3986.96	379	9.21	9.32	100	ribosome biogenesis protein bms1 homolog	4160	10	0	0.764	5	P:metabolic process; C:nucleus; P:ribosome biogenesis; F:GTPase activity; F:GTP binding	-	Coil (COILS); Coil (COILS); IPR012948 (SMART); IPR007034 (PFAM); IPR012948 (PFAM); IPR027417 (G3DSA:3.40.50.GENE3D); IPR000795 (PFAM); IPR027417 (G3DSA:3.40.50.GENE3D); PTHR12858:SF2 (PANTHER); PTHR12858 (PANTHER); IPR027417 (SUPERFAMILY)	c10182_g1_i1	c11316_g1_i1
c10183_g1_i1	c10183_g1	2994	2820.96	402.96	13.84	14	77.15	g-type lectin s-receptor-like serine threonine-protein kinase at4g27290-like	2994	10	0	0.798	5	P:recognition of pollen; P:protein phosphorylation; F:ATP binding; F:protein serine/threonine kinase activity; P:serine family amino acid metabolic process	EC:2.7.11	NON_CYTOPLASMIC_DOMAIN (PHOBIUS); TRANSMEMBRANE (PHOBIUS); CYTOPLASMIC_DOMAIN (PHOBIUS); TMhelix (TMHMM)	c10183_g1_i1	c35494_g1_i1
c10183_g1_i2	c10183_g1	1852	1678.96	71.04	4.1	4.15	22.85	g-type lectin s-receptor-like serine threonine-protein kinase at4g27290-like	1852	10	0	0.804	5	P:recognition of pollen; P:protein phosphorylation; F:ATP binding; F:protein serine/threonine kinase activity; P:serine family amino acid metabolic process	EC:2.7.11	no IPS match	c10183_g1_i2	c30218_g1_i1
c10184_g1_i1	c10184_g1	732	558.96	10.72	1.86	1.88	12.46	uncharacterized loc101215408 isoform 1	732	10	2.13258e-33	0.637	0	-		CYTOPLASMIC_DOMAIN (PHOBIUS); NON_CYTOPLASMIC_DOMAIN (PHOBIUS); TRANSMEMBRANE (PHOBIUS); TMhelix (TMHMM)
c10184_g1_i2	c10184_g1	617	443.97	7.2	1.57	1.59	10.53	PREDICTED: uncharacterized protein LOC101266756	617	2	1.11228e-15	0.79	0	-		CYTOPLASMIC_DOMAIN (PHOBIUS); NON_CYTOPLASMIC_DOMAIN (PHOBIUS); TRANSMEMBRANE (PHOBIUS); TMhelix (TMHMM)
c10184_g1_i3	c10184_g1	663	489.96	58.08	11.49	11.62	77.01	uncharacterized loc101215408 isoform 1	663	10	7.95503e-39	0.872	0	-		CYTOPLASMIC_DOMAIN (PHOBIUS); NON_CYTOPLASMIC_DOMAIN (PHOBIUS); TRANSMEMBRANE (PHOBIUS); TMhelix (TMHMM)	c10184_g1_i3	c11395_g1_i4
c10186_g1_i1	c10186_g1	586	412.97	108	25.34	25.63	100	heat shock cognate 70 kda	586	10	6.49817e-60	0.835	2	F:ATP binding; P:response to stress	-	IPR029048 (G3DSA:1.20.1270.GENE3D); IPR013126 (PFAM); PTHR19375 (PANTHER); PTHR19375:SF171 (PANTHER); IPR029048 (SUPERFAMILY)
c10186_g2_i1	c10186_g2	463	290.05	72	24.06	24.33	100	heat shock protein 70	463	10	5.51232e-91	0.906	4	C:chloroplast envelope; P:response to cadmium ion; F:ATP binding; P:response to heat	-	IPR013126 (PRINTS); IPR029047 (G3DSA:2.60.34.GENE3D); IPR013126 (PFAM); PTHR19375 (PANTHER); PTHR19375:SF164 (PANTHER); IPR029047 (SUPERFAMILY)	c10186_g2_i1	c33588_g1_i1
c10187_g1_i1	c10187_g1	6978	6804.96	93.72	1.33	1.35	6.74	microtubule organization 1 family protein	6978	10	0	0.839	7	F:microtubule binding; C:plasmodesma; C:preprophase band; P:intracellular protein transport; C:cortical microtubule cytoskeleton; P:cell plate formation involved in plant-type cell wall biogenesis; C:tubulin complex	-	TRANSMEMBRANE (PHOBIUS); NON_CYTOPLASMIC_DOMAIN (PHOBIUS); CYTOPLASMIC_DOMAIN (PHOBIUS); TMhelix (TMHMM)
c10187_g1_i2	c10187_g1	6906	6732.96	1282.28	18.46	18.67	93.26	microtubule organization 1 family protein	6906	10	0	0.849	7	F:microtubule binding; C:plasmodesma; C:preprophase band; P:intracellular protein transport; C:cortical microtubule cytoskeleton; P:cell plate formation involved in plant-type cell wall biogenesis; C:tubulin complex	-	TRANSMEMBRANE (PHOBIUS); NON_CYTOPLASMIC_DOMAIN (PHOBIUS); CYTOPLASMIC_DOMAIN (PHOBIUS); TMhelix (TMHMM)	c10187_g1_i2	c12076_g1_i1
c10188_g1_i1	c10188_g1	5078	4904.96	343	6.78	6.85	100	PREDICTED: uncharacterized protein LOC102580258 isoform X1	5078	10	0	0.717	1	F:protein binding		IPR001680 (SMART); IPR001680 (PFAM); IPR015943 (G3DSA:2.130.10.GENE3D); PTHR22844 (PANTHER); PTHR22844:SF161 (PANTHER); IPR019775 (PROSITE_PATTERNS); IPR017986 (PROSITE_PROFILES); IPR001680 (PROSITE_PROFILES); SignalP-TM (SIGNALP_GRAM_POSITIVE); IPR016024 (SUPERFAMILY); IPR017986 (SUPERFAMILY)	c10188_g1_i1	c8070_g1_i1
c10189_g1_i1	c10189_g1	2905	2731.96	73.53	2.61	2.64	55.45	pentatricopeptide repeat-containing protein at5g50990-like	2905	10	0	0.821	0	-		PF14432 (PFAM); IPR002885 (TIGRFAM); IPR002885 (PFAM); IPR002885 (PFAM); PTHR24015:SF109 (PANTHER); PTHR24015 (PANTHER); IPR002885 (PROSITE_PROFILES); IPR002885 (PROSITE_PROFILES); IPR002885 (PROSITE_PROFILES); IPR002885 (PROSITE_PROFILES); IPR002885 (PROSITE_PROFILES); IPR002885 (PROSITE_PROFILES); IPR002885 (PROSITE_PROFILES); IPR002885 (PROSITE_PROFILES)	c10189_g1_i1	c2336_g1_i1
c10189_g1_i2	c10189_g1	2877	2703.96	58.47	2.1	2.12	44.55	pentatricopeptide repeat-containing protein at5g50990-like	2877	10	0	0.821	0	-		PF14432 (PFAM); IPR002885 (TIGRFAM); IPR002885 (PFAM); IPR002885 (PFAM); PTHR24015:SF109 (PANTHER); PTHR24015 (PANTHER); IPR002885 (PROSITE_PROFILES); IPR002885 (PROSITE_PROFILES); IPR002885 (PROSITE_PROFILES); IPR002885 (PROSITE_PROFILES); IPR002885 (PROSITE_PROFILES); IPR002885 (PROSITE_PROFILES); IPR002885 (PROSITE_PROFILES); IPR002885 (PROSITE_PROFILES)	c10189_g1_i2	c2336_g1_i1
c1019_g1_i1	c1019_g1	2134	1960.96	189	9.34	9.45	100	sulfhydryl oxidase 2-like isoform 2	2134	10	0	0.845	9	P:response to cation stress; C:endosome; C:Golgi apparatus; P:cell redox homeostasis; F:thiol oxidase activity; P:positive regulation of potassium ion transport; F:isomerase activity; C:trans-Golgi network; P:oxidation-reduction process	EC:1.8.3.2	IPR012336 (G3DSA:3.40.30.GENE3D); IPR017905 (G3DSA:1.20.120.GENE3D); IPR017905 (PFAM); IPR013766 (PFAM); PTHR22897 (PANTHER); PTHR22897:SF8 (PANTHER); IPR017937 (PROSITE_PATTERNS); SIGNAL_PEPTIDE_N_REGION (PHOBIUS); SIGNAL_PEPTIDE_H_REGION (PHOBIUS); TRANSMEMBRANE (PHOBIUS); CYTOPLASMIC_DOMAIN (PHOBIUS); SIGNAL_PEPTIDE (PHOBIUS); SIGNAL_PEPTIDE_C_REGION (PHOBIUS); NON_CYTOPLASMIC_DOMAIN (PHOBIUS)…	c1019_g1_i1	c10674_g1_i2
c1019_g2_i1	c1019_g2	215	51.34	3	5.66	5.73	100		215	0			0	-		no IPS match
c10190_g1_i1	c10190_g1	838	664.96	123	17.93	18.13	100	chlorophyllase- chloroplastic-like	838	10	1.88717e-131	0.827	2	P:chlorophyll catabolic process; F:chlorophyllase activity	EC:3.1.1.14	IPR029058 (G3DSA:3.40.50.GENE3D); IPR010821 (PFAM); SignalP-TM (SIGNALP_GRAM_POSITIVE); IPR029058 (SUPERFAMILY)	c10190_g1_i1	c12132_g11_i1
c10190_g2_i1	c10190_g2	589	415.97	55	12.81	12.96	100	chlorophyllase- chloroplastic-like	589	10	6.24596e-48	0.911	2	P:chlorophyll catabolic process; F:chlorophyllase activity	EC:3.1.1.14	IPR010821 (PFAM)	c10190_g2_i1	c25291_g1_i1
c10191_g1_i1	c10191_g1	235	68.44	4	5.66	5.73	100		235	0			0	-		TMhelix (TMHMM)
c10191_g2_i1	c10191_g2	286	115.51	3	2.52	2.55	100		286	0			0	-		no IPS match	c10191_g2_i1	c41871_g1_i1
c10191_g3_i1	c10191_g3	230	64.07	1	1.51	1.53	100		230	0			0	-		no IPS match	c10191_g3_i1	c26187_g1_i1
c10192_g1_i1	c10192_g1	1189	1015.96	39.72	3.79	3.83	45.25	glutathione s-transferase zeta class-like	1189	10	1.66619e-149	0.85	6	F:maleylacetoacetate isomerase activity; C:cytoplasm; F:transferase activity; P:tyrosine metabolic process; P:styrene catabolic process; F:protein binding	EC:5.2.1.2	IPR012336 (G3DSA:3.40.30.GENE3D); IPR005955 (TIGRFAM); IPR010987 (G3DSA:1.20.1050.GENE3D); IPR004045 (PFAM); PTHR11260:SF176 (PANTHER); PTHR11260 (PANTHER); IPR004045 (PROSITE_PROFILES); IPR010987 (PROSITE_PROFILES); IPR012336 (SUPERFAMILY); IPR010987 (SUPERFAMILY)	c10192_g1_i1	c23596_g1_i1
c10192_g1_i2	c10192_g1	1124	950.96	41.9	4.27	4.32	50.99	glutathione s-transferase zeta class-like	1124	10	7.35409e-150	0.85	6	F:maleylacetoacetate isomerase activity; C:cytoplasm; F:transferase activity; P:tyrosine metabolic process; P:styrene catabolic process; F:protein binding	EC:5.2.1.2	IPR012336 (G3DSA:3.40.30.GENE3D); IPR005955 (TIGRFAM); IPR010987 (G3DSA:1.20.1050.GENE3D); IPR004045 (PFAM); PTHR11260:SF176 (PANTHER); PTHR11260 (PANTHER); IPR004045 (PROSITE_PROFILES); IPR010987 (PROSITE_PROFILES); IPR012336 (SUPERFAMILY); IPR010987 (SUPERFAMILY)	c10192_g1_i2	c23596_g1_i1
c10192_g1_i3	c10192_g1	1216	1042.96	3.38	0.31	0.32	3.76	glutathione s-transferase zeta class-like	1216	10	9.78454e-99	0.863	4	C:cytoplasm; P:aromatic amino acid family metabolic process; F:transferase activity; F:protein binding	-	IPR012336 (G3DSA:3.40.30.GENE3D); IPR004045 (PFAM); PTHR11260 (PANTHER); PTHR11260:SF176 (PANTHER); NON_CYTOPLASMIC_DOMAIN (PHOBIUS); TRANSMEMBRANE (PHOBIUS); CYTOPLASMIC_DOMAIN (PHOBIUS); IPR004045 (PROSITE_PROFILES); IPR012336 (SUPERFAMILY); TMhelix (TMHMM)	c10192_g1_i3	c37143_g1_i1
c10193_g1_i1	c10193_g1	1437	1263.96	87.2	6.69	6.76	11.78	ribosomal large subunit pseudouridine synthase	1437	10	5.13278e-65	0.739	7	P:maturation of SSU-rRNA from tetracistronic rRNA transcript (SSU-rRNA, LSU-rRNA, 4.5S-rRNA, 5S-rRNA); P:plastid translation; F:RNA binding; P:maturation of LSU-rRNA from tetracistronic rRNA transcript (SSU-rRNA, LSU-rRNA, 4.5S-rRNA, 5S-rRNA); P:pseudouridine synthesis; F:pseudouridine synthase activity; C:chloroplast	EC:5.4.99.12	PTHR21600 (PANTHER); PTHR21600:SF11 (PANTHER); CYTOPLASMIC_DOMAIN (PHOBIUS); TRANSMEMBRANE (PHOBIUS); NON_CYTOPLASMIC_DOMAIN (PHOBIUS); SignalP-TM (SIGNALP_GRAM_POSITIVE); SignalP-noTM (SIGNALP_GRAM_NEGATIVE); IPR020103 (SUPERFAMILY); TMhelix (TMHMM)
c10193_g1_i2	c10193_g1	1785	1611.96	752.36	45.23	45.74	79.69	uncharacterized rna pseudouridine synthase aq_1464-like	1785	10	0	0.785	7	P:maturation of SSU-rRNA from tetracistronic rRNA transcript (SSU-rRNA, LSU-rRNA, 4.5S-rRNA, 5S-rRNA); P:plastid translation; F:RNA binding; P:maturation of LSU-rRNA from tetracistronic rRNA transcript (SSU-rRNA, LSU-rRNA, 4.5S-rRNA, 5S-rRNA); P:pseudouridine synthesis; F:pseudouridine synthase activity; C:chloroplast	EC:5.4.99.12	IPR002942 (SMART); IPR002942 (PFAM); IPR002942 (G3DSA:3.10.290.GENE3D); IPR006145 (PFAM); PTHR21600 (PANTHER); PTHR21600:SF11 (PANTHER); IPR018496 (PROSITE_PATTERNS); CYTOPLASMIC_DOMAIN (PHOBIUS); TRANSMEMBRANE (PHOBIUS); NON_CYTOPLASMIC_DOMAIN (PHOBIUS); IPR002942 (PROSITE_PROFILES); SignalP-noTM (SIGNALP_GRAM_NEGATIVE); SignalP-TM (SIGNALP_GRAM_POSITIVE); SSF55174 (SUPERFAMILY); IPR020103 (SUPE…	c10193_g1_i2	c11274_g1_i1
c10193_g1_i3	c10193_g1	2022	1848.96	92.44	4.85	4.9	8.54	uncharacterized rna pseudouridine synthase aq_1464-like	2022	10	4.99468e-163	0.786	7	P:maturation of SSU-rRNA from tetracistronic rRNA transcript (SSU-rRNA, LSU-rRNA, 4.5S-rRNA, 5S-rRNA); P:plastid translation; F:RNA binding; P:maturation of LSU-rRNA from tetracistronic rRNA transcript (SSU-rRNA, LSU-rRNA, 4.5S-rRNA, 5S-rRNA); P:pseudouridine synthesis; F:pseudouridine synthase activity; C:chloroplast	EC:5.4.99.12	IPR002942 (SMART); IPR002942 (PFAM); IPR002942 (G3DSA:3.10.290.GENE3D); IPR006145 (PFAM); PTHR21600:SF11 (PANTHER); PTHR21600 (PANTHER); IPR018496 (PROSITE_PATTERNS); CYTOPLASMIC_DOMAIN (PHOBIUS); TRANSMEMBRANE (PHOBIUS); NON_CYTOPLASMIC_DOMAIN (PHOBIUS); CYTOPLASMIC_DOMAIN (PHOBIUS); TRANSMEMBRANE (PHOBIUS); IPR002942 (PROSITE_PROFILES); SignalP-noTM (SIGNALP_GRAM_NEGATIVE); SignalP-TM (SIGNALP_…
c10194_g1_i1	c10194_g1	693	519.96	16	2.98	3.02	100	transcription factor bhlh62-like	693	10	1.7691e-89	0.688	1	F:protein dimerization activity	-	IPR011598 (SMART); IPR011598 (G3DSA:4.10.280.GENE3D); IPR011598 (PFAM); PTHR12565 (PANTHER); PTHR12565:SF70 (PANTHER); IPR011598 (PROSITE_PROFILES); IPR011598 (SUPERFAMILY)
c10194_g2_i1	c10194_g2	438	265.11	7	2.56	2.59	100	transcription factor bhlh78-like	438	10	2.2066e-44	0.511	1	F:protein dimerization activity		no IPS match
c10194_g3_i1	c10194_g3	284	113.61	2	1.71	1.73	100	transcription factor bhlh62-like	284	10	1.2871e-28	0.612	1	F:protein dimerization activity		no IPS match
c10195_g1_i1	c10195_g1	760	586.96	171	28.23	28.55	100	casein kinase i isoform gamma-3-like	760	10	3.76773e-173	0.927	4	P:protein phosphorylation; F:ATP binding; F:protein serine/threonine kinase activity; P:serine family amino acid metabolic process	EC:2.7.11	G3DSA:1.10.510.10 (GENE3D); IPR000719 (PFAM); PTHR11909:SF131 (PANTHER); PTHR11909 (PANTHER); IPR008271 (PROSITE_PATTERNS); IPR000719 (PROSITE_PROFILES); IPR011009 (SUPERFAMILY)
c10195_g2_i1	c10195_g2	947	773.96	202	25.29	25.58	100	serine threonine-protein kinase vrk1-like	947	10	3.54876e-143	0.895	4	P:protein phosphorylation; F:ATP binding; F:protein serine/threonine kinase activity; P:serine family amino acid metabolic process	EC:2.7.11	PTHR11909:SF73 (PANTHER); PTHR11909 (PANTHER)	c10195_g2_i1	c12299_g6_i1
c10196_g1_i1	c10196_g1	2462	2288.96	66.18	2.8	2.83	48.58	mediator of rna polymerase ii transcription subunit 34-like	2462	10	0	0.835	12	P:DNA duplex unwinding; C:mediator complex; P:DNA recombination; F:ATP-dependent 3'-5' DNA helicase activity; F:nucleic acid binding; P:ATP catabolic process; F:ATP binding; F:four-way junction helicase activity; P:DNA replication; P:DNA repair; C:replication fork; C:Holliday junction helicase complex	-	Coil (COILS); IPR001650 (SMART); IPR027417 (G3DSA:3.40.50.GENE3D); IPR001650 (PFAM); IPR011991 (G3DSA:1.10.10.GENE3D); IPR018982 (PFAM); IPR004589 (TIGRFAM); IPR027417 (G3DSA:3.40.50.GENE3D); PTHR13710:SF72 (PANTHER); PTHR13710 (PANTHER); IPR002121 (PROSITE_PROFILES); IPR001650 (PROSITE_PROFILES); IPR027417 (SUPERFAMILY)
c10196_g1_i2	c10196_g1	1130	956.96	4.09	0.41	0.42	7.18	mediator of rna polymerase ii transcription subunit 34-like	1130	10	0	0.911	12	P:DNA duplex unwinding; C:mediator complex; P:DNA recombination; F:ATP-dependent 3'-5' DNA helicase activity; F:nucleic acid binding; P:ATP catabolic process; F:ATP binding; F:four-way junction helicase activity; P:DNA replication; P:DNA repair; C:replication fork; C:Holliday junction helicase complex	-	IPR001650 (SMART); IPR011991 (G3DSA:1.10.10.GENE3D); IPR027417 (G3DSA:3.40.50.GENE3D); IPR018982 (PFAM); IPR001650 (PFAM); IPR004589 (TIGRFAM); IPR027417 (G3DSA:3.40.50.GENE3D); PTHR13710 (PANTHER); PTHR13710:SF72 (PANTHER); IPR001650 (PROSITE_PROFILES); IPR027417 (SUPERFAMILY)
c10196_g1_i3	c10196_g1	1568	1394.96	36.73	2.55	2.58	44.24	mediator of rna polymerase ii transcription subunit 34-like	1568	10	0	0.827	12	P:DNA duplex unwinding; C:mediator complex; P:DNA recombination; F:ATP-dependent 3'-5' DNA helicase activity; F:nucleic acid binding; P:ATP catabolic process; F:ATP binding; F:four-way junction helicase activity; P:DNA replication; P:DNA repair; C:replication fork; C:Holliday junction helicase complex	-	Coil (COILS); IPR001650 (SMART); IPR027417 (G3DSA:3.40.50.GENE3D); IPR018982 (PFAM); IPR027417 (G3DSA:3.40.50.GENE3D); IPR004589 (TIGRFAM); IPR002121 (G3DSA:1.10.150.GENE3D); IPR001650 (PFAM); IPR002121 (PFAM); IPR011991 (G3DSA:1.10.10.GENE3D); PTHR13710:SF72 (PANTHER); PTHR13710 (PANTHER); IPR002121 (PROSITE_PROFILES); IPR001650 (PROSITE_PROFILES); IPR010997 (SUPERFAMILY); IPR027417 (SUPERFAMILY)	c10196_g1_i3	c38998_g1_i1
c10197_g1_i1	c10197_g1	2076	1902.96	503	25.62	25.91	100	cytochrome p450 90a1-like	2076	10	0	0.879	11	P:brassinosteroid biosynthetic process; P:oxidation-reduction process; P:response to UV-B; P:brassinosteroid homeostasis; P:pollen exine formation; F:oxidoreductase activity, acting on paired donors, with incorporation or reduction of molecular oxygen; P:positive regulation of flower development; F:monooxygenase activity; P:anther wall tapetum cell differentiation; F:heme binding; F:iron ion bind…	-	IPR002401 (PRINTS); IPR001128 (PRINTS); IPR001128 (G3DSA:1.10.630.GENE3D); IPR001128 (PFAM); PTHR24286:SF34 (PANTHER); PTHR24286 (PANTHER); IPR017972 (PROSITE_PATTERNS); SIGNAL_PEPTIDE_N_REGION (PHOBIUS); SIGNAL_PEPTIDE (PHOBIUS); SIGNAL_PEPTIDE_C_REGION (PHOBIUS); NON_CYTOPLASMIC_DOMAIN (PHOBIUS); SIGNAL_PEPTIDE_H_REGION (PHOBIUS); IPR001128 (SUPERFAMILY); TMhelix (TMHMM)	c10197_g1_i1	c28653_g1_i1
c10198_g1_i1	c10198_g1	719	545.96	16.23	2.88	2.91	18.77	nadh-ubiquinone oxidoreductase chain	719	4	1.33023e-18	0.725	2	P:metabolic process; F:hydrolase activity	-	no IPS match
c10198_g1_i2	c10198_g1	1208	1034.96	120.57	11.29	11.42	73.57	haloacid dehalogenase-like hydrolase domain-containing protein sgpp-like	1208	10	0	0.857	4	F:hydrolase activity; P:metabolic process; C:cytosol; C:plasma membrane	-	CYTOPLASMIC_DOMAIN (PHOBIUS); CYTOPLASMIC_DOMAIN (PHOBIUS); TRANSMEMBRANE (PHOBIUS); NON_CYTOPLASMIC_DOMAIN (PHOBIUS); TRANSMEMBRANE (PHOBIUS)	c10198_g1_i2	c10280_g3_i1
c10198_g1_i3	c10198_g1	932	758.96	9.2	1.17	1.19	7.66	(-)-germacrene d synthase-like	932	3	6.55723e-18	0.7867	2	P:metabolic process; F:hydrolase activity	-	no IPS match
c10199_g1_i1	c10199_g1	635	461.97	14.39	3.02	3.05	26.96	methyltransferase-like protein 2-like	635	10	2.92753e-41	0.782	0	-		IPR029063 (G3DSA:3.40.50.GENE3D); IPR026113 (PANTHER); PTHR22809:SF1 (PANTHER)	c10199_g1_i1	c10588_g1_i1
c10199_g1_i2	c10199_g1	382	209.4	8.65	4	4.05	35.74	methyltransferase-like protein 2-like	382	10	1.03567e-47	0.804	0	-		IPR029063 (G3DSA:3.40.50.GENE3D)
c10199_g1_i3	c10199_g1	1193	1019.96	43.96	4.18	4.22	37.31	s-adenosyl-l-methionine-dependent methyltransferases superfamily protein isoform 1	1193	10	0	0.774	0	-		IPR029063 (G3DSA:3.40.50.GENE3D); PF13489 (PFAM); PTHR22809:SF1 (PANTHER); IPR026113 (PANTHER); IPR029063 (SUPERFAMILY)	c10199_g1_i3	c10588_g1_i2
c102_g1_i1	c102_g1	2150	1976.96	366	17.94	18.14	100	ring fyve phd-type zinc finger family isoform 1	2150	10	0	0.66	2	F:zinc ion binding; F:protein binding	-	Coil (COILS); Coil (COILS); IPR001965 (SMART); IPR019787 (PFAM); IPR013083 (G3DSA:3.30.40.GENE3D); PTHR10615:SF91 (PANTHER); PTHR10615 (PANTHER); IPR019787 (PROSITE_PROFILES); IPR019787 (PROSITE_PROFILES); IPR001841 (PROSITE_PROFILES); IPR011011 (SUPERFAMILY); IPR011011 (SUPERFAMILY)	c102_g1_i1	c7610_g1_i1
c1020_g1_i1	c1020_g1	228	62.34	5	7.77	7.86	100		228	0			0	-		no IPS match
c1020_g2_i1	c1020_g2	220	55.51	0	0	0	0		220	0			0	-		no IPS match
c10200_g1_i1	c10200_g1	1025	851.96	381	43.34	43.83	100	PREDICTED: uncharacterized protein LOC102578182	1025	10	1.36458e-127	0.773	1	C:chloroplast thylakoid membrane	-	no IPS match	c10200_g1_i1	c23264_g1_i1
c10201_g1_i1	c10201_g1	1552	1378.96	970	68.17	68.94	100	PREDICTED: uncharacterized protein LOC101256088	1552	10	0	0.827	1	C:chloroplast stroma	-	Coil (COILS); IPR008479 (PFAM)	c10201_g1_i1	c161_g1_i1
c10202_g1_i1	c10202_g1	611	437.97	2.23	0.49	0.5	12.15	---NA---	611	0			0	-		no IPS match
c10202_g1_i2	c10202_g1	439	266.11	9.77	3.56	3.6	87.85	---NA---	439	0			0	-		no IPS match
c10203_g1_i1	c10203_g1	786	612.96	44	6.96	7.04	100	eukaryotic translation initiation factor isoform 4g-1-like isoform x1	786	10	1.54624e-49	0.683	3	C:intracellular part; F:protein binding; F:RNA binding	-	IPR003890 (PFAM); IPR016021 (G3DSA:1.25.40.GENE3D); PTHR23253 (PANTHER); IPR016024 (SUPERFAMILY)
c10204_g1_i1	c10204_g1	490	317.02	13	3.97	4.02	100	f-box protein at5g07610-like	490	10	5.06459e-29	0.592	0	-		no IPS match
c10205_g1_i1	c10205_g1	484	311.02	9	2.8	2.84	100		484	0			0	-		no IPS match	c10205_g1_i1	c36738_g1_i1
c10206_g1_i1	c10206_g1	1816	1642.96	347	20.47	20.7	100	premnaspirodiene oxygenase-like	1816	10	6.89523e-130	0.8	5	F:heme binding; F:oxidoreductase activity, acting on paired donors, with incorporation or reduction of molecular oxygen; F:monooxygenase activity; F:iron ion binding; P:oxidation-reduction process	-	IPR002401 (PRINTS); IPR001128 (PFAM); IPR001128 (G3DSA:1.10.630.GENE3D); PTHR24298 (PANTHER); PTHR24298:SF58 (PANTHER); CYTOPLASMIC_DOMAIN (PHOBIUS); TRANSMEMBRANE (PHOBIUS); NON_CYTOPLASMIC_DOMAIN (PHOBIUS); IPR001128 (SUPERFAMILY); TMhelix (TMHMM)	c10206_g1_i1	c3585_g1_i1
c10207_g1_i1	c10207_g1	1636	1462.96	416	27.56	27.87	100	d-type cyclin family 3 subgroup 1	1636	10	0	0.779	3	P:seed development; P:regulation of cell proliferation; C:nucleus	-	TRANSMEMBRANE (PHOBIUS); CYTOPLASMIC_DOMAIN (PHOBIUS); NON_CYTOPLASMIC_DOMAIN (PHOBIUS)	c10207_g1_i1	c28469_g1_i1
c10208_g1_i1	c10208_g1	1150	976.96	1624	161.1	162.92	100	60s ribosomal protein l13a-4-like	1150	10	2.35982e-141	0.976	8	C:nucleolus; F:structural constituent of ribosome; C:plasmodesma; C:cytosolic large ribosomal subunit; C:chloroplast; C:membrane; P:translation; P:ribosome biogenesis	-	IPR023564 (G3DSA:3.90.1180.GENE3D); IPR005822 (PFAM); IPR005755 (TIGRFAM); IPR005822 (PANTHER); IPR005755 (PTHR11545:PANTHER); IPR023563 (PROSITE_PATTERNS); IPR023564 (SUPERFAMILY)	c10208_g1_i1	c9482_g2_i1
c10209_g1_i1	c10209_g1	680	506.96	319	60.98	61.67	100	PREDICTED: uncharacterized protein LOC101255941 isoform 2	680	10	5.81749e-36	0.907	0	-		Coil (COILS)	c10209_g1_i1	c5805_g1_i1
c1021_g1_i1	c1021_g1	386	213.37	5	2.27	2.3	100	nbs lrr resistance protein	386	10	4.00745e-11	0.693	3	F:RNA-directed DNA polymerase activity; P:RNA-dependent DNA replication; F:RNA binding	EC:2.7.7.49	no IPS match
c10210_g1_i1	c10210_g1	1993	1819.96	92	4.9	4.95	100	probable peptide nitrate transporter at5g62680-like	1993	10	0	0.806	6	P:phloem transport; P:transmembrane transport; P:cation transport; C:membrane; F:anion transmembrane transporter activity; P:anion transport	-	G3DSA:1.20.1250.20 (GENE3D); IPR000109 (PFAM); PTHR11654:SF59 (PANTHER); IPR000109 (PANTHER); TRANSMEMBRANE (PHOBIUS); CYTOPLASMIC_DOMAIN (PHOBIUS); TRANSMEMBRANE (PHOBIUS); CYTOPLASMIC_DOMAIN (PHOBIUS); TRANSMEMBRANE (PHOBIUS); NON_CYTOPLASMIC_DOMAIN (PHOBIUS); TRANSMEMBRANE (PHOBIUS); NON_CYTOPLASMIC_DOMAIN (PHOBIUS); CYTOPLASMIC_DOMAIN (PHOBIUS); TRANSMEMBRANE (PHOBIUS); NON_CYTOPLASMIC_DOMAIN…	c10210_g1_i1	c33041_g1_i1
c10211_g1_i1	c10211_g1	1227	1053.96	26	2.39	2.42	100	f-box protein at3g07870-like	1227	10	7.58123e-103	0.611	0	-		no IPS match	c10211_g1_i1	c9235_g2_i2
c10211_g2_i1	c10211_g2	508	335	12	3.47	3.51	100		508	0			0	-		no IPS match
c10212_g1_i1	c10212_g1	1189	1015.96	178.8	17.06	17.25	80.51	probable plastid-lipid-associated protein chloroplastic-like	1189	10	3.30183e-166	0.809	4	C:chloroplast thylakoid membrane; F:structural molecule activity; C:chloroplast stroma; C:thylakoid lumen	-	NON_CYTOPLASMIC_DOMAIN (PHOBIUS); TRANSMEMBRANE (PHOBIUS); CYTOPLASMIC_DOMAIN (PHOBIUS); TMhelix (TMHMM)	c10212_g1_i1	c8993_g1_i2
c10212_g1_i2	c10212_g1	1187	1013.96	43.2	4.13	4.18	19.49	probable plastid-lipid-associated protein chloroplastic-like	1187	10	1.68421e-62	0.832	4	C:chloroplast thylakoid membrane; F:structural molecule activity; C:chloroplast stroma; C:thylakoid lumen	-	no IPS match
c10212_g2_i1	c10212_g2	963	789.96	37	4.54	4.59	100		963	0			0	-		no IPS match
c10213_g1_i1	c10213_g1	488	315.02	2.9	0.89	0.9	15.01	phospholipid-transporting atpase 4-like	488	10	2.17015e-73	0.957	12	P:phospholipid translocation; F:zinc ion binding; F:cation-transporting ATPase activity; P:cation transport; F:magnesium ion binding; C:integral to membrane; P:ion transmembrane transport; F:phospholipid-translocating ATPase activity; P:ATP catabolic process; C:plasma membrane; F:ATP binding; P:aminophospholipid transport	EC:3.6.3.1	no IPS match
c10213_g1_i2	c10213_g1	413	240.2	9.44	3.81	3.85	64.03	phospholipid-transporting atpase 4-like	413	10	2.53413e-52	0.944	12	P:phospholipid translocation; F:zinc ion binding; F:cation-transporting ATPase activity; P:cation transport; F:magnesium ion binding; C:integral to membrane; P:ion transmembrane transport; F:phospholipid-translocating ATPase activity; P:ATP catabolic process; C:plasma membrane; F:ATP binding; P:aminophospholipid transport	EC:3.6.3.1	IPR023299 (G3DSA:3.40.1110.GENE3D); IPR006539 (PANTHER); PTHR24092:SF8 (PANTHER); IPR023299 (SUPERFAMILY)	c10213_g1_i2	c11579_g1_i2
c10213_g1_i3	c10213_g1	613	439.97	5.66	1.25	1.26	20.95	phospholipid-transporting atpase 4-like	613	10	9.21388e-72	0.957	12	P:phospholipid translocation; F:zinc ion binding; F:cation-transporting ATPase activity; P:cation transport; F:magnesium ion binding; C:integral to membrane; P:ion transmembrane transport; F:phospholipid-translocating ATPase activity; P:ATP catabolic process; C:plasma membrane; F:ATP binding; P:aminophospholipid transport	EC:3.6.3.1	IPR023214 (G3DSA:3.40.50.GENE3D); IPR023299 (G3DSA:3.40.1110.GENE3D); PTHR24092:SF41 (PANTHER); IPR006539 (PANTHER); IPR023299 (SUPERFAMILY); IPR023214 (SUPERFAMILY)	c10213_g1_i3	c11579_g1_i1
c10214_g1_i1	c10214_g1	510	337	9	2.59	2.62	100		510	0			0	-		no IPS match
c10216_g1_i1	c10216_g1	434	261.12	5.25	1.95	1.97	13.3		434	0			0	-		CYTOPLASMIC_DOMAIN (PHOBIUS); TRANSMEMBRANE (PHOBIUS); NON_CYTOPLASMIC_DOMAIN (PHOBIUS); TMhelix (TMHMM)
c10216_g1_i2	c10216_g1	499	326.01	42.75	12.71	12.85	86.7		499	0			0	-		SIGNAL_PEPTIDE_C_REGION (PHOBIUS); SIGNAL_PEPTIDE_N_REGION (PHOBIUS); NON_CYTOPLASMIC_DOMAIN (PHOBIUS); SIGNAL_PEPTIDE (PHOBIUS); SIGNAL_PEPTIDE_H_REGION (PHOBIUS); SignalP-TM (SIGNALP_GRAM_POSITIVE); TMhelix (TMHMM)	c10216_g1_i2	c40590_g1_i1
c10217_g1_i1	c10217_g1	1722	1548.96	131	8.2	8.29	100	zinc finger ccch domain-containing protein 3-like isoform x1	1722	10	1.20951e-101	0.735	1	F:zinc ion binding	-	TRANSMEMBRANE (PHOBIUS); CYTOPLASMIC_DOMAIN (PHOBIUS); NON_CYTOPLASMIC_DOMAIN (PHOBIUS); TMhelix (TMHMM)	c10217_g1_i1	c19042_g1_i1
c10218_g1_i1	c10218_g1	1196	1022.96	73.83	6.99	7.07	45.96	abc transporter i family member chloroplastic-like	1196	10	1.64796e-150	0.831	7	C:chloroplast envelope; C:membrane; F:ferric-transporting ATPase activity; P:iron ion transmembrane transport; P:ferric iron transport; P:ATP catabolic process; F:ATP binding	EC:3.6.3.30	IPR003593 (SMART); IPR027417 (G3DSA:3.40.50.GENE3D); IPR003439 (PFAM); PTHR24220 (PANTHER); PTHR24220:SF66 (PANTHER); SIGNAL_PEPTIDE_C_REGION (PHOBIUS); SIGNAL_PEPTIDE_N_REGION (PHOBIUS); SIGNAL_PEPTIDE_H_REGION (PHOBIUS); NON_CYTOPLASMIC_DOMAIN (PHOBIUS); SIGNAL_PEPTIDE (PHOBIUS); IPR003439 (PROSITE_PROFILES); IPR027417 (SUPERFAMILY)	c10218_g1_i1	c7407_g1_i2
c10218_g1_i2	c10218_g1	1390	1216.96	63.55	5.06	5.12	33.25	abc transporter i family member chloroplastic-like	1390	10	1.73918e-149	0.831	7	C:chloroplast envelope; C:membrane; F:ferric-transporting ATPase activity; P:iron ion transmembrane transport; P:ferric iron transport; P:ATP catabolic process; F:ATP binding	EC:3.6.3.30	TRANSMEMBRANE (PHOBIUS); CYTOPLASMIC_DOMAIN (PHOBIUS); NON_CYTOPLASMIC_DOMAIN (PHOBIUS); CYTOPLASMIC_DOMAIN (PHOBIUS); TRANSMEMBRANE (PHOBIUS); TMhelix (TMHMM)	c10218_g1_i2	c7407_g1_i2
c10218_g1_i3	c10218_g1	1233	1059.96	34.62	3.17	3.2	20.79	abc transporter i family member chloroplastic-like	1233	10	2.56126e-150	0.831	7	C:chloroplast envelope; C:membrane; F:ferric-transporting ATPase activity; P:iron ion transmembrane transport; P:ferric iron transport; P:ATP catabolic process; F:ATP binding	EC:3.6.3.30	no IPS match	c10218_g1_i3	c7407_g1_i2
c10219_g1_i1	c10219_g1	353	180.71	10.63	5.7	5.76	40.63		353	0			0	-		CYTOPLASMIC_DOMAIN (PHOBIUS); NON_CYTOPLASMIC_DOMAIN (PHOBIUS); TRANSMEMBRANE (PHOBIUS); TMhelix (TMHMM)
c10219_g1_i2	c10219_g1	1688	1514.96	29.57	1.89	1.91	13.48	probable inactive receptor kinase at2g26730-like	1688	10	0	0.721	4	F:protein kinase activity; P:protein phosphorylation; F:ATP binding; C:membrane	-	SIGNAL_PEPTIDE_N_REGION (PHOBIUS); NON_CYTOPLASMIC_DOMAIN (PHOBIUS); SIGNAL_PEPTIDE_C_REGION (PHOBIUS); SIGNAL_PEPTIDE (PHOBIUS); SIGNAL_PEPTIDE_H_REGION (PHOBIUS); SignalP-TM (SIGNALP_GRAM_POSITIVE); SignalP-noTM (SIGNALP_EUK)	c10219_g1_i2	c35449_g1_i1
c10219_g1_i3	c10219_g1	2385	2211.96	118.43	5.19	5.25	36.98	probable inactive receptor kinase at2g26730-like	2385	10	0	0.7	4	F:protein kinase activity; P:protein phosphorylation; F:ATP binding; C:integral to membrane	-	SIGNAL_PEPTIDE_N_REGION (PHOBIUS); NON_CYTOPLASMIC_DOMAIN (PHOBIUS); SIGNAL_PEPTIDE_C_REGION (PHOBIUS); SIGNAL_PEPTIDE (PHOBIUS); SIGNAL_PEPTIDE_H_REGION (PHOBIUS); SignalP-TM (SIGNALP_GRAM_POSITIVE); SignalP-noTM (SIGNALP_EUK)	c10219_g1_i3	c35449_g1_i1
c10219_g1_i4	c10219_g1	434	261.12	3.37	1.25	1.27	8.92		434	0			0	-		CYTOPLASMIC_DOMAIN (PHOBIUS); TRANSMEMBRANE (PHOBIUS); NON_CYTOPLASMIC_DOMAIN (PHOBIUS); TMhelix (TMHMM)
c1022_g1_i1	c1022_g1	1694	1520.96	177.2	11.29	11.42	69.48	small glutamine-rich tetratricopeptide repeat-containing	1694	10	0	0.695	1	F:protein binding		Coil (COILS); IPR019734 (SMART); IPR001440 (PFAM); PF13414 (PFAM); IPR011990 (G3DSA:1.25.40.GENE3D); PTHR22904:SF301 (PANTHER); PTHR22904 (PANTHER); SIGNAL_PEPTIDE (PHOBIUS); SIGNAL_PEPTIDE_C_REGION (PHOBIUS); NON_CYTOPLASMIC_DOMAIN (PHOBIUS); SIGNAL_PEPTIDE_H_REGION (PHOBIUS); SIGNAL_PEPTIDE_N_REGION (PHOBIUS); IPR013026 (PROSITE_PROFILES); IPR019734 (PROSITE_PROFILES); IPR019734 (PROSITE_PROFIL…
c1022_g1_i2	c1022_g1	1400	1226.96	62.8	4.96	5.02	30.52	small glutamine-rich tetratricopeptide repeat-containing	1400	10	0	0.734	1	F:protein binding		Coil (COILS); IPR019734 (SMART); PF13414 (PFAM); IPR011990 (G3DSA:1.25.40.GENE3D); IPR001440 (PFAM); PTHR22904 (PANTHER); IPR019734 (PROSITE_PROFILES); IPR013026 (PROSITE_PROFILES); IPR019734 (PROSITE_PROFILES); IPR019734 (PROSITE_PROFILES); SSF48452 (SUPERFAMILY)	c1022_g1_i2	c11249_g1_i2
c10220_g1_i1	c10220_g1	1343	1169.96	265.68	22.01	22.26	91.42	chaperone -domain superfamily isoform 2	1343	10	0	0.775	0	-		IPR001623 (PRINTS); IPR001623 (SMART); IPR001623 (PFAM); IPR001623 (G3DSA:1.10.287.GENE3D); PTHR24077 (PANTHER); IPR018253 (PROSITE_PATTERNS); CYTOPLASMIC_DOMAIN (PHOBIUS); NON_CYTOPLASMIC_DOMAIN (PHOBIUS); NON_CYTOPLASMIC_DOMAIN (PHOBIUS); TRANSMEMBRANE (PHOBIUS); TRANSMEMBRANE (PHOBIUS); IPR001623 (PROSITE_PROFILES); IPR001623 (SUPERFAMILY); TMhelix (TMHMM); TMhelix (TMHMM); TMhelix (TMHMM)	c10220_g1_i1	c35238_g1_i1
c10220_g1_i2	c10220_g1	986	812.96	17.32	2.06	2.09	8.58	chaperone -domain superfamily isoform 2	986	10	3.35424e-115	0.804	0	-		TRANSMEMBRANE (PHOBIUS); CYTOPLASMIC_DOMAIN (PHOBIUS); CYTOPLASMIC_DOMAIN (PHOBIUS); TRANSMEMBRANE (PHOBIUS); TRANSMEMBRANE (PHOBIUS); NON_CYTOPLASMIC_DOMAIN (PHOBIUS); NON_CYTOPLASMIC_DOMAIN (PHOBIUS); TMhelix (TMHMM); TMhelix (TMHMM); TMhelix (TMHMM)
c10221_g1_i1	c10221_g1	282	111.71	1	0.87	0.88	100	protein furry homolog-like	282	10	5.27517e-30	0.83	0	-		IPR025481 (PFAM)
c10221_g2_i1	c10221_g2	473	300.04	8	2.58	2.61	100	protein furry homolog-like	473	10	2.80849e-89	0.919	0	-		IPR025481 (PFAM); PTHR12295 (PANTHER)	c10221_g2_i1	c40001_g1_i1
c10221_g3_i1	c10221_g3	263	93.84	2	2.07	2.09	100	protein furry homolog-like	263	7	3.343e-10	0.79	1	C:membrane	-	no IPS match
c10222_g1_i1	c10222_g1	512	339	2765.09	790.48	799.41	83.38		512	0			0	-		no IPS match	c10222_g1_i1	c8320_g1_i1
c10222_g1_i2	c10222_g1	499	326.01	529.91	157.53	159.31	16.62		499	0			0	-		no IPS match
c10223_g1_i1	c10223_g1	239	71.98	22	29.62	29.95	100	26s proteasome non-atpase regulatory subunit 2 homolog a-like	239	10	9.58961e-41	0.937	10	P:regulation of protein catabolic process; P:response to salicylic acid stimulus; C:plasmodesma; C:plasma membrane; P:regulation of cell cycle; F:ubiquitin binding; F:enzyme regulator activity; C:proteasome complex; P:regulation of catalytic activity; C:cytosol	-	IPR016643 (PTHR10943:PANTHER); PTHR10943 (PANTHER)
c10223_g2_i1	c10223_g2	566	392.97	100	24.66	24.94	100	26s proteasome non-atpase regulatory subunit 2 homolog a-like	566	10	1.01302e-76	0.727	3	C:proteasome complex; P:regulation of protein catabolic process; F:enzyme regulator activity	-	IPR016643 (PTHR10943:PANTHER); PTHR10943 (PANTHER)
c10223_g3_i1	c10223_g3	234	67.56	22	31.56	31.91	100	26s proteasome non-atpase regulatory subunit	234	10	8.08645e-33	0.83	10	P:regulation of protein catabolic process; P:response to salicylic acid stimulus; C:plasmodesma; C:plasma membrane; P:regulation of cell cycle; F:ubiquitin binding; F:enzyme regulator activity; C:proteasome complex; P:regulation of catalytic activity; C:cytosol	-	IPR016643 (PTHR10943:PANTHER); PTHR10943 (PANTHER)
c10223_g4_i1	c10223_g4	233	66.69	24	34.88	35.27	100		233	0			0	-		CYTOPLASMIC_DOMAIN (PHOBIUS); NON_CYTOPLASMIC_DOMAIN (PHOBIUS); TRANSMEMBRANE (PHOBIUS); TMhelix (TMHMM)
c10224_g1_i1	c10224_g1	495	322.01	7	2.11	2.13	100		495	0			0	-		TRANSMEMBRANE (PHOBIUS); CYTOPLASMIC_DOMAIN (PHOBIUS); NON_CYTOPLASMIC_DOMAIN (PHOBIUS)
c10225_g1_i1	c10225_g1	740	566.96	96	16.41	16.59	100	glucan endo- -beta-glucosidase 11-like	740	10	1.72366e-71	0.843	3	F:hydrolase activity, hydrolyzing O-glycosyl compounds; P:carbohydrate metabolic process; C:cell periphery	-	IPR000490 (PFAM); IPR013781 (G3DSA:3.20.20.GENE3D); PTHR32227 (PANTHER); PTHR32227:SF29 (PANTHER); TRANSMEMBRANE (PHOBIUS); CYTOPLASMIC_DOMAIN (PHOBIUS); NON_CYTOPLASMIC_DOMAIN (PHOBIUS); IPR017853 (SUPERFAMILY); TMhelix (TMHMM)	c10225_g1_i1	c1733_g2_i1
c10225_g2_i1	c10225_g2	923	749.96	121	15.64	15.81	100	glucan endo- -beta-glucosidase 11-like	923	10	3.20225e-145	0.879	8	C:plant-type cell wall; C:anchored to plasma membrane; C:plasmodesma; F:glucan endo-1,3-beta-D-glucosidase activity; C:endoplasmic reticulum; P:cell communication; P:starch metabolic process; P:sucrose metabolic process	EC:3.2.1.39	IPR013781 (G3DSA:3.20.20.GENE3D); IPR000490 (PFAM); PTHR32227 (PANTHER); PTHR32227:SF29 (PANTHER); SIGNAL_PEPTIDE_C_REGION (PHOBIUS); SIGNAL_PEPTIDE_N_REGION (PHOBIUS); SIGNAL_PEPTIDE (PHOBIUS); NON_CYTOPLASMIC_DOMAIN (PHOBIUS); SIGNAL_PEPTIDE_H_REGION (PHOBIUS); IPR017853 (SUPERFAMILY); TMhelix (TMHMM)	c10225_g2_i1	c1733_g1_i1
c10226_g1_i1	c10226_g1	2391	2217.96	238.42	10.42	10.54	71.93	abc transporter f family member 4-like isoform x1	2391	10	0	0.554	0	-		Coil (COILS); Coil (COILS); Coil (COILS); TRANSMEMBRANE (PHOBIUS); CYTOPLASMIC_DOMAIN (PHOBIUS); CYTOPLASMIC_DOMAIN (PHOBIUS); NON_CYTOPLASMIC_DOMAIN (PHOBIUS); TRANSMEMBRANE (PHOBIUS); TMhelix (TMHMM)	c10226_g1_i1	c18566_g1_i1
c10226_g1_i2	c10226_g1	2380	2206.96	92.58	4.07	4.11	28.07	abc transporter f family member 4-like isoform x3	2380	10	0	0.691	0	-		Coil (COILS); Coil (COILS); Coil (COILS); TRANSMEMBRANE (PHOBIUS); CYTOPLASMIC_DOMAIN (PHOBIUS); CYTOPLASMIC_DOMAIN (PHOBIUS); NON_CYTOPLASMIC_DOMAIN (PHOBIUS); TRANSMEMBRANE (PHOBIUS); TMhelix (TMHMM)	c10226_g1_i2	c18566_g1_i1
c10227_g1_i1	c10227_g1	2423	2249.96	91	3.92	3.96	100	dna binding	2423	10	0	0.818	5	C:integral to membrane; F:protein dimerization activity; C:photosystem I; F:DNA binding; P:photosynthesis	-	IPR008906 (PFAM); IPR003656 (PFAM); IPR007021 (PFAM); PTHR32166:SF11 (PANTHER); PTHR32166 (PANTHER); IPR003656 (PROSITE_PROFILES); IPR012337 (SUPERFAMILY)	c10227_g1_i1	c10156_g2_i1
c10228_g1_i1	c10228_g1	542	368.98	15	3.94	3.98	100	gag-pol polyprotein	542	10	1.9297e-34	0.73	4	P:DNA metabolic process; F:metal ion binding; F:nucleic acid binding; F:catalytic activity	-	no IPS match
c10228_g2_i1	c10228_g2	656	482.96	8	1.61	1.62	100	dna rna polymerases superfamily protein	656	10	1.84353e-98	0.78	7	F:RNA-directed DNA polymerase activity; P:RNA-dependent DNA replication; F:RNA binding; F:protein kinase activity; F:zinc ion binding; P:DNA integration; F:nucleotide binding	EC:2.7.7.49	no IPS match
c10229_g1_i1	c10229_g1	1414	1240.96	47	3.67	3.71	100	dna repair protein uvh3-like	1414	10	0	0.767	8	F:endonuclease activity; P:nucleic acid phosphodiester bond hydrolysis; P:response to UV-B; F:single-stranded DNA binding; P:nucleotide-excision repair; P:non-photoreactive DNA repair; C:nucleus; P:response to heat	-	PR00853 (PRINTS); IPR001044 (PRINTS); IPR006085 (SMART); IPR029060 (G3DSA:3.40.50.GENE3D); IPR006085 (PFAM); IPR001044 (PTHR11081:PANTHER); PTHR11081 (PANTHER); IPR019974 (PROSITE_PATTERNS); IPR029060 (SUPERFAMILY)
c10229_g2_i1	c10229_g2	1878	1704.96	4.39	0.25	0.25	4.57	dna repair protein uvh3-like isoform x2	1878	10	0	0.663	8	F:endonuclease activity; P:nucleic acid phosphodiester bond hydrolysis; P:response to UV-B; F:single-stranded DNA binding; P:nucleotide-excision repair; P:non-photoreactive DNA repair; C:nucleus; P:response to heat	-	TRANSMEMBRANE (PHOBIUS); CYTOPLASMIC_DOMAIN (PHOBIUS); CYTOPLASMIC_DOMAIN (PHOBIUS); TRANSMEMBRANE (PHOBIUS); NON_CYTOPLASMIC_DOMAIN (PHOBIUS); TMhelix (TMHMM); TMhelix (TMHMM)
c10229_g2_i2	c10229_g2	3458	3284.96	176.61	5.21	5.27	95.43	dna repair protein uvh3-like	3458	10	0	0.629	8	F:endonuclease activity; P:nucleic acid phosphodiester bond hydrolysis; P:response to UV-B; F:single-stranded DNA binding; P:nucleotide-excision repair; P:non-photoreactive DNA repair; C:nucleus; P:response to heat	-	Coil (COILS); PR00853 (PRINTS); IPR006086 (SMART); IPR008918 (SMART); G3DSA:1.10.150.20 (GENE3D); IPR006086 (PFAM); IPR029060 (G3DSA:3.40.50.GENE3D); IPR001044 (PTHR11081:PANTHER); PTHR11081 (PANTHER); IPR019974 (PROSITE_PATTERNS); IPR020045 (SUPERFAMILY); IPR029060 (SUPERFAMILY)	c10229_g2_i2	c4334_g1_i1
c1023_g1_i1	c1023_g1	490	317.02	12	3.67	3.71	100	2s sulfur-rich seed storage protein 2-like	490	10	1.05348e-50	0.675	1	F:nutrient reservoir activity		TRANSMEMBRANE (PHOBIUS); CYTOPLASMIC_DOMAIN (PHOBIUS); NON_CYTOPLASMIC_DOMAIN (PHOBIUS); TMhelix (TMHMM)
c1023_g2_i1	c1023_g2	222	57.2	1	1.69	1.71	100		222	0			0	-		no IPS match
c10230_g1_i1	c10230_g1	1510	1336.96	246	17.83	18.03	100	probable sodium metabolite cotransporter chloroplastic-like	1510	10	0	0.816	5	F:bile acid:sodium symporter activity; P:bile acid and bile salt transport; P:lipid transport; C:membrane; P:sodium ion transmembrane transport	-	IPR002657 (PFAM); PTHR10361:SF25 (PANTHER); IPR002657 (PANTHER); TRANSMEMBRANE (PHOBIUS); NON_CYTOPLASMIC_DOMAIN (PHOBIUS); CYTOPLASMIC_DOMAIN (PHOBIUS); CYTOPLASMIC_DOMAIN (PHOBIUS); TRANSMEMBRANE (PHOBIUS); CYTOPLASMIC_DOMAIN (PHOBIUS); NON_CYTOPLASMIC_DOMAIN (PHOBIUS); TRANSMEMBRANE (PHOBIUS); TRANSMEMBRANE (PHOBIUS); NON_CYTOPLASMIC_DOMAIN (PHOBIUS); TRANSMEMBRANE (PHOBIUS); TRANSMEMBRANE (PH…	c10230_g1_i1	c39004_g1_i1
c10231_g1_i1	c10231_g1	2601	2427.96	80.6	3.22	3.25	16.14	ubiquinone biosynthesis methyltransferase coq5	2601	10	4.28233e-32	0.871	2	P:methylation; F:methyltransferase activity	-	no IPS match
c10231_g1_i2	c10231_g1	1491	1317.96	227.4	16.72	16.91	83.86	2-methoxy-6-polyprenyl- -benzoquinol mitochondrial-like	1491	10	0	0.912	2	P:methylation; F:methyltransferase activity	-	no IPS match	c10231_g1_i2	c2674_g1_i1
c10232_g1_i1	c10232_g1	678	504.96	5.27	1.01	1.02	21.24	btb poz domain-containing protein at3g05675-like isoform x1	678	2	6.41296e-08	0.86	0	-		no IPS match
c10232_g1_i2	c10232_g1	890	716.96	27.73	3.75	3.79	78.76	u-box domain-containing protein 33-like	890	7	7.90235e-10	0.8886	0	-		no IPS match
c10233_g1_i1	c10233_g1	2358	2184.96	131.08	5.81	5.88	45.65	rna polymerase-associated protein rtf1 homolog	2358	10	0	0.695	5	P:regulation of biological process; P:histone modification; P:DNA-dependent transcription, initiation; F:DNA binding; C:nucleus	-	Coil (COILS); IPR018144 (SMART); IPR004343 (PFAM); PTHR13115:SF8 (PANTHER); PTHR13115 (PANTHER); IPR004343 (PROSITE_PROFILES); SSF159042 (SUPERFAMILY)	c10233_g1_i1	c33362_g1_i1
c10233_g1_i2	c10233_g1	2370	2196.96	156.92	6.92	7	54.35	rna polymerase-associated protein rtf1 homolog	2370	10	0	0.695	5	P:regulation of biological process; P:histone modification; F:DNA binding; C:nucleus; P:DNA-dependent transcription, initiation	-	Coil (COILS); IPR018144 (SMART); IPR004343 (PFAM); PTHR13115:SF8 (PANTHER); PTHR13115 (PANTHER); IPR004343 (PROSITE_PROFILES); SSF159042 (SUPERFAMILY)	c10233_g1_i2	c33362_g1_i1
c10234_g1_i1	c10234_g1	1906	1732.96	59.74	3.34	3.38	60.16	pentatricopeptide repeat-containing	1906	10	0	0.855	2	P:response to cadmium ion; F:protein binding	-	IPR002885 (PFAM); IPR002885 (PFAM); IPR011990 (G3DSA:1.25.40.GENE3D); IPR002885 (TIGRFAM); IPR002885 (PFAM); PTHR24015 (PANTHER); PTHR24015:SF401 (PANTHER); IPR002885 (PROSITE_PROFILES); IPR002885 (PROSITE_PROFILES); IPR002885 (PROSITE_PROFILES); IPR002885 (PROSITE_PROFILES); IPR002885 (PROSITE_PROFILES); IPR002885 (PROSITE_PROFILES); IPR002885 (PROSITE_PROFILES); SSF48452 (SUPERFAMILY)	c10234_g1_i1	c4678_g1_i1
c10234_g1_i2	c10234_g1	2243	2069.96	47.26	2.21	2.24	39.84	pentatricopeptide repeat-containing	2243	10	0	0.887	2	P:response to cadmium ion; F:protein binding	-	IPR011990 (G3DSA:1.25.40.GENE3D); IPR002885 (PFAM); IPR002885 (PFAM); IPR002885 (PFAM); IPR002885 (TIGRFAM); PTHR24015 (PANTHER); PTHR24015:SF401 (PANTHER); IPR002885 (PROSITE_PROFILES); IPR002885 (PROSITE_PROFILES); IPR002885 (PROSITE_PROFILES); IPR002885 (PROSITE_PROFILES); IPR002885 (PROSITE_PROFILES); IPR002885 (PROSITE_PROFILES); IPR002885 (PROSITE_PROFILES); SSF48452 (SUPERFAMILY)	c10234_g1_i2	c4678_g1_i2
c10234_g1_i3	c10234_g1	2305	2131.96	0	0	0	0	pentatricopeptide repeat-containing	2305	10	0	0.855	2	P:response to cadmium ion; F:protein binding	-	IPR002885 (PFAM); IPR002885 (PFAM); IPR011990 (G3DSA:1.25.40.GENE3D); IPR002885 (TIGRFAM); IPR002885 (PFAM); PTHR24015 (PANTHER); PTHR24015:SF401 (PANTHER); IPR002885 (PROSITE_PROFILES); IPR002885 (PROSITE_PROFILES); IPR002885 (PROSITE_PROFILES); IPR002885 (PROSITE_PROFILES); IPR002885 (PROSITE_PROFILES); IPR002885 (PROSITE_PROFILES); IPR002885 (PROSITE_PROFILES); SSF48452 (SUPERFAMILY)	c10234_g1_i3	c4678_g1_i1
c10235_g1_i1	c10235_g1	1330	1156.96	43.78	3.67	3.71	9.61	stress-associated protein 3	1330	10	3.75356e-107	0.886	2	F:zinc ion binding; F:DNA binding	-	IPR000058 (SMART); IPR002653 (SMART); IPR000058 (PFAM); IPR000058 (G3DSA:4.10.1110.GENE3D); IPR002653 (PFAM); PTHR10634 (PANTHER); IPR000058 (PROSITE_PROFILES); IPR002653 (PROSITE_PROFILES); SSF118310 (SUPERFAMILY); SSF57716 (SUPERFAMILY)
c10235_g1_i2	c10235_g1	1216	1042.96	371.22	34.49	34.88	90.39	stress-associated protein 3	1216	10	1.05015e-107	0.886	2	F:zinc ion binding; F:DNA binding	-	IPR000058 (SMART); IPR002653 (SMART); IPR000058 (G3DSA:4.10.1110.GENE3D); IPR000058 (PFAM); IPR002653 (PFAM); PTHR10634 (PANTHER); IPR002653 (PROSITE_PROFILES); IPR000058 (PROSITE_PROFILES); SSF57716 (SUPERFAMILY); SSF118310 (SUPERFAMILY)
c10236_g1_i1	c10236_g1	2231	2057.96	34.57	1.63	1.65	4.72	heparanase-like protein 1-like	2231	10	0	0.793	5	F:hydrolase activity, acting on glycosyl bonds; C:cytoplasmic membrane-bounded vesicle; C:cell wall; P:metabolic process; C:membrane	-	IPR005199 (PFAM); IPR005199 (PANTHER); PTHR14363:SF11 (PANTHER); SIGNAL_PEPTIDE_N_REGION (PHOBIUS); NON_CYTOPLASMIC_DOMAIN (PHOBIUS); SIGNAL_PEPTIDE_C_REGION (PHOBIUS); SIGNAL_PEPTIDE_H_REGION (PHOBIUS); SIGNAL_PEPTIDE (PHOBIUS); SignalP-noTM (SIGNALP_EUK); SignalP-TM (SIGNALP_GRAM_POSITIVE); IPR017853 (SUPERFAMILY)
c10236_g1_i2	c10236_g1	2106	1932.96	433.71	21.75	21.99	63.1	heparanase-like protein 1-like	2106	10	0	0.831	5	P:carbohydrate metabolic process; C:membrane; C:plant-type cell wall; F:hydrolase activity, acting on glycosyl bonds; P:unidimensional cell growth	-	IPR005199 (PFAM); IPR005199 (PANTHER); PTHR14363:SF11 (PANTHER); SIGNAL_PEPTIDE_N_REGION (PHOBIUS); NON_CYTOPLASMIC_DOMAIN (PHOBIUS); SIGNAL_PEPTIDE_C_REGION (PHOBIUS); SIGNAL_PEPTIDE_H_REGION (PHOBIUS); SIGNAL_PEPTIDE (PHOBIUS); SignalP-TM (SIGNALP_GRAM_POSITIVE); SignalP-noTM (SIGNALP_EUK); IPR017853 (SUPERFAMILY)	c10236_g1_i2	c9806_g1_i1
c10236_g1_i3	c10236_g1	1910	1736.96	198.72	11.09	11.21	32.17	heparanase-like protein 1-like	1910	10	0	0.831	5	P:carbohydrate metabolic process; C:membrane; C:plant-type cell wall; F:hydrolase activity, acting on glycosyl bonds; P:unidimensional cell growth	-	IPR005199 (PFAM); IPR005199 (PANTHER); PTHR14363:SF11 (PANTHER); SIGNAL_PEPTIDE_N_REGION (PHOBIUS); NON_CYTOPLASMIC_DOMAIN (PHOBIUS); SIGNAL_PEPTIDE_C_REGION (PHOBIUS); SIGNAL_PEPTIDE_H_REGION (PHOBIUS); SIGNAL_PEPTIDE (PHOBIUS); SignalP-noTM (SIGNALP_EUK); SignalP-TM (SIGNALP_GRAM_POSITIVE); IPR017853 (SUPERFAMILY)
c10237_g1_i1	c10237_g1	215	51.34	1	1.89	1.91	100		215	0			0	-		no IPS match
c10237_g2_i1	c10237_g2	662	488.96	7	1.39	1.4	100		662	0			0	-		no IPS match
c10238_g1_i1	c10238_g1	775	601.96	172	27.69	28	100	copper chaperone	775	10	5.63286e-35	0.979	25	P:photosynthesis, light reaction; C:chromatin; C:magnesium chelatase complex; P:response to wounding; C:apoplast; P:coumarin biosynthetic process; P:regulation of plant-type hypersensitive response; P:high-affinity iron ion transport; P:calcium ion transport; P:response to salt stress; P:aging; F:magnesium chelatase activity; P:protein targeting to membrane; P:cellular copper ion homeostasis; C:c…	EC:6.6.1.1	IPR006121 (PFAM); G3DSA:3.30.70.100 (GENE3D); PTHR22814 (PANTHER); IPR006121 (PROSITE_PROFILES); IPR006121 (SUPERFAMILY)	c10238_g1_i1	c9689_g1_i1
c10239_g1_i1	c10239_g1	2823	2649.96	68.97	2.52	2.55	28.13	ubiquitin carboxyl-terminal hydrolase 15-like isoform x1	2823	10	0	0.675	4	F:metal ion binding; P:ubiquitin-dependent protein catabolic process; F:ubiquitin thiolesterase activity; P:protein deubiquitination	EC:3.1.2.15	SIGNAL_PEPTIDE_N_REGION (PHOBIUS); NON_CYTOPLASMIC_DOMAIN (PHOBIUS); SIGNAL_PEPTIDE_C_REGION (PHOBIUS); SIGNAL_PEPTIDE (PHOBIUS); SIGNAL_PEPTIDE_H_REGION (PHOBIUS); SignalP-noTM (SIGNALP_EUK)
c10239_g1_i2	c10239_g1	3542	3368.96	224.03	6.44	6.52	71.87	ubiquitin carboxyl-terminal hydrolase 15-like isoform x1	3542	10	0	0.669	4	F:metal ion binding; P:ubiquitin-dependent protein catabolic process; F:ubiquitin thiolesterase activity; P:protein deubiquitination	EC:3.1.2.15	SIGNAL_PEPTIDE_N_REGION (PHOBIUS); NON_CYTOPLASMIC_DOMAIN (PHOBIUS); SIGNAL_PEPTIDE_C_REGION (PHOBIUS); SIGNAL_PEPTIDE (PHOBIUS); SIGNAL_PEPTIDE_H_REGION (PHOBIUS); SignalP-noTM (SIGNALP_EUK)	c10239_g1_i2	c10565_g1_i1
c10240_g1_i1	c10240_g1	5514	5340.96	1480	26.85	27.16	100	atpase family aaa domain-containing protein at1g05910-like isoform x1	5514	10	0	0.786	4	F:nucleoside-triphosphatase activity; P:metabolic process; F:ATP binding; F:protein binding	EC:3.6.1.15	IPR001487 (PRINTS); IPR001487 (SMART); IPR003593 (SMART); IPR001487 (G3DSA:1.20.920.GENE3D); G3DSA:1.10.8.60 (GENE3D); IPR027417 (G3DSA:3.40.50.GENE3D); IPR003959 (PFAM); IPR001487 (PFAM); PTHR23069 (PANTHER); PTHR23069:SF0 (PANTHER); IPR003960 (PROSITE_PATTERNS); IPR001487 (PROSITE_PROFILES); IPR027417 (SUPERFAMILY); IPR001487 (SUPERFAMILY); IPR027417 (SUPERFAMILY)	c10240_g1_i1	c10060_g1_i1
c10241_g1_i1	c10241_g1	1292	1118.96	21.52	1.86	1.88	10.97	heterogeneous nuclear ribonucleoproteins a2 b1-like	1292	10	1.3849e-110	0.561	5	P:mRNA splicing, via spliceosome; P:production of miRNAs involved in gene silencing by miRNA; P:response to salt stress; P:response to cold; C:nuclear body		Coil (COILS); IPR028265 (PFAM)	c10241_g1_i1	c724_g1_i1
c10241_g1_i2	c10241_g1	268	98.51	3	2.95	2.98	17.37		268	0			0	-		no IPS match	c10241_g1_i2	c22961_g1_i1
c10241_g1_i3	c10241_g1	1267	1093.96	137.48	12.18	12.32	71.67	heterogeneous nuclear ribonucleoproteins a2 b1-like	1267	10	1.05635e-110	0.561	5	P:mRNA splicing, via spliceosome; P:production of miRNAs involved in gene silencing by miRNA; P:response to salt stress; P:response to cold; C:nuclear body		Coil (COILS); IPR028265 (PFAM)
c10242_g1_i1	c10242_g1	275	105.08	2	1.84	1.87	100		275	0			0	-		TRANSMEMBRANE (PHOBIUS); CYTOPLASMIC_DOMAIN (PHOBIUS); NON_CYTOPLASMIC_DOMAIN (PHOBIUS)
c10242_g2_i1	c10242_g2	518	344.99	8	2.25	2.27	100		518	0			0	-		no IPS match	c10242_g2_i1	c31234_g1_i1
c10243_g1_i1	c10243_g1	843	669.96	0	0	0	0	protein chloroplastic-like	843	10	8.49146e-127	0.665	1	C:chloroplast	-	IPR003339 (PFAM); CYTOPLASMIC_DOMAIN (PHOBIUS); NON_CYTOPLASMIC_DOMAIN (PHOBIUS); TRANSMEMBRANE (PHOBIUS); NON_CYTOPLASMIC_DOMAIN (PHOBIUS); TRANSMEMBRANE (PHOBIUS); TRANSMEMBRANE (PHOBIUS); CYTOPLASMIC_DOMAIN (PHOBIUS); TMhelix (TMHMM); TMhelix (TMHMM); TMhelix (TMHMM)
c10243_g1_i2	c10243_g1	2041	1867.96	25.62	1.33	1.34	13.75	protein chloroplastic-like	2041	10	4.23625e-121	0.809	0	-		IPR003339 (PFAM); TRANSMEMBRANE (PHOBIUS); NON_CYTOPLASMIC_DOMAIN (PHOBIUS); TRANSMEMBRANE (PHOBIUS); CYTOPLASMIC_DOMAIN (PHOBIUS); CYTOPLASMIC_DOMAIN (PHOBIUS); TMhelix (TMHMM); TMhelix (TMHMM)
c10243_g1_i3	c10243_g1	1967	1793.96	154.38	8.34	8.43	86.25	protein chloroplastic-like	1967	10	0	0.762	4	P:starch biosynthetic process; P:positive regulation of catalytic activity; C:chloroplast; P:maltose metabolic process	-	IPR003339 (PFAM); NON_CYTOPLASMIC_DOMAIN (PHOBIUS); TRANSMEMBRANE (PHOBIUS); NON_CYTOPLASMIC_DOMAIN (PHOBIUS); TRANSMEMBRANE (PHOBIUS); CYTOPLASMIC_DOMAIN (PHOBIUS); TRANSMEMBRANE (PHOBIUS); CYTOPLASMIC_DOMAIN (PHOBIUS); TRANSMEMBRANE (PHOBIUS); CYTOPLASMIC_DOMAIN (PHOBIUS); TMhelix (TMHMM); TMhelix (TMHMM); TMhelix (TMHMM); TMhelix (TMHMM); TMhelix (TMHMM)	c10243_g1_i3	c28995_g1_i1
c10244_g1_i1	c10244_g1	2223	2049.96	86.67	4.1	4.14	33.52	splicing suppressor of white-apricot homolog isoform x1	2223	10	0	0.671	2	F:RNA binding; P:RNA processing		IPR000061 (SMART); IPR000061 (PFAM); PTHR13161:SF15 (PANTHER); PTHR13161 (PANTHER); IPR000061 (PROSITE_PROFILES); IPR000061 (PROSITE_PROFILES); IPR000061 (SUPERFAMILY); IPR000061 (SUPERFAMILY)	c10244_g1_i1	c9409_g1_i2
c10244_g1_i2	c10244_g1	722	548.96	18.68	3.3	3.34	26.98	swap surp domain-containing protein	722	10	3.66155e-56	0.686	3	F:RNA binding; P:RNA processing; C:nucleus		IPR019147 (PFAM); PTHR13161:SF15 (PANTHER); PTHR13161 (PANTHER)
c10244_g1_i3	c10244_g1	1731	1557.96	77.64	4.83	4.88	39.5	splicing suppressor of white-apricot homolog isoform x2	1731	10	0	0.672	2	P:RNA processing; F:RNA binding		IPR000061 (SMART); IPR000061 (PFAM); PTHR13161 (PANTHER); PTHR13161:SF15 (PANTHER); NON_CYTOPLASMIC_DOMAIN (PHOBIUS); SIGNAL_PEPTIDE_C_REGION (PHOBIUS); SIGNAL_PEPTIDE_H_REGION (PHOBIUS); SIGNAL_PEPTIDE_N_REGION (PHOBIUS); SIGNAL_PEPTIDE (PHOBIUS); IPR000061 (PROSITE_PROFILES); IPR000061 (PROSITE_PROFILES); IPR000061 (SUPERFAMILY); IPR000061 (SUPERFAMILY)	c10244_g1_i3	c9409_g1_i3
c10245_g1_i1	c10245_g1	4922	4748.96	570	11.63	11.76	100	transducin wd40 repeat-like superfamily protein isoform 2	4922	10	0	0.831	1	C:plasma membrane	-	no IPS match	c10245_g1_i1	c8975_g1_i1
c10246_g1_i1	c10246_g1	480	307.03	8	2.53	2.55	100	pentatricopeptide repeat-containing protein at5g46100-like isoform x1	480	10	2.70901e-60	0.809	0	-		IPR002885 (PFAM); IPR002885 (TIGRFAM); IPR002885 (PFAM); PTHR24015:SF383 (PANTHER); PTHR24015 (PANTHER); IPR002885 (PROSITE_PROFILES); IPR002885 (PROSITE_PROFILES); IPR002885 (PROSITE_PROFILES)
c10246_g2_i1	c10246_g2	1543	1369.96	52.24	3.7	3.74	70.44	pentatricopeptide repeat-containing protein at5g46100-like	1543	10	0	0.861	0	-		IPR002885 (PFAM); IPR002885 (PFAM); IPR002885 (PFAM); IPR002885 (TIGRFAM); PTHR24015:SF383 (PANTHER); PTHR24015 (PANTHER); IPR002885 (PROSITE_PROFILES); IPR002885 (PROSITE_PROFILES); IPR002885 (PROSITE_PROFILES); IPR002885 (PROSITE_PROFILES); IPR002885 (PROSITE_PROFILES); IPR002885 (PROSITE_PROFILES); IPR002885 (PROSITE_PROFILES); IPR002885 (PROSITE_PROFILES); IPR002885 (PROSITE_PROFILES)	c10246_g2_i1	c26159_g1_i1
c10246_g2_i2	c10246_g2	280	109.81	1.76	1.55	1.57	29.56		280	0			0	-		SIGNAL_PEPTIDE_C_REGION (PHOBIUS); SIGNAL_PEPTIDE_N_REGION (PHOBIUS); NON_CYTOPLASMIC_DOMAIN (PHOBIUS); SIGNAL_PEPTIDE (PHOBIUS); SIGNAL_PEPTIDE_H_REGION (PHOBIUS)
c10247_g1_i1	c10247_g1	931	757.96	58.03	7.42	7.5	33.66	chorismate mutase 2	931	10	3.2681e-91	0.719	5	P:chorismate metabolic process; F:chorismate mutase activity; P:tryptophan biosynthetic process; P:tyrosine biosynthetic process; P:L-phenylalanine biosynthetic process	EC:5.4.99.5	IPR020822 (PFAM); IPR008238 (G3DSA:1.10.590.GENE3D); IPR008238 (TIGRFAM); IPR008238 (PANTHER); IPR008238 (PROSITE_PROFILES); IPR020822 (SUPERFAMILY)
c10247_g1_i2	c10247_g1	988	814.96	122.97	14.62	14.79	66.34	chorismate mutase 2-like	988	10	9.17036e-144	0.763	5	P:chorismate metabolic process; F:chorismate mutase activity; P:tryptophan biosynthetic process; P:tyrosine biosynthetic process; P:L-phenylalanine biosynthetic process	EC:5.4.99.5	IPR008238 (PIRSF); IPR008238 (G3DSA:1.10.590.GENE3D); IPR008238 (TIGRFAM); IPR020822 (PFAM); IPR008238 (PANTHER); IPR008238 (PROSITE_PROFILES); IPR020822 (SUPERFAMILY)	c10247_g1_i2	c8281_g1_i1
c10248_g1_i1	c10248_g1	1738	1564.96	28.4	1.76	1.78	29.62	hexose carrier protein hex6-like	1738	10	0	0.838	7	C:integral to membrane; F:substrate-specific transmembrane transporter activity; F:2-alkenal reductase [NAD(P)] activity; P:oxidation-reduction process; P:transmembrane transport; F:symporter activity; P:carbohydrate transport	EC:1.3.1.74	IPR003663 (PRINTS); IPR003663 (TIGRFAM); G3DSA:1.20.1250.20 (GENE3D); IPR005828 (PFAM); PTHR24063 (PANTHER); PTHR24063:SF312 (PANTHER); IPR005829 (PROSITE_PATTERNS); IPR005829 (PROSITE_PATTERNS); CYTOPLASMIC_DOMAIN (PHOBIUS); NON_CYTOPLASMIC_DOMAIN (PHOBIUS); TRANSMEMBRANE (PHOBIUS); TRANSMEMBRANE (PHOBIUS); CYTOPLASMIC_DOMAIN (PHOBIUS); CYTOPLASMIC_DOMAIN (PHOBIUS); TRANSMEMBRANE (PHOBIUS); TRAN…
c10248_g1_i2	c10248_g1	1847	1673.96	52.22	3.02	3.06	50.92	hexose carrier protein hex6-like	1847	10	0	0.827	7	C:integral to membrane; F:substrate-specific transmembrane transporter activity; F:2-alkenal reductase [NAD(P)] activity; P:oxidation-reduction process; P:transmembrane transport; F:symporter activity; P:carbohydrate transport	EC:1.3.1.74	IPR003663 (PRINTS); IPR003663 (TIGRFAM); G3DSA:1.20.1250.20 (GENE3D); G3DSA:1.20.1250.20 (GENE3D); IPR005828 (PFAM); PTHR24063:SF312 (PANTHER); PTHR24063 (PANTHER); IPR005829 (PROSITE_PATTERNS); IPR005829 (PROSITE_PATTERNS); CYTOPLASMIC_DOMAIN (PHOBIUS); NON_CYTOPLASMIC_DOMAIN (PHOBIUS); CYTOPLASMIC_DOMAIN (PHOBIUS); TRANSMEMBRANE (PHOBIUS); TRANSMEMBRANE (PHOBIUS); TRANSMEMBRANE (PHOBIUS); CYTOP…	c10248_g1_i2	c38647_g1_i1
c10248_g1_i3	c10248_g1	1714	1540.96	18.38	1.16	1.17	19.47	hexose carrier protein hex6-like	1714	10	0	0.836	7	C:integral to membrane; F:substrate-specific transmembrane transporter activity; F:2-alkenal reductase [NAD(P)] activity; P:oxidation-reduction process; P:transmembrane transport; F:symporter activity; P:carbohydrate transport	EC:1.3.1.74	IPR003663 (PRINTS); G3DSA:1.20.1250.20 (GENE3D); IPR005828 (PFAM); IPR003663 (TIGRFAM); PTHR24063:SF312 (PANTHER); PTHR24063 (PANTHER); IPR005829 (PROSITE_PATTERNS); IPR005829 (PROSITE_PATTERNS); CYTOPLASMIC_DOMAIN (PHOBIUS); NON_CYTOPLASMIC_DOMAIN (PHOBIUS); TRANSMEMBRANE (PHOBIUS); TRANSMEMBRANE (PHOBIUS); CYTOPLASMIC_DOMAIN (PHOBIUS); CYTOPLASMIC_DOMAIN (PHOBIUS); TRANSMEMBRANE (PHOBIUS); CYTO…
c10249_g1_i1	c10249_g1	2070	1896.96	195.5	9.99	10.1	55.36	probable beta- -xylosyltransferase irx10l-like	2070	10	0	0.913	7	C:endosome; C:Golgi apparatus; P:glucuronoxylan biosynthetic process; P:secondary cell wall biogenesis; F:glucuronoxylan glucuronosyltransferase activity; C:membrane; C:trans-Golgi network	-	no IPS match
c10249_g1_i2	c10249_g1	2321	2147.96	178.5	8.05	8.14	44.64	probable beta- -xylosyltransferase irx10l-like	2321	10	0	0.913	7	C:endosome; C:Golgi apparatus; P:glucuronoxylan biosynthetic process; P:secondary cell wall biogenesis; F:glucuronoxylan glucuronosyltransferase activity; C:membrane; C:trans-Golgi network	-	no IPS match	c10249_g1_i2	c2139_g1_i1
c1025_g1_i1	c1025_g1	357	184.66	2	1.05	1.06	100		357	0			0	-		no IPS match	c1025_g1_i1	c15190_g1_i1
c10250_g1_i1	c10250_g1	679	505.96	220	42.14	42.62	100	translocon-associated protein subunit alpha-like	679	10	2.32619e-90	0.804	1	C:endoplasmic reticulum	-	IPR005595 (PFAM); PTHR12924 (PANTHER); PTHR12924:SF0 (PANTHER); SIGNAL_PEPTIDE_H_REGION (PHOBIUS); SIGNAL_PEPTIDE_C_REGION (PHOBIUS); SIGNAL_PEPTIDE_N_REGION (PHOBIUS); NON_CYTOPLASMIC_DOMAIN (PHOBIUS); SIGNAL_PEPTIDE (PHOBIUS); SignalP-noTM (SIGNALP_GRAM_NEGATIVE); SignalP-noTM (SIGNALP_EUK); SignalP-TM (SIGNALP_GRAM_POSITIVE)	c10250_g1_i1	c9336_g1_i1
c10250_g2_i1	c10250_g2	481	308.03	84	26.43	26.73	100		481	0			0	-		no IPS match
c10251_g1_i1	c10251_g1	1816	1642.96	692	40.82	41.28	100	poly -binding protein 3-like	1816	10	0	0.744	2	P:shoot system development; F:RNA binding	-	IPR004087 (SMART); IPR004088 (G3DSA:3.30.1370.GENE3D); IPR004088 (G3DSA:3.30.1370.GENE3D); IPR004088 (G3DSA:3.30.1370.GENE3D); IPR004088 (PFAM); PTHR10288 (PANTHER); PTHR10288:SF132 (PANTHER); IPR004088 (PROSITE_PROFILES); IPR004088 (PROSITE_PROFILES); IPR004088 (PROSITE_PROFILES); IPR004088 (SUPERFAMILY); IPR004088 (SUPERFAMILY); IPR004088 (SUPERFAMILY)	c10251_g1_i1	c38632_g1_i1
c10252_g1_i1	c10252_g1	890	716.96	346	46.77	47.3	100	stress response protein nst1-like	890	10	3.9272e-84	0.678	0	-		Coil (COILS); Coil (COILS); PTHR13557 (PANTHER); PTHR13557:SF1 (PANTHER)	c10252_g1_i1	c17754_g1_i1
c10253_g1_i1	c10253_g1	2481	2307.96	7270	305.27	308.72	100	heat shock cognate 70 kda protein 2-like	2481	10	0	0.916	22	P:response to virus; C:cell wall; P:oxidation-reduction process; C:nucleolus; P:defense response to bacterium; C:plasmodesma; P:response to cold; P:negative regulation of seed germination; C:chloroplast envelope; P:response to heat; C:vacuolar membrane; F:protease binding; F:ATP binding; F:2-alkenal reductase [NAD(P)] activity; P:response to cadmium ion; P:defense response to fungus; C:cytosolic …	EC:1.3.1.74	Coil (COILS); IPR013126 (PRINTS); G3DSA:3.30.420.40 (GENE3D); G3DSA:3.30.420.40 (GENE3D); G3DSA:3.30.30.30 (GENE3D); IPR029047 (G3DSA:2.60.34.GENE3D); G3DSA:3.90.640.10 (GENE3D); IPR029048 (G3DSA:1.20.1270.GENE3D); IPR013126 (PFAM); PTHR19375 (PANTHER); PTHR19375:SF164 (PANTHER); IPR018181 (PROSITE_PATTERNS); IPR018181 (PROSITE_PATTERNS); IPR018181 (PROSITE_PATTERNS); IPR029047 (SUPERFAMILY); SSF…	c10253_g1_i1	c9539_g1_i1
c10254_g1_i1	c10254_g1	479	306.03	7	2.22	2.24	100	protein binding	479	10	1.05957e-73	0.716	3	P:oxidation-reduction process; F:zinc ion binding; F:protein-disulfide reductase activity	EC:1.8.1.8	IPR011424 (PFAM); IPR013083 (G3DSA:3.30.40.GENE3D); IPR004146 (PFAM); PTHR13871 (PANTHER); PTHR13871:SF30 (PANTHER); SSF57889 (SUPERFAMILY)	c10254_g1_i1	c23413_g1_i1
c10255_g1_i1	c10255_g1	323	151.26	4	2.56	2.59	100		323	0			0	-		no IPS match
c10255_g2_i1	c10255_g2	246	78.26	4	4.95	5.01	100	u4 u6 small nuclear ribonucleoprotein prp3-like	246	10	9.67629e-31	0.752	2	C:U4/U6 x U5 tri-snRNP complex; P:mRNA splicing, via spliceosome	-	IPR010541 (PFAM); IPR027104 (PANTHER)
c10256_g1_i1	c10256_g1	955	781.96	42	5.21	5.26	100	uncharacterized serine-rich	955	10	8.36289e-53	0.582	0	-		no IPS match	c10256_g1_i1	c39668_g1_i1
c10256_g2_i1	c10256_g2	1040	866.96	301	33.65	34.03	100	trinucleotide repeat-containing gene 18	1040	10	3.12038e-81	0.676	0	-		no IPS match	c10256_g2_i1	c39729_g1_i1
c10257_g1_i1	c10257_g1	2238	2064.96	603	28.3	28.62	100	protein hothead-like	2238	10	0	0.896	9	P:alcohol metabolic process; P:embryo sac development; F:flavin adenine dinucleotide binding; P:cell-cell signaling; P:fatty acid omega-oxidation; F:choline dehydrogenase activity; P:glycine metabolic process; P:L-serine metabolic process; P:threonine metabolic process	EC:1.1.99.1	IPR012132 (PIRSF); IPR000172 (PFAM); IPR007867 (PFAM); G3DSA:3.50.50.60 (GENE3D); PTHR11552 (PANTHER); PTHR11552:SF69 (PANTHER); IPR000172 (PROSITE_PATTERNS); IPR000172 (PROSITE_PATTERNS); SIGNAL_PEPTIDE_N_REGION (PHOBIUS); SIGNAL_PEPTIDE (PHOBIUS); NON_CYTOPLASMIC_DOMAIN (PHOBIUS); SIGNAL_PEPTIDE_H_REGION (PHOBIUS); SIGNAL_PEPTIDE_C_REGION (PHOBIUS); SignalP-TM (SIGNALP_GRAM_POSITIVE); SignalP-n…	c10257_g1_i1	c28301_g1_i1
c10258_g1_i1	c10258_g1	211	48.06	6	12.1	12.23	100		211	0			0	-		no IPS match
c10258_g2_i1	c10258_g2	694	520.96	100.86	18.76	18.97	87.03	PREDICTED: uncharacterized protein LOC102593949 isoform X1	694	10	1.10657e-108	0.843	1	P:tail-anchored membrane protein insertion into ER membrane		IPR028945 (PFAM); PTHR32339 (PANTHER); NON_CYTOPLASMIC_DOMAIN (PHOBIUS); CYTOPLASMIC_DOMAIN (PHOBIUS); NON_CYTOPLASMIC_DOMAIN (PHOBIUS); TRANSMEMBRANE (PHOBIUS); TRANSMEMBRANE (PHOBIUS); TMhelix (TMHMM); TMhelix (TMHMM); TMhelix (TMHMM)	c10258_g2_i1	c33831_g1_i1
c10258_g2_i2	c10258_g2	315	143.47	4.14	2.8	2.83	12.97	PREDICTED: uncharacterized protein LOC102593949 isoform X2	315	3	1.8374e-11	0.94	0	-		CYTOPLASMIC_DOMAIN (PHOBIUS); NON_CYTOPLASMIC_DOMAIN (PHOBIUS); TRANSMEMBRANE (PHOBIUS); TMhelix (TMHMM)
c10259_g1_i1	c10259_g1	520	346.99	165	46.08	46.6	100	proteasome subunit alpha type-5-like	520	10	3.80873e-60	0.982	11	P:ubiquitin-dependent protein catabolic process; P:RNA phosphodiester bond hydrolysis; F:threonine-type endopeptidase activity; C:vacuolar membrane; C:proteasome core complex, alpha-subunit complex; P:response to cadmium ion; C:cytosolic ribosome; F:ribonuclease activity; C:nucleus; C:plasma membrane; P:regulation of RNA metabolic process	EC:3.4.25	SIGNAL_PEPTIDE_N_REGION (PHOBIUS); SIGNAL_PEPTIDE_C_REGION (PHOBIUS); SIGNAL_PEPTIDE (PHOBIUS); SIGNAL_PEPTIDE_H_REGION (PHOBIUS); NON_CYTOPLASMIC_DOMAIN (PHOBIUS)
c1026_g1_i1	c1026_g1	361	188.61	3	1.54	1.56	100	transcription factor bhlh110-like	361	10	2.11406e-45	0.822	1	F:protein dimerization activity	-	IPR011598 (G3DSA:4.10.280.GENE3D); PTHR16223:SF11 (PANTHER); PTHR16223 (PANTHER); IPR011598 (PROSITE_PROFILES); IPR011598 (SUPERFAMILY)	c1026_g1_i1	c34209_g1_i1
c10260_g1_i1	c10260_g1	1640	1466.96	212.65	14.05	14.21	70.52	PREDICTED: uncharacterized protein LOC102588510	1640	10	0	0.786	3	C:mitochondrion; C:plastid; C:vacuole	-	Coil (COILS); NON_CYTOPLASMIC_DOMAIN (PHOBIUS); TRANSMEMBRANE (PHOBIUS); CYTOPLASMIC_DOMAIN (PHOBIUS); CYTOPLASMIC_DOMAIN (PHOBIUS); TRANSMEMBRANE (PHOBIUS); TMhelix (TMHMM); TMhelix (TMHMM)	c10260_g1_i1	c192_g1_i1
c10260_g1_i2	c10260_g1	2555	2381.96	144.35	5.87	5.94	29.48	PREDICTED: uncharacterized protein LOC102588510	2555	10	4.42471e-144	0.81	3	C:mitochondrion; C:plastid; C:vacuole	-	NON_CYTOPLASMIC_DOMAIN (PHOBIUS); TRANSMEMBRANE (PHOBIUS); CYTOPLASMIC_DOMAIN (PHOBIUS); CYTOPLASMIC_DOMAIN (PHOBIUS); TRANSMEMBRANE (PHOBIUS); TMhelix (TMHMM); TMhelix (TMHMM)
c10261_g1_i1	c10261_g1	354	181.7	2	1.07	1.08	100		354	0			0	-		no IPS match
c10261_g1_i2	c10261_g1	281	110.76	0	0	0	0		281	0			0	-		no IPS match
c10262_g1_i1	c10262_g1	3299	3125.96	33.98	1.05	1.07	12.1	calmodulin-interacting protein 111-like isoform x1	3299	10	0	0.777	4	F:ATP binding; F:nucleoside-triphosphatase activity; P:metabolic process; C:chloroplast thylakoid membrane	EC:3.6.1.15	Coil (COILS); IPR003593 (SMART); IPR027417 (G3DSA:3.40.50.GENE3D); G3DSA:1.10.8.60 (GENE3D); G3DSA:1.10.8.60 (GENE3D); IPR003959 (PFAM); PTHR23077:SF27 (PANTHER); PTHR23077 (PANTHER); IPR003960 (PROSITE_PATTERNS); IPR027417 (SUPERFAMILY); IPR027417 (SUPERFAMILY)	c10262_g1_i1	c17997_g1_i1
c10262_g1_i2	c10262_g1	3693	3519.96	278.02	7.65	7.74	87.9	calmodulin-interacting protein 111-like isoform x1	3693	10	0	0.777	4	F:ATP binding; F:nucleoside-triphosphatase activity; P:metabolic process; C:chloroplast thylakoid membrane	EC:3.6.1.15	Coil (COILS); IPR003593 (SMART); IPR027417 (G3DSA:3.40.50.GENE3D); G3DSA:1.10.8.60 (GENE3D); G3DSA:1.10.8.60 (GENE3D); IPR003959 (PFAM); PTHR23077:SF27 (PANTHER); PTHR23077 (PANTHER); IPR003960 (PROSITE_PATTERNS); IPR027417 (SUPERFAMILY); IPR027417 (SUPERFAMILY)	c10262_g1_i2	c17997_g1_i1
c10263_g1_i1	c10263_g1	879	705.96	147	20.18	20.41	100	PREDICTED: uncharacterized protein LOC102585034	879	10	8.84043e-92	0.813	0	-		Coil (COILS)	c10263_g1_i1	c40443_g1_i1
c10264_g1_i1	c10264_g1	1610	1436.96	43.74	2.95	2.98	7.55	nf-kappa-b inhibitor-like protein 2 isoform 1	1610	10	2.10094e-174	0.778	0	-		NON_CYTOPLASMIC_DOMAIN (PHOBIUS); TRANSMEMBRANE (PHOBIUS); TRANSMEMBRANE (PHOBIUS); CYTOPLASMIC_DOMAIN (PHOBIUS); CYTOPLASMIC_DOMAIN (PHOBIUS); SignalP-TM (SIGNALP_GRAM_POSITIVE)
c10264_g1_i2	c10264_g1	1654	1480.96	521.31	34.11	34.5	87.28	nf-kappa-b inhibitor-like protein 2 isoform 1	1654	10	3.44643e-174	0.778	0	-		NON_CYTOPLASMIC_DOMAIN (PHOBIUS); TRANSMEMBRANE (PHOBIUS); TRANSMEMBRANE (PHOBIUS); CYTOPLASMIC_DOMAIN (PHOBIUS); CYTOPLASMIC_DOMAIN (PHOBIUS); SignalP-TM (SIGNALP_GRAM_POSITIVE)	c10264_g1_i2	c12297_g2_i2
c10264_g1_i3	c10264_g1	1370	1196.96	24.96	2.02	2.04	5.17	nf-kappa-b inhibitor-like protein 2 isoform 2	1370	10	3.84781e-67	0.773	0	-		no IPS match
c10265_g1_i1	c10265_g1	3813	3639.96	850	22.63	22.89	100	calcium-transporting atpase plasma membrane-type-like	3813	10	0	0.85	17	C:plant-type vacuole membrane; P:response to salt stress; P:response to nematode; P:defense response to bacterium; C:chloroplast; P:negative regulation of programmed cell death; C:Golgi apparatus; F:metal ion binding; C:integral to membrane; P:anion homeostasis; F:calcium-transporting ATPase activity; P:calcium ion transmembrane transport; P:ATP catabolic process; C:plasma membrane; F:calmodulin …	EC:3.6.3.8	IPR001757 (PRINTS); IPR001757 (PRINTS); IPR004014 (SMART); IPR004014 (PFAM); IPR008250 (PFAM); IPR023214 (PFAM); IPR024750 (PFAM); IPR001757 (TIGRFAM); IPR006408 (TIGRFAM); IPR006068 (PFAM); IPR023299 (G3DSA:3.40.1110.GENE3D); IPR023298 (G3DSA:1.20.1110.GENE3D); PTHR24093 (PANTHER); PTHR24093:SF221 (PANTHER); IPR018303 (PROSITE_PATTERNS); NON_CYTOPLASMIC_DOMAIN (PHOBIUS); NON_CYTOPLASMIC_DOMAIN (…	c10265_g1_i1	c11194_g1_i1
c10266_g1_i1	c10266_g1	406	233.24	3	1.25	1.26	100		406	0			0	-		no IPS match	c10266_g1_i1	c19639_g1_i1
c10267_g1_i1	c10267_g1	732	558.96	42	7.28	7.36	100	homeobox-leucine zipper protein meristem l1-like	732	10	9.33494e-61	0.875	10	P:epidermal cell differentiation; F:lipid binding; P:maintenance of floral organ identity; P:regulation of transcription, DNA-dependent; F:sequence-specific DNA binding transcription factor activity; P:cotyledon development; C:nucleus; C:transcription factor complex; P:regulation of transcription, DNA-dependent; F:transcription regulatory region sequence-specific DNA binding	-	IPR000047 (PRINTS); IPR001356 (SMART); IPR001356 (PFAM); IPR009057 (G3DSA:1.10.10.GENE3D); PTHR24325:SF14 (PANTHER); PTHR24325 (PANTHER); IPR001356 (PROSITE_PROFILES); IPR009057 (SUPERFAMILY)
c10267_g2_i1	c10267_g2	2069	1895.96	68	3.48	3.52	100	homeobox-leucine zipper protein hdg2-like isoform x1	2069	10	0	0.742	9	F:lipid binding; P:regulation of transcription, DNA-dependent; F:sequence-specific DNA binding; P:organ development; F:sequence-specific DNA binding transcription factor activity; P:cotyledon development; C:nucleus; C:transcription factor complex; P:regulation of transcription, DNA-dependent	-	Coil (COILS); Coil (COILS); IPR001356 (SMART); IPR002913 (SMART); IPR023393 (G3DSA:3.30.530.GENE3D); IPR002913 (PFAM); IPR001356 (PFAM); IPR009057 (G3DSA:1.10.10.GENE3D); PTHR24325 (PANTHER); PTHR24325:SF14 (PANTHER); IPR017970 (PROSITE_PATTERNS); IPR001356 (PROSITE_PROFILES); IPR002913 (PROSITE_PROFILES); SSF55961 (SUPERFAMILY); SSF55961 (SUPERFAMILY); IPR009057 (SUPERFAMILY)	c10267_g2_i1	c341_g1_i1
c10268_g1_i1	c10268_g1	315	143.47	29	19.59	19.81	100		315	0			0	-		no IPS match
c10268_g2_i1	c10268_g2	1503	1329.96	262	19.09	19.31	100	PREDICTED: uncharacterized protein LOC102586647 isoform X1	1503	10	0	0.612	0	-		no IPS match	c10268_g2_i1	c8456_g1_i1
c10269_g1_i1	c10269_g1	358	185.64	6	3.13	3.17	100		358	0			0	-		TRANSMEMBRANE (PHOBIUS); CYTOPLASMIC_DOMAIN (PHOBIUS); NON_CYTOPLASMIC_DOMAIN (PHOBIUS); TMhelix (TMHMM)
c1027_g1_i1	c1027_g1	1787	1613.96	109.5	6.57	6.65	36.3	btb poz and taz domain-containing protein 3-like	1787	10	0	0.802	17	F:calmodulin binding; F:transcription cofactor activity; P:response to salicylic acid stimulus; F:zinc ion binding; P:response to salt stress; P:response to cold; P:response to ethylene stimulus; P:embryo sac development; P:regulation of transcription, DNA-dependent; P:pollen development; P:histone acetylation; F:histone acetyltransferase activity; P:response to hydrogen peroxide; C:transcription…	EC:2.3.1.48	TRANSMEMBRANE (PHOBIUS); CYTOPLASMIC_DOMAIN (PHOBIUS); TRANSMEMBRANE (PHOBIUS); NON_CYTOPLASMIC_DOMAIN (PHOBIUS); NON_CYTOPLASMIC_DOMAIN (PHOBIUS)	c1027_g1_i1	c11350_g1_i4
c1027_g1_i2	c1027_g1	1773	1599.96	190.5	11.54	11.67	63.7	btb poz and taz domain-containing protein 3-like	1773	10	0	0.802	17	F:calmodulin binding; F:transcription cofactor activity; P:response to salicylic acid stimulus; F:zinc ion binding; P:response to salt stress; P:response to cold; P:response to ethylene stimulus; P:embryo sac development; P:regulation of transcription, DNA-dependent; P:pollen development; P:histone acetylation; F:histone acetyltransferase activity; P:response to hydrogen peroxide; C:transcription…	EC:2.3.1.48	TRANSMEMBRANE (PHOBIUS); CYTOPLASMIC_DOMAIN (PHOBIUS); TRANSMEMBRANE (PHOBIUS); NON_CYTOPLASMIC_DOMAIN (PHOBIUS); NON_CYTOPLASMIC_DOMAIN (PHOBIUS)	c1027_g1_i2	c11350_g1_i4
c10270_g1_i1	c10270_g1	1314	1140.96	41	3.48	3.52	100	mgatp-energized glutathione s-conjugate	1314	10	1.31474e-61	0.76	8	C:membrane; F:nucleotide binding; F:oxidoreductase activity; P:single-organism metabolic process; P:ion transport; F:ATPase activity, coupled to transmembrane movement of substances; F:substrate-specific transmembrane transporter activity; P:transmembrane transport	-	IPR027417 (G3DSA:3.40.50.GENE3D); PTHR24223 (PANTHER); PTHR24223:SF174 (PANTHER); IPR027417 (SUPERFAMILY)
c10272_g1_i1	c10272_g1	1158	984.96	34.35	3.38	3.42	65.22	PREDICTED: uncharacterized protein LOC101247554	1158	10	1.72603e-36	0.507	1	P:response to oxidative stress		TRANSMEMBRANE (PHOBIUS); TRANSMEMBRANE (PHOBIUS); CYTOPLASMIC_DOMAIN (PHOBIUS); NON_CYTOPLASMIC_DOMAIN (PHOBIUS); TRANSMEMBRANE (PHOBIUS); CYTOPLASMIC_DOMAIN (PHOBIUS); NON_CYTOPLASMIC_DOMAIN (PHOBIUS); TMhelix (TMHMM); TMhelix (TMHMM); TMhelix (TMHMM)
c10272_g1_i2	c10272_g1	1176	1002.96	18.65	1.8	1.82	34.78	PREDICTED: uncharacterized protein LOC101247554	1176	10	1.95333e-36	0.507	1	P:response to oxidative stress		TRANSMEMBRANE (PHOBIUS); TRANSMEMBRANE (PHOBIUS); CYTOPLASMIC_DOMAIN (PHOBIUS); NON_CYTOPLASMIC_DOMAIN (PHOBIUS); TRANSMEMBRANE (PHOBIUS); CYTOPLASMIC_DOMAIN (PHOBIUS); NON_CYTOPLASMIC_DOMAIN (PHOBIUS); TMhelix (TMHMM); TMhelix (TMHMM); TMhelix (TMHMM)
c10273_g1_i1	c10273_g1	2606	2432.96	320	12.75	12.89	100	structural maintenance of chromosomes protein 4-like	2606	10	0	0.837	7	P:chromosome organization; F:ATP binding; C:chromosome; C:nucleus; P:DNA recombination; P:DNA repair; F:protein binding	-	Coil (COILS); Coil (COILS); Coil (COILS); Coil (COILS); Coil (COILS); Coil (COILS); IPR010935 (SMART); IPR003395 (PFAM); IPR027417 (G3DSA:3.40.50.GENE3D); IPR010935 (PFAM); PTHR18937:SF171 (PANTHER); PTHR18937 (PANTHER); IPR010935 (SUPERFAMILY); IPR027417 (SUPERFAMILY)	c10273_g1_i1	c12723_g1_i1
c10274_g1_i1	c10274_g1	1061	887.96	56.68	6.19	6.26	38.22	transcription initiation factor tfiid subunit 7-like	1061	10	4.98893e-112	0.814	2	C:transcription factor TFIID complex; P:transcription initiation from RNA polymerase II promoter	-	no IPS match
c10274_g1_i2	c10274_g1	1126	952.96	98.32	10	10.11	61.78	transcription initiation factor tfiid subunit 7-like	1126	10	1.05067e-111	0.814	2	C:transcription factor TFIID complex; P:transcription initiation from RNA polymerase II promoter	-	SIGNAL_PEPTIDE_N_REGION (PHOBIUS); SIGNAL_PEPTIDE_H_REGION (PHOBIUS); NON_CYTOPLASMIC_DOMAIN (PHOBIUS); SIGNAL_PEPTIDE (PHOBIUS); SIGNAL_PEPTIDE_C_REGION (PHOBIUS); SignalP-TM (SIGNALP_GRAM_POSITIVE); SignalP-noTM (SIGNALP_EUK); SignalP-noTM (SIGNALP_GRAM_NEGATIVE)	c10274_g1_i2	c22724_g1_i1
c10275_g1_i1	c10275_g1	1954	1780.96	115.21	6.27	6.34	81.61	nuclear distribution protein pac1-like isoform 2	1954	10	1.93884e-115	0.728	1	F:protein binding		IPR001680 (PFAM); IPR015943 (G3DSA:2.130.10.GENE3D); PTHR22844 (PANTHER); PTHR22844:SF149 (PANTHER); IPR019775 (PROSITE_PATTERNS); NON_CYTOPLASMIC_DOMAIN (PHOBIUS); SIGNAL_PEPTIDE_C_REGION (PHOBIUS); SIGNAL_PEPTIDE_N_REGION (PHOBIUS); SIGNAL_PEPTIDE (PHOBIUS); SIGNAL_PEPTIDE_H_REGION (PHOBIUS); SignalP-noTM (SIGNALP_EUK); IPR017986 (SUPERFAMILY)	c10275_g1_i1	c39386_g1_i1
c10275_g1_i2	c10275_g1	1599	1425.96	20.79	1.41	1.43	18.39	nuclear distribution protein pac1-like isoform 2	1599	10	3.40423e-40	0.801	1	F:protein binding		IPR015943 (G3DSA:2.130.10.GENE3D); SIGNAL_PEPTIDE_C_REGION (PHOBIUS); SIGNAL_PEPTIDE_N_REGION (PHOBIUS); NON_CYTOPLASMIC_DOMAIN (PHOBIUS); SIGNAL_PEPTIDE (PHOBIUS); SIGNAL_PEPTIDE_H_REGION (PHOBIUS); SignalP-noTM (SIGNALP_EUK); IPR017986 (SUPERFAMILY)
c10276_g1_i1	c10276_g1	1559	1385.96	23.28	1.63	1.65	9.68	sugar transporter erd6-like 5-like	1559	10	0	0.811	4	C:integral to membrane; F:substrate-specific transmembrane transporter activity; F:oxidoreductase activity; P:transmembrane transport	-	IPR003663 (PRINTS); IPR005828 (PFAM); G3DSA:1.20.1250.20 (GENE3D); PTHR24063 (PANTHER); PTHR24063:SF245 (PANTHER); TRANSMEMBRANE (PHOBIUS); TRANSMEMBRANE (PHOBIUS); CYTOPLASMIC_DOMAIN (PHOBIUS); NON_CYTOPLASMIC_DOMAIN (PHOBIUS); TRANSMEMBRANE (PHOBIUS); TRANSMEMBRANE (PHOBIUS); NON_CYTOPLASMIC_DOMAIN (PHOBIUS); TRANSMEMBRANE (PHOBIUS); TRANSMEMBRANE (PHOBIUS); NON_CYTOPLASMIC_DOMAIN (PHOBIUS); CY…
c10276_g1_i2	c10276_g1	645	471.96	17.64	3.62	3.66	21.53	sugar transporter erd6-like 5-like	645	10	1.12967e-55	0.948	13	F:substrate-specific transmembrane transporter activity; P:response to water deprivation; P:response to nematode; P:response to chitin; P:transmembrane transport; P:carbohydrate transport; F:2-alkenal reductase [NAD(P)] activity; C:integral to membrane; C:chloroplast; C:endoplasmic reticulum; P:response to salt stress; P:response to abscisic acid stimulus; P:oxidation-reduction process	EC:1.3.1.74	no IPS match
c10276_g1_i3	c10276_g1	1706	1532.96	183.07	11.57	11.7	68.79	sugar transporter erd6-like 5-like	1706	10	0	0.84	6	C:integral to membrane; F:substrate-specific transmembrane transporter activity; F:2-alkenal reductase [NAD(P)] activity; P:oxidation-reduction process; P:transmembrane transport; P:carbohydrate transport	EC:1.3.1.74	no IPS match	c10276_g1_i3	c38580_g1_i1
c10277_g1_i1	c10277_g1	2101	1927.96	82.27	4.14	4.18	31.45	heterogeneous nuclear ribonucleoprotein 1-like	2101	10	0	0.732	2	F:nucleic acid binding; F:nucleotide binding	-	no IPS match	c10277_g1_i1	c1716_g1_i1
c10277_g1_i2	c10277_g1	2353	2179.96	202.73	9.01	9.11	68.55	heterogeneous nuclear ribonucleoprotein 1-like isoform x1	2353	10	0	0.729	2	F:nucleic acid binding; F:nucleotide binding	-	no IPS match	c10277_g1_i2	c1716_g1_i1
c10278_g1_i1	c10278_g1	677	503.96	10	1.92	1.94	34.84		677	0			0	-		no IPS match	c10278_g1_i1	c26067_g1_i1
c10278_g1_i2	c10278_g1	306	134.73	5	3.6	3.64	65.16		306	0			0	-		TRANSMEMBRANE (PHOBIUS); NON_CYTOPLASMIC_DOMAIN (PHOBIUS); CYTOPLASMIC_DOMAIN (PHOBIUS)
c10279_g1_i1	c10279_g1	2699	2525.96	313	12.01	12.14	100	wall-associated receptor kinase 2-like	2699	10	0	0.803	6	F:polysaccharide binding; P:protein phosphorylation; F:calcium ion binding; F:ATP binding; F:protein serine/threonine kinase activity; P:serine family amino acid metabolic process	EC:2.7.11	no IPS match	c10279_g1_i1	c10532_g1_i1
c10280_g1_i1	c10280_g1	499	326.01	5.08	1.51	1.53	33.54	alkylated dna repair protein alkb homolog 8-like	499	10	1.61771e-77	0.788	5	F:nucleic acid binding; F:oxidoreductase activity, acting on paired donors, with incorporation or reduction of molecular oxygen, 2-oxoglutarate as one donor, and incorporation of one atom each of oxygen into both donors; P:tRNA wobble uridine modification; P:oxidation-reduction process; F:nucleotide binding	EC:1.14.11	PF13893 (PFAM); IPR012677 (G3DSA:3.30.70.GENE3D); IPR000504 (PROSITE_PROFILES); SSF54928 (SUPERFAMILY)
c10280_g1_i2	c10280_g1	945	771.96	8.23	1.03	1.04	22.95	alkylated dna repair protein alkb homolog 8-like	945	10	1.28422e-132	0.832	8	F:Rho guanyl-nucleotide exchange factor activity; P:oxidation-reduction process; F:nucleic acid binding; F:oxidoreductase activity, acting on paired donors, with incorporation or reduction of molecular oxygen, 2-oxoglutarate as one donor, and incorporation of one atom each of oxygen into both donors; P:regulation of pollen tube growth; P:regulation of Rho GTPase activity; F:nucleotide binding; P:…	EC:1.14.11	IPR027450 (PFAM); IPR027450 (G3DSA:2.60.120.GENE3D); PTHR13069 (PANTHER); PTHR13069:SF8 (PANTHER); IPR005123 (PROSITE_PROFILES); SSF51197 (SUPERFAMILY)
c10280_g1_i3	c10280_g1	1346	1172.96	23.7	1.96	1.98	43.51	alkylated dna repair protein alkb homolog 8-like	1346	10	0	0.814	8	F:Rho guanyl-nucleotide exchange factor activity; P:oxidation-reduction process; F:nucleic acid binding; F:oxidoreductase activity, acting on paired donors, with incorporation or reduction of molecular oxygen, 2-oxoglutarate as one donor, and incorporation of one atom each of oxygen into both donors; P:regulation of pollen tube growth; P:regulation of Rho GTPase activity; F:nucleotide binding; P:…	EC:1.14.11	PF13893 (PFAM); IPR027450 (PFAM); IPR027450 (G3DSA:2.60.120.GENE3D); IPR012677 (G3DSA:3.30.70.GENE3D); PTHR13069 (PANTHER); PTHR13069:SF8 (PANTHER); IPR000504 (PROSITE_PROFILES); IPR005123 (PROSITE_PROFILES); SSF51197 (SUPERFAMILY); SSF54928 (SUPERFAMILY)	c10280_g1_i3	c38357_g1_i1
c10281_g1_i1	c10281_g1	765	591.96	99	16.21	16.39	100	---NA---	765	0			0	-		no IPS match
c10281_g2_i1	c10281_g2	795	621.96	166	25.87	26.16	100	af213399_1slt1 protein	795	10	2.50237e-128	0.878	1	P:hyperosmotic salinity response	-	IPR008978 (G3DSA:2.60.40.GENE3D); IPR002068 (PROSITE_PROFILES); IPR008978 (SUPERFAMILY)	c10281_g2_i1	c1515_g1_i1
c10281_g3_i1	c10281_g3	277	106.97	16	14.5	14.66	100	af213399_1slt1 protein	277	10	1.00398e-53	0.903	1	P:hyperosmotic salinity response	-	no IPS match
c10281_g4_i1	c10281_g4	598	424.97	69	15.74	15.91	100	af213399_1slt1 protein	598	10	2.15217e-138	0.949	1	P:hyperosmotic salinity response	-	no IPS match
c10282_g1_i1	c10282_g1	1765	1591.96	193	11.75	11.88	100	bahd acyltransferase dcr-like	1765	10	0	0.819	2	F:transferase activity, transferring acyl groups other than amino-acyl groups; P:metabolic process	-	IPR023213 (G3DSA:3.30.559.GENE3D); IPR023213 (G3DSA:3.30.559.GENE3D); IPR003480 (PFAM); PTHR31896:SF5 (PANTHER); PTHR31896 (PANTHER); SSF52777 (SUPERFAMILY)	c10282_g1_i1	c5445_g1_i1
c10283_g1_i1	c10283_g1	439	266.11	2	0.73	0.74	8.54		439	0			0	-		no IPS match
c10283_g1_i2	c10283_g1	1081	907.96	65.68	7.01	7.09	82.19	serine threonine-protein kinase 19 isoform 1	1081	10	1.667e-146	0.891	2	F:kinase activity; P:phosphorylation	-	Coil (COILS); IPR018865 (PFAM); PTHR15243:SF0 (PANTHER); PTHR15243 (PANTHER)	c10283_g1_i2	c39264_g1_i1
c10283_g1_i3	c10283_g1	825	651.96	5.32	0.79	0.8	9.27	serine threonine-protein kinase 19 homolog isoform 2	825	10	6.41701e-64	0.947	0	-		IPR018865 (PFAM); PTHR15243:SF0 (PANTHER); PTHR15243 (PANTHER)
c10284_g1_i1	c10284_g1	1329	1155.96	253	21.21	21.45	100	protein flx-like 1-like	1329	10	2.65694e-122	0.659	0	-		Coil (COILS); Coil (COILS)	c10284_g1_i1	c29755_g1_i1
c10285_g1_i1	c10285_g1	2499	2325.96	758	31.58	31.94	100	aspartate--trna ligase-like	2499	10	0	0.872	9	F:nucleic acid binding; C:mitochondrion; F:ATP binding; F:aspartate-tRNA ligase activity; C:chloroplast; C:membrane; P:aspartyl-tRNA aminoacylation; P:alanine metabolic process; P:aspartate metabolic process	EC:6.1.1.12	no IPS match	c10285_g1_i1	c10533_g1_i1
c10286_g1_i1	c10286_g1	1750	1576.96	475.53	29.22	29.55	94.61	acid phosphatase survival protein	1750	10	0	0.814	2	P:metabolic process; F:hydrolase activity	-	IPR002828 (G3DSA:3.40.1210.GENE3D); IPR002828 (PFAM); PTHR30457:SF5 (PANTHER); PTHR30457 (PANTHER); IPR002828 (HAMAP); IPR002828 (SUPERFAMILY)	c10286_g1_i1	c8214_g1_i1
c10286_g1_i2	c10286_g1	1655	1481.96	25.47	1.67	1.68	5.39	acid phosphatase survival protein	1655	10	2.12837e-164	0.829	2	P:metabolic process; F:hydrolase activity	-	IPR002828 (PFAM); IPR002828 (G3DSA:3.40.1210.GENE3D); PTHR30457:SF5 (PANTHER); PTHR30457 (PANTHER); NON_CYTOPLASMIC_DOMAIN (PHOBIUS); SIGNAL_PEPTIDE_H_REGION (PHOBIUS); SIGNAL_PEPTIDE_C_REGION (PHOBIUS); SIGNAL_PEPTIDE (PHOBIUS); SIGNAL_PEPTIDE_N_REGION (PHOBIUS); IPR002828 (SUPERFAMILY); TMhelix (TMHMM)
c10287_g1_i1	c10287_g1	2483	2309.96	243.15	10.2	10.32	53.77	pumilio homolog 23-like isoform x1	2483	10	0	0.813	5	P:response to sucrose stimulus; F:RNA binding; P:response to glucose stimulus; F:catalytic activity; P:auxin homeostasis	-	IPR001313 (SMART); IPR011989 (G3DSA:1.25.10.GENE3D); PTHR13102:SF0 (PANTHER); PTHR13102 (PANTHER); IPR001313 (PROSITE_PROFILES); IPR001313 (PROSITE_PROFILES); IPR001313 (PROSITE_PROFILES); IPR001313 (PROSITE_PROFILES); IPR001313 (PROSITE_PROFILES); IPR001313 (PROSITE_PROFILES); IPR016024 (SUPERFAMILY)	c10287_g1_i1	c3156_g1_i1
c10287_g1_i2	c10287_g1	2459	2285.96	206.85	8.77	8.87	46.23	pumilio homolog 23-like isoform x1	2459	10	0	0.816	5	P:response to sucrose stimulus; F:RNA binding; P:response to glucose stimulus; F:catalytic activity; P:auxin homeostasis	-	IPR001313 (SMART); IPR011989 (G3DSA:1.25.10.GENE3D); PTHR13102 (PANTHER); PTHR13102:SF0 (PANTHER); IPR001313 (PROSITE_PROFILES); IPR001313 (PROSITE_PROFILES); IPR001313 (PROSITE_PROFILES); IPR001313 (PROSITE_PROFILES); IPR001313 (PROSITE_PROFILES); IPR001313 (PROSITE_PROFILES); IPR016024 (SUPERFAMILY)
c10288_g1_i1	c10288_g1	1216	1042.96	88	8.18	8.27	100	PREDICTED: uncharacterized protein LOC102589560 isoform X1	1216	10	2.49633e-103	0.647	2	F:metal ion binding; F:DNA binding	-	IPR009057 (G3DSA:1.10.10.GENE3D); PTHR21717 (PANTHER); PTHR21717:SF9 (PANTHER); IPR017877 (PROSITE_PROFILES); IPR009057 (SUPERFAMILY)	c10288_g1_i1	c11705_g2_i1
c10288_g2_i1	c10288_g2	1996	1822.96	98	5.21	5.27	100	PREDICTED: uncharacterized protein LOC102589560 isoform X1	1996	10	0	0.667	5	F:zinc ion binding; F:chromatin binding; F:DNA binding; C:chromatin; F:protein binding	-	IPR001965 (SMART); IPR013083 (G3DSA:3.30.40.GENE3D); IPR019786 (PROSITE_PATTERNS); IPR011011 (SUPERFAMILY)	c10288_g2_i1	c18091_g1_i1
c10289_g1_i1	c10289_g1	553	379.98	6.27	1.6	1.62	9.81	myosin-2-like isoform x1	553	10	6.13781e-26	0.873	1	C:nucleus	-	no IPS match
c10289_g1_i2	c10289_g1	937	763.96	77.69	9.86	9.97	60.44	myosin-2-like isoform x1	937	10	4.02825e-87	0.666	3	F:molecular_function; P:biological_process; C:nucleus		Coil (COILS)	c10289_g1_i2	c34361_g1_i1
c10289_g1_i3	c10289_g1	1013	839.96	42.04	4.85	4.91	29.75	myosin-2-like isoform x1	1013	10	1.04888e-75	0.655	0	-		no IPS match
c1029_g1_i1	c1029_g1	261	91.99	2	2.11	2.13	100	protein phytochrome kinase substrate 3-like	261	3	4.74059e-37	0.78	0	-		no IPS match
c10290_g1_i1	c10290_g1	1537	1363.96	564	40.07	40.53	100	alpha beta-hydrolases superfamily protein isoform 1	1537	10	0	0.802	3	C:plasmodesma; C:vacuole; C:plant-type cell wall	-	PF12697 (PFAM); IPR029058 (G3DSA:3.40.50.GENE3D); PTHR10992:SF740 (PANTHER); PTHR10992 (PANTHER); CYTOPLASMIC_DOMAIN (PHOBIUS); TRANSMEMBRANE (PHOBIUS); NON_CYTOPLASMIC_DOMAIN (PHOBIUS); IPR029058 (SUPERFAMILY); TMhelix (TMHMM)	c10290_g1_i1	c19082_g1_i1
c10291_g1_i1	c10291_g1	211	48.06	1	2.02	2.04	100		211	0			0	-		no IPS match
c10291_g2_i1	c10291_g2	547	373.98	12	3.11	3.14	100	replication protein a 70 kda dna-binding subunit b-like	547	10	8.18683e-18	0.739	0	-		no IPS match
c10292_g1_i1	c10292_g1	275	105.08	5	4.61	4.66	100		275	0			0	-		no IPS match
c10292_g2_i1	c10292_g2	1513	1339.96	193.1	13.97	14.12	88.52	fmn binding protein	1513	10	0	0.835	3	F:oxidoreductase activity; P:oxidation-reduction process; F:FMN binding	-	IPR012349 (G3DSA:2.30.110.GENE3D); PF13883 (PFAM); G3DSA:3.20.180.10 (GENE3D); PTHR13343:SF16 (PANTHER); PTHR13343 (PANTHER); IPR012349 (SUPERFAMILY)	c10292_g2_i1	c23193_g1_i1
c10292_g2_i2	c10292_g2	1292	1118.96	20.9	1.81	1.83	11.48	fmn binding protein	1292	10	0	0.826	3	F:oxidoreductase activity; P:oxidation-reduction process; F:FMN binding	-	PF13883 (PFAM); IPR012349 (G3DSA:2.30.110.GENE3D); PTHR13343 (PANTHER); PTHR13343:SF16 (PANTHER); TRANSMEMBRANE (PHOBIUS); NON_CYTOPLASMIC_DOMAIN (PHOBIUS); CYTOPLASMIC_DOMAIN (PHOBIUS); IPR012349 (SUPERFAMILY)
c10293_g1_i1	c10293_g1	354	181.7	2.33	1.25	1.26	10.42	probable lrr receptor-like serine threonine-protein kinase at3g47570-like	354	10	1.26024e-42	0.756	6	P:protein phosphorylation; F:ATP binding; C:integral to membrane; F:protein serine/threonine kinase activity; P:serine family amino acid metabolic process; F:protein binding	EC:2.7.11	PR00019 (PRINTS); IPR001611 (PFAM); G3DSA:3.80.10.10 (GENE3D); IPR001611 (PFAM); PTHR24420 (PANTHER); PTHR24420:SF672 (PANTHER); IPR001611 (PROSITE_PROFILES); IPR001611 (PROSITE_PROFILES); IPR001611 (PROSITE_PROFILES); SSF52058 (SUPERFAMILY)
c10293_g1_i2	c10293_g1	392	219.32	5.67	2.5	2.53	20.94	probable lrr receptor-like serine threonine-protein kinase at3g47570-like	392	10	1.968e-48	0.773	6	P:protein phosphorylation; F:ATP binding; C:integral to membrane; F:protein serine/threonine kinase activity; P:serine family amino acid metabolic process; F:protein binding	EC:2.7.11	PR00019 (PRINTS); IPR001611 (PFAM); G3DSA:3.80.10.10 (GENE3D); IPR001611 (PFAM); PTHR24420:SF672 (PANTHER); PTHR24420 (PANTHER); IPR001611 (PROSITE_PROFILES); IPR001611 (PROSITE_PROFILES); IPR001611 (PROSITE_PROFILES); IPR001611 (PROSITE_PROFILES); SSF52058 (SUPERFAMILY)
c10293_g1_i3	c10293_g1	210	47.25	4	8.2	8.3	68.64	probable lrr receptor-like serine threonine-protein kinase at3g47570-like	210	10	4.02796e-28	0.888	5	P:protein phosphorylation; F:ATP binding; C:integral to membrane; F:protein serine/threonine kinase activity; P:serine family amino acid metabolic process	EC:2.7.11	G3DSA:3.80.10.10 (GENE3D); IPR025875 (PFAM); PTHR24420:SF672 (PANTHER); PTHR24420 (PANTHER); SSF52058 (SUPERFAMILY)
c10294_g1_i1	c10294_g1	375	202.46	8	3.83	3.87	100		375	0			0	-		no IPS match
c10295_g1_i1	c10295_g1	435	262.12	35	12.94	13.09	100	probable sphingolipid transporter spinster homolog 2-like	435	10	1.60614e-74	0.698	2	P:transmembrane transport; C:integral to membrane	-	G3DSA:1.20.1250.20 (GENE3D); IPR011701 (PFAM); PTHR24003:SF514 (PANTHER); PTHR24003 (PANTHER); NON_CYTOPLASMIC_DOMAIN (PHOBIUS); TRANSMEMBRANE (PHOBIUS); CYTOPLASMIC_DOMAIN (PHOBIUS); TRANSMEMBRANE (PHOBIUS); NON_CYTOPLASMIC_DOMAIN (PHOBIUS); IPR016196 (SUPERFAMILY); TMhelix (TMHMM); TMhelix (TMHMM)
c10295_g2_i1	c10295_g2	239	71.98	8	10.77	10.89	100	spinster-like protein	239	10	6.52489e-29	0.798	2	P:transmembrane transport; C:integral to membrane	-	PTHR24003 (PANTHER); PTHR24003:SF514 (PANTHER); TRANSMEMBRANE (PHOBIUS); CYTOPLASMIC_DOMAIN (PHOBIUS); TRANSMEMBRANE (PHOBIUS); NON_CYTOPLASMIC_DOMAIN (PHOBIUS); NON_CYTOPLASMIC_DOMAIN (PHOBIUS); TMhelix (TMHMM)
c10296_g1_i1	c10296_g1	1098	924.96	41.24	4.32	4.37	26.55	ribonuclease 3-like protein 2-like	1098	10	1.51674e-95	0.838	5	F:RNA binding; P:RNA phosphodiester bond hydrolysis, endonucleolytic; F:ribonuclease III activity; P:RNA processing; P:regulation of RNA metabolic process	EC:3.1.26.3	IPR000999 (SMART); IPR000999 (PFAM); IPR000999 (G3DSA:1.10.1520.GENE3D); PTHR14950:SF18 (PANTHER); PTHR14950 (PANTHER); IPR000999 (PROSITE_PATTERNS); IPR000999 (PROSITE_PROFILES); IPR000999 (SUPERFAMILY)
c10296_g1_i2	c10296_g1	1460	1286.96	158.76	11.96	12.09	73.45	ribonuclease 3-like protein 2-like	1460	10	0	0.763	5	F:RNA binding; P:RNA phosphodiester bond hydrolysis, endonucleolytic; F:ribonuclease III activity; P:RNA processing; P:regulation of RNA metabolic process	EC:3.1.26.3	TRANSMEMBRANE (PHOBIUS); CYTOPLASMIC_DOMAIN (PHOBIUS); NON_CYTOPLASMIC_DOMAIN (PHOBIUS); TRANSMEMBRANE (PHOBIUS); CYTOPLASMIC_DOMAIN (PHOBIUS); TMhelix (TMHMM)	c10296_g1_i2	c38482_g1_i1
c10297_g1_i1	c10297_g1	2430	2256.96	735	31.56	31.92	100	probable methyltransferase pmt13-like	2430	10	0	0.86	7	F:S-adenosylmethionine-dependent methyltransferase activity; C:endosome; C:Golgi apparatus; P:cell wall pectin metabolic process; P:methylation; C:integral to membrane; C:trans-Golgi network	-	no IPS match	c10297_g1_i1	c5472_g1_i1
c10298_g1_i1	c10298_g1	922	748.96	205	26.53	26.83	100	ring-h2 finger protein atl57-like	922	10	1.03954e-97	0.596	2	F:zinc ion binding; F:protein binding	-	IPR001841 (SMART); IPR013083 (G3DSA:3.30.40.GENE3D); IPR001841 (PFAM); PTHR22764:SF61 (PANTHER); PTHR22764 (PANTHER); TRANSMEMBRANE (PHOBIUS); CYTOPLASMIC_DOMAIN (PHOBIUS); NON_CYTOPLASMIC_DOMAIN (PHOBIUS); IPR001841 (PROSITE_PROFILES); SSF57850 (SUPERFAMILY); TMhelix (TMHMM)	c10298_g1_i1	c5540_g1_i1
c10299_g1_i1	c10299_g1	679	505.96	18	3.45	3.49	100	bifunctional epoxide hydrolase 2-like	679	10	5.36185e-105	0.823	4	F:non-membrane spanning protein tyrosine kinase activity; C:peroxisome; P:peptidyl-tyrosine phosphorylation; F:hydrolase activity	EC:2.7.10.2	CYTOPLASMIC_DOMAIN (PHOBIUS); TRANSMEMBRANE (PHOBIUS); CYTOPLASMIC_DOMAIN (PHOBIUS); NON_CYTOPLASMIC_DOMAIN (PHOBIUS); TRANSMEMBRANE (PHOBIUS); NON_CYTOPLASMIC_DOMAIN (PHOBIUS); TRANSMEMBRANE (PHOBIUS)	c10299_g1_i1	c11873_g1_i1
c103_g1_i1	c103_g1	1639	1465.96	15.99	1.06	1.07	16.81	probable exonuclease mut-7 homolog	1639	10	0	0.779	3	P:nucleic acid phosphodiester bond hydrolysis; F:nucleic acid binding; F:3'-5' exonuclease activity	-	IPR002782 (PFAM); PTHR12124:SF38 (PANTHER); PTHR12124 (PANTHER)	c103_g1_i1	c9375_g1_i3
c103_g1_i2	c103_g1	1655	1481.96	80.01	5.23	5.29	83.19	probable exonuclease mut-7 homolog	1655	10	0	0.786	3	P:nucleic acid phosphodiester bond hydrolysis; F:nucleic acid binding; F:3'-5' exonuclease activity	-	IPR002562 (SMART); IPR002562 (PFAM); IPR012337 (G3DSA:3.30.420.GENE3D); IPR002782 (PFAM); PTHR12124 (PANTHER); PTHR12124:SF38 (PANTHER); IPR012337 (SUPERFAMILY)	c103_g1_i2	c9375_g1_i2
c10300_g1_i1	c10300_g1	786	612.96	174.1	27.53	27.84	90.05	bet1-like snare 1-1 family protein	786	10	5.64976e-61	0.96	4	C:nucleus; C:plasma membrane; F:SNAP receptor activity; P:transport	-	no IPS match	c10300_g1_i1	c29367_g1_i1
c10300_g1_i2	c10300_g1	871	697.96	21.9	3.04	3.08	9.95	bet1-like snare 1-1 family protein	871	10	1.52441e-42	0.944	4	C:nucleus; C:plasma membrane; F:SNAP receptor activity; P:transport	-	G3DSA:1.20.5.110 (GENE3D); IPR000727 (PFAM); PTHR12791:SF5 (PANTHER); PTHR12791 (PANTHER); CYTOPLASMIC_DOMAIN (PHOBIUS); TRANSMEMBRANE (PHOBIUS); NON_CYTOPLASMIC_DOMAIN (PHOBIUS); IPR000727 (PROSITE_PROFILES); SSF58038 (SUPERFAMILY)
c10301_g1_i1	c10301_g1	873	699.96	15.12	2.09	2.12	19.73	PREDICTED: uncharacterized protein LOC102591163	873	10	1.71315e-80	0.883	0	-		IPR010376 (PFAM)	c10301_g1_i1	c12047_g3_i2
c10301_g1_i2	c10301_g1	509	336	10.61	3.06	3.09	28.83	PREDICTED: uncharacterized protein LOC102591163	509	10	3.17605e-33	0.785	0	-		TRANSMEMBRANE (PHOBIUS); CYTOPLASMIC_DOMAIN (PHOBIUS); NON_CYTOPLASMIC_DOMAIN (PHOBIUS); TMhelix (TMHMM)
c10301_g1_i3	c10301_g1	746	572.96	32.27	5.46	5.52	51.44	PREDICTED: uncharacterized protein LOC102591163	746	10	3.6754e-81	0.883	0	-		TRANSMEMBRANE (PHOBIUS); CYTOPLASMIC_DOMAIN (PHOBIUS); NON_CYTOPLASMIC_DOMAIN (PHOBIUS); TMhelix (TMHMM)	c10301_g1_i3	c12047_g3_i1
c10302_g1_i1	c10302_g1	1265	1091.96	87.27	7.75	7.83	51.76	release factor glutamine methyltransferase-like	1265	10	0	0.821	3	F:nucleic acid binding; P:protein methylation; F:protein methyltransferase activity	EC:2.1.1	no IPS match	c10302_g1_i1	c12785_g1_i1
c10302_g1_i2	c10302_g1	359	186.63	7.24	3.76	3.8	25.14	release factor glutamine methyltransferase-like	359	10	8.53872e-19	0.808	3	F:nucleic acid binding; P:protein methylation; F:protein methyltransferase activity	EC:2.1.1	no IPS match
c10302_g1_i3	c10302_g1	1252	1078.96	38.49	3.46	3.5	23.1	release factor glutamine methyltransferase-like	1252	10	2.50806e-175	0.808	3	F:nucleic acid binding; P:protein methylation; F:protein methyltransferase activity	EC:2.1.1	no IPS match
c10303_g1_i1	c10303_g1	2409	2235.96	122.6	5.31	5.37	29.91	long chain acyl- synthetase 9 isoform 1	2409	10	0	0.88	3	C:membrane; F:catalytic activity; P:metabolic process	-	G3DSA:3.40.50.980 (GENE3D); IPR000873 (PFAM); G3DSA:2.30.38.10 (GENE3D); G3DSA:3.40.50.980 (GENE3D); PTHR24096 (PANTHER); PTHR24096:SF147 (PANTHER); IPR020845 (PROSITE_PATTERNS); SSF56801 (SUPERFAMILY)
c10303_g1_i2	c10303_g1	2609	2435.96	29.61	1.18	1.19	6.63	long chain acyl- synthetase chloroplastic-like	2609	10	0	0.867	3	C:membrane; F:catalytic activity; P:metabolic process	-	G3DSA:3.40.50.980 (GENE3D); G3DSA:3.40.50.980 (GENE3D); IPR000873 (PFAM); G3DSA:2.30.38.10 (GENE3D); PTHR24096 (PANTHER); PTHR24096:SF147 (PANTHER); IPR020845 (PROSITE_PATTERNS); SSF56801 (SUPERFAMILY)
c10303_g1_i3	c10303_g1	2630	2456.96	285.79	11.27	11.4	63.46	long chain acyl- synthetase 9 isoform 1	2630	10	0	0.878	3	C:membrane; F:catalytic activity; P:metabolic process	-	G3DSA:3.40.50.980 (GENE3D); G3DSA:3.40.50.980 (GENE3D); G3DSA:2.30.38.10 (GENE3D); IPR000873 (PFAM); PTHR24096 (PANTHER); PTHR24096:SF147 (PANTHER); IPR020845 (PROSITE_PATTERNS); SSF56801 (SUPERFAMILY)	c10303_g1_i3	c33083_g1_i1
c10305_g1_i1	c10305_g1	812	638.96	20.44	3.1	3.14	41.71	PREDICTED: uncharacterized protein LOC102597393 isoform X1	812	5	1.39284e-70	0.822	0	-		no IPS match	c10305_g1_i1	c35112_g1_i1
c10305_g1_i2	c10305_g1	767	593.96	26.56	4.33	4.38	58.29	PREDICTED: uncharacterized protein LOC102597393 isoform X1	767	5	8.2371e-71	0.822	0	-		no IPS match	c10305_g1_i2	c35112_g1_i1
c10306_g1_i1	c10306_g1	636	462.97	406	84.99	85.95	100		636	0			0	-		no IPS match	c10306_g1_i1	c11580_g4_i2
c10307_g1_i1	c10307_g1	1645	1471.96	114.33	7.53	7.61	54.5	b3 domain-containing protein rem15-like	1645	10	2.54519e-105	0.579	1	F:DNA binding		IPR003340 (SMART); IPR015300 (G3DSA:2.40.330.GENE3D); IPR003340 (PFAM); PTHR31674 (PANTHER); IPR003340 (PROSITE_PROFILES); IPR003340 (PROSITE_PROFILES); IPR003340 (PROSITE_PROFILES); IPR015300 (SUPERFAMILY); IPR015300 (SUPERFAMILY); IPR015300 (SUPERFAMILY)	c10307_g1_i1	c12175_g1_i4
c10307_g1_i2	c10307_g1	1633	1459.96	94.67	6.28	6.36	45.5	b3 domain-containing protein rem15-like isoform x3	1633	10	2.90412e-123	0.568	1	F:DNA binding		IPR003340 (SMART); IPR003340 (PFAM); IPR015300 (G3DSA:2.40.330.GENE3D); PTHR31674 (PANTHER); IPR003340 (PROSITE_PROFILES); IPR003340 (PROSITE_PROFILES); IPR003340 (PROSITE_PROFILES); IPR015300 (SUPERFAMILY); IPR015300 (SUPERFAMILY); IPR015300 (SUPERFAMILY)
c10308_g1_i1	c10308_g1	2274	2100.96	472	21.77	22.02	100	anthranilate phosphoribosyltransferase-like	2274	10	0	0.875	2	F:transferase activity, transferring glycosyl groups; P:metabolic process	-	IPR000312 (G3DSA:3.40.1030.GENE3D); PTHR11922:SF1 (PANTHER); PTHR11922 (PANTHER); IPR000312 (SUPERFAMILY)	c10308_g1_i1	c11814_g1_i7
c10309_g1_i1	c10309_g1	1636	1462.96	390	25.84	26.13	100	l-ascorbate oxidase-like protein	1636	10	0	0.875	8	F:copper ion binding; C:membrane; C:plasmodesma; C:plant-type cell wall; F:L-ascorbate oxidase activity; P:oxidation-reduction process; P:electron transport; P:L-ascorbic acid metabolic process	EC:1.10.3.3	IPR011706 (PFAM); IPR011707 (PFAM); IPR008972 (G3DSA:2.60.40.GENE3D); IPR008972 (G3DSA:2.60.40.GENE3D); IPR001117 (PFAM); IPR008972 (G3DSA:2.60.40.GENE3D); PTHR11709:SF11 (PANTHER); PTHR11709 (PANTHER); IPR008972 (SUPERFAMILY); IPR008972 (SUPERFAMILY); IPR008972 (SUPERFAMILY)	c10309_g1_i1	c38470_g1_i1
c10309_g2_i1	c10309_g2	486	313.02	20.57	6.37	6.44	35.28	l-ascorbate oxidase-like protein	486	10	3.41187e-60	0.909	8	F:copper ion binding; C:membrane; C:plasmodesma; C:plant-type cell wall; F:L-ascorbate oxidase activity; P:oxidation-reduction process; P:electron transport; P:L-ascorbic acid metabolic process	EC:1.10.3.3	IPR008972 (G3DSA:2.60.40.GENE3D); IPR011707 (PFAM); PTHR11709 (PANTHER); PTHR11709:SF11 (PANTHER); SIGNAL_PEPTIDE_H_REGION (PHOBIUS); NON_CYTOPLASMIC_DOMAIN (PHOBIUS); SIGNAL_PEPTIDE_C_REGION (PHOBIUS); SIGNAL_PEPTIDE_N_REGION (PHOBIUS); SIGNAL_PEPTIDE (PHOBIUS); SignalP-noTM (SIGNALP_EUK); IPR008972 (SUPERFAMILY)
c10309_g2_i2	c10309_g2	442	269.1	32.43	11.68	11.81	64.72	l-ascorbate oxidase-like protein	442	10	1.89671e-60	0.909	8	F:copper ion binding; C:membrane; C:plasmodesma; C:plant-type cell wall; F:L-ascorbate oxidase activity; P:oxidation-reduction process; P:electron transport; P:L-ascorbic acid metabolic process	EC:1.10.3.3	IPR008972 (G3DSA:2.60.40.GENE3D); IPR011707 (PFAM); PTHR11709 (PANTHER); PTHR11709:SF11 (PANTHER); SIGNAL_PEPTIDE_H_REGION (PHOBIUS); NON_CYTOPLASMIC_DOMAIN (PHOBIUS); SIGNAL_PEPTIDE_C_REGION (PHOBIUS); SIGNAL_PEPTIDE_N_REGION (PHOBIUS); SIGNAL_PEPTIDE (PHOBIUS); SignalP-noTM (SIGNALP_EUK); IPR008972 (SUPERFAMILY)
c1031_g1_i1	c1031_g1	321	149.31	1	0.65	0.66	100		321	0			0	-		NON_CYTOPLASMIC_DOMAIN (PHOBIUS); SIGNAL_PEPTIDE_C_REGION (PHOBIUS); SIGNAL_PEPTIDE_N_REGION (PHOBIUS); SIGNAL_PEPTIDE (PHOBIUS); SIGNAL_PEPTIDE_H_REGION (PHOBIUS)
c10310_g1_i1	c10310_g1	1883	1709.96	22.26	1.26	1.28	17.64	sialyltransferase-like protein	1883	10	0	0.893	7	C:endosome; C:Golgi apparatus; P:sialylation; F:sialyltransferase activity; P:protein glycosylation; C:membrane; C:trans-Golgi network	EC:2.4.99	IPR001675 (PFAM); PTHR13713:SF47 (PANTHER); PTHR13713 (PANTHER); SIGNAL_PEPTIDE_C_REGION (PHOBIUS); SIGNAL_PEPTIDE_N_REGION (PHOBIUS); NON_CYTOPLASMIC_DOMAIN (PHOBIUS); SIGNAL_PEPTIDE (PHOBIUS); SIGNAL_PEPTIDE_H_REGION (PHOBIUS); TMhelix (TMHMM)
c10310_g1_i2	c10310_g1	1938	1764.96	84.28	4.63	4.68	64.69	glycosyl transferase family 29 protein	1938	10	0	0.897	7	C:endosome; C:Golgi apparatus; P:sialylation; F:sialyltransferase activity; P:protein glycosylation; C:membrane; C:trans-Golgi network	EC:2.4.99	NON_CYTOPLASMIC_DOMAIN (PHOBIUS); CYTOPLASMIC_DOMAIN (PHOBIUS); TRANSMEMBRANE (PHOBIUS); TMhelix (TMHMM)	c10310_g1_i2	c7675_g1_i1
c10310_g1_i3	c10310_g1	2202	2028.96	26.46	1.26	1.28	17.67	sialyltransferase-like protein	2202	10	0	0.916	7	C:endosome; C:Golgi apparatus; P:sialylation; F:sialyltransferase activity; P:protein glycosylation; C:membrane; C:trans-Golgi network	EC:2.4.99	NON_CYTOPLASMIC_DOMAIN (PHOBIUS); CYTOPLASMIC_DOMAIN (PHOBIUS); TRANSMEMBRANE (PHOBIUS); TMhelix (TMHMM)
c10311_g1_i1	c10311_g1	466	293.05	48	15.87	16.05	100		466	0			0	-		CYTOPLASMIC_DOMAIN (PHOBIUS); TRANSMEMBRANE (PHOBIUS); NON_CYTOPLASMIC_DOMAIN (PHOBIUS); TMhelix (TMHMM)	c10311_g1_i1	c10030_g2_i1
c10312_g1_i1	c10312_g1	1125	951.96	296	30.13	30.47	100	beta-expansin 3	1125	10	0	0.875	4	C:extracellular region; C:plasmodesma; P:sexual reproduction; P:syncytium formation	-	IPR007118 (PRINTS); IPR005795 (PRINTS); IPR007112 (SMART); IPR007117 (PFAM); IPR014733 (G3DSA:2.40.40.GENE3D); IPR009009 (PFAM); IPR007117 (G3DSA:2.60.40.GENE3D); PTHR31692:SF5 (PANTHER); PTHR31692 (PANTHER); NON_CYTOPLASMIC_DOMAIN (PHOBIUS); CYTOPLASMIC_DOMAIN (PHOBIUS); TRANSMEMBRANE (PHOBIUS); IPR007112 (PROSITE_PROFILES); IPR007117 (PROSITE_PROFILES); IPR007117 (SUPERFAMILY); IPR009009 (SUPER…	c10312_g1_i1	c10009_g1_i1
c10312_g2_i1	c10312_g2	462	289.06	63	21.12	21.36	100		462	0			0	-		no IPS match	c10312_g2_i1	c10009_g2_i1
c10313_g1_i1	c10313_g1	1713	1539.96	929	58.46	59.12	100	sec14 cytosolic factor family protein	1713	10	0	0.931	3	C:integral to membrane; P:transport; C:plasma membrane	-	no IPS match	c10313_g1_i1	c10428_g1_i2
c10313_g2_i1	c10313_g2	612	438.97	17	3.75	3.8	100		612	0			0	-		no IPS match
c10314_g1_i1	c10314_g1	208	45.64	1	2.12	2.15	100		208	0			0	-		no IPS match
c10315_g1_i1	c10315_g1	1423	1249.96	478	37.06	37.48	100	dhbp synthase -like alpha beta domain isoform 1	1423	10	0	0.866	1	F:double-stranded RNA binding	-	IPR017945 (G3DSA:3.90.870.GENE3D); IPR006070 (TIGRFAM); IPR006070 (PFAM); PTHR17490:SF4 (PANTHER); PTHR17490 (PANTHER); IPR006070 (PROSITE_PROFILES); IPR017945 (SUPERFAMILY)	c10315_g1_i1	c9346_g1_i3
c10315_g2_i1	c10315_g2	981	807.96	22	2.64	2.67	100		981	0			0	-		NON_CYTOPLASMIC_DOMAIN (PHOBIUS); CYTOPLASMIC_DOMAIN (PHOBIUS); TRANSMEMBRANE (PHOBIUS); TMhelix (TMHMM)
c10316_g1_i1	c10316_g1	2004	1830.96	35.16	1.86	1.88	7.69	polypyrimidine tract-binding protein homolog 2-like isoform x1	2004	10	0	0.93	2	F:nucleic acid binding; F:nucleotide binding	-	IPR000504 (SMART); PF13893 (PFAM); IPR012677 (G3DSA:3.30.70.GENE3D); IPR000504 (PFAM); IPR012677 (G3DSA:3.30.70.GENE3D); PTHR11546:SF16 (PANTHER); PTHR11546 (PANTHER); IPR000504 (PROSITE_PROFILES); SSF54928 (SUPERFAMILY); SSF54928 (SUPERFAMILY); SSF54928 (SUPERFAMILY)
c10316_g1_i2	c10316_g1	1847	1673.96	385.84	22.34	22.59	92.31	polypyrimidine tract-binding protein homolog 2-like isoform x1	1847	10	0	0.862	4	F:nucleic acid binding; F:2-alkenal reductase [NAD(P)] activity; F:nucleotide binding; P:oxidation-reduction process	EC:1.3.1.74	CYTOPLASMIC_DOMAIN (PHOBIUS); TRANSMEMBRANE (PHOBIUS); NON_CYTOPLASMIC_DOMAIN (PHOBIUS)	c10316_g1_i2	c10453_g1_i1
c10317_g1_i1	c10317_g1	607	433.97	44	9.83	9.94	100	ramosa1 enhancer locus 2 partial	607	10	5.44077e-85	0.961	2	P:regulation of transcription, DNA-dependent; F:protein binding	-	IPR006594 (SMART); IPR006595 (SMART); PTHR22847 (PANTHER); PTHR22847:SF355 (PANTHER); IPR006594 (PROSITE_PROFILES); IPR006595 (PROSITE_PROFILES)
c10317_g2_i1	c10317_g2	3441	3267.96	417	12.37	12.51	100	topless-related protein 4-like isoform x1	3441	10	0	0.868	1	P:regulation of transcription, DNA-dependent	-	no IPS match	c10317_g2_i1	c12563_g1_i1
c10318_g1_i1	c10318_g1	2051	1877.96	27.8	1.43	1.45	10.09	tip elongation aberrant protein 1-like	2051	10	0	0.779	1	F:protein binding		Coil (COILS); IPR006652 (SMART); IPR015915 (G3DSA:2.120.10.GENE3D); IPR015916 (G3DSA:2.130.10.GENE3D); PF13415 (PFAM); PF13418 (PFAM); PTHR23244 (PANTHER); SSF117281 (SUPERFAMILY); SSF117281 (SUPERFAMILY)
c10318_g1_i2	c10318_g1	2092	1918.96	253.2	12.79	12.93	89.91	tip elongation aberrant protein 1-like	2092	10	0	0.783	0	-		no IPS match	c10318_g1_i2	c7352_g1_i2
c10319_g1_i1	c10319_g1	494	321.01	0	0	0	0	telomere repeat-binding factor 1-like isoform x1	494	10	9.23732e-70	0.841	15	P:response to auxin stimulus; C:nucleosome; P:response to salicylic acid stimulus; P:response to jasmonic acid stimulus; P:response to gibberellin stimulus; P:response to salt stress; F:double-stranded telomeric DNA binding; P:response to ethylene stimulus; P:nucleosome assembly; F:protein homodimerization activity; P:response to cadmium ion; F:chromatin binding; P:response to abscisic acid stimu…	-	IPR001005 (SMART); IPR009057 (G3DSA:1.10.10.GENE3D); IPR001005 (PFAM); PTHR21717 (PANTHER); IPR017930 (PROSITE_PROFILES); IPR009057 (SUPERFAMILY)	c10319_g1_i1	c5176_g1_i1
c10319_g1_i2	c10319_g1	442	269.1	14	5.04	5.1	100	telomere repeat-binding factor 1-like isoform x1	442	10	2.6468e-64	0.848	15	P:response to auxin stimulus; C:nucleosome; P:response to salicylic acid stimulus; P:response to jasmonic acid stimulus; P:response to gibberellin stimulus; P:response to salt stress; F:double-stranded telomeric DNA binding; P:response to ethylene stimulus; P:nucleosome assembly; F:protein homodimerization activity; P:response to cadmium ion; F:chromatin binding; P:response to abscisic acid stimu…	-	IPR001005 (SMART); IPR009057 (G3DSA:1.10.10.GENE3D); IPR001005 (PFAM); PTHR21717 (PANTHER); IPR017930 (PROSITE_PROFILES); IPR009057 (SUPERFAMILY)
c1032_g1_i1	c1032_g1	533	359.99	13	3.5	3.54	100	pentatricopeptide repeat-containing protein mitochondrial-like	533	10	4.40517e-104	0.792	0	-		IPR002885 (PFAM); IPR002885 (PFAM); IPR002885 (TIGRFAM); PTHR24015:SF400 (PANTHER); PTHR24015 (PANTHER); IPR002885 (PROSITE_PROFILES); IPR002885 (PROSITE_PROFILES); IPR002885 (PROSITE_PROFILES)
c10322_g1_i1	c10322_g1	232	65.81	2	2.95	2.98	100	Polyprotein, putative	232	10	3.32263e-34	0.827	3	F:nucleic acid binding; F:zinc ion binding; P:DNA integration	-	IPR001584 (PFAM); IPR012337 (G3DSA:3.30.420.GENE3D); PTHR11439:SF127 (PANTHER); PTHR11439 (PANTHER); IPR012337 (SUPERFAMILY)
c10323_g1_i1	c10323_g1	1600	1426.96	46	3.12	3.16	100	PREDICTED: uncharacterized protein LOC102604835	1600	10	0	0.729	4	C:ribosome; F:structural constituent of ribosome; P:translation; P:ribosome biogenesis	-	Coil (COILS); IPR012870 (PFAM); IPR008195 (PANTHER); PTHR10759:SF1 (PANTHER)	c10323_g1_i1	c3565_g1_i2
c10323_g2_i1	c10323_g2	728	554.96	13	2.27	2.3	100	PREDICTED: uncharacterized protein LOC102604835	728	4	7.6855e-70	0.785	4	C:ribosome; F:structural constituent of ribosome; P:translation; P:ribosome biogenesis	-	Coil (COILS); TRANSMEMBRANE (PHOBIUS); NON_CYTOPLASMIC_DOMAIN (PHOBIUS); CYTOPLASMIC_DOMAIN (PHOBIUS); TMhelix (TMHMM)	c10323_g2_i1	c25862_g1_i1
c10324_g1_i1	c10324_g1	1135	961.96	392	39.49	39.94	100	serine acetyltransferase 5-like	1135	10	3.83714e-167	0.776	4	F:serine O-acetyltransferase activity; P:cysteine biosynthetic process from serine; C:cytosol; P:acyl-carrier-protein biosynthetic process	EC:2.3.1.30	IPR010493 (SMART); G3DSA:2.160.10.10 (GENE3D); PF14602 (PFAM); IPR005881 (TIGRFAM); IPR010493 (PFAM); G3DSA:1.10.3130.10 (GENE3D); IPR001451 (PFAM); PTHR23416 (PANTHER); PTHR23416:SF11 (PANTHER); IPR018357 (PROSITE_PATTERNS); IPR011004 (SUPERFAMILY)	c10324_g1_i1	c168_g1_i1
c10327_g1_i1	c10327_g1	256	87.37	2	2.22	2.24	52.52		256	0			0	-		no IPS match
c10327_g1_i2	c10327_g1	266	96.64	2	2.01	2.03	47.48		266	0			0	-		no IPS match
c10328_g1_i1	c10328_g1	294	123.17	3	2.36	2.39	42.86	structural maintenance of chromosomes protein 1-like	294	2	2.53559e-08	0.48	0	-		no IPS match
c10328_g1_i2	c10328_g1	294	123.17	4	3.15	3.18	57.14	---NA---	294	0			0	-		PS51257 (PROSITE_PROFILES)
c1033_g1_i1	c1033_g1	340	167.91	5	2.89	2.92	100	PREDICTED: uncharacterized protein LOC101254127	340	2	4.78515e-38	0.81	0	-		CYTOPLASMIC_DOMAIN (PHOBIUS); TRANSMEMBRANE (PHOBIUS); NON_CYTOPLASMIC_DOMAIN (PHOBIUS); TMhelix (TMHMM)
c10330_g1_i1	c10330_g1	320	148.33	4	2.61	2.64	100		320	0			0	-		no IPS match
c10331_g1_i1	c10331_g1	247	79.16	22	26.93	27.24	100	receptor-like protein kinase theseus 1-like	247	10	1.04842e-44	0.884	8	P:protein autophosphorylation; P:regulation of unidimensional cell growth; F:protein serine/threonine kinase activity; C:plasmodesma; F:ATP binding; P:post-embryonic development; P:brassinosteroid mediated signaling pathway; P:serine family amino acid metabolic process	EC:2.7.11	PTHR24420 (PANTHER); PTHR24420:SF573 (PANTHER)
c10331_g2_i1	c10331_g2	233	66.69	9	13.08	13.23	100	receptor-like protein kinase theseus 1-like	233	10	6.94231e-44	0.949	4	P:protein phosphorylation; F:ATP binding; F:protein serine/threonine kinase activity; P:serine family amino acid metabolic process	EC:2.7.11	no IPS match
c10331_g3_i1	c10331_g3	263	93.84	16	16.52	16.71	100		263	0			0	-		no IPS match	c10331_g3_i1	c41493_g1_i1
c10333_g1_i1	c10333_g1	815	641.96	103.88	15.68	15.86	91.02	thiol-disulfide oxidoreductase dcc	815	10	6.7826e-91	0.782	1	C:plastoglobule	-	IPR007263 (PFAM)	c10333_g1_i1	c762_g1_i1
c10333_g1_i2	c10333_g1	807	633.96	10.12	1.55	1.57	8.98	dcc family protein chloroplastic-like	807	10	3.24449e-71	0.855	0	-		no IPS match
c10334_g1_i1	c10334_g1	1510	1336.96	7.36	0.53	0.54	7.63	protein scai-like	1510	10	0	0.784	3	F:transcription corepressor activity; C:transcription factor complex; P:negative regulation of transcription, DNA-dependent	-	IPR022709 (PFAM); PTHR21243:SF13 (PANTHER); PTHR21243 (PANTHER)
c10334_g1_i2	c10334_g1	2360	2186.96	145.64	6.45	6.53	92.37	protein scai-like	2360	10	0	0.775	3	F:transcription corepressor activity; C:transcription factor complex; P:negative regulation of transcription, DNA-dependent	-	IPR022709 (PFAM); PTHR21243:SF13 (PANTHER); PTHR21243 (PANTHER)	c10334_g1_i2	c8084_g1_i1
c10334_g2_i1	c10334_g2	289	118.38	4	3.27	3.31	100		289	0			0	-		no IPS match	c10334_g2_i1	c32158_g1_i1
c10335_g1_i1	c10335_g1	441	268.1	5	1.81	1.83	100		441	0			0	-		no IPS match
c10337_g1_i1	c10337_g1	294	123.17	1	0.79	0.8	100		294	0			0	-		no IPS match	c10337_g1_i1	c23574_g1_i1
c10338_g1_i1	c10338_g1	1274	1100.96	147	12.94	13.09	100		1274	0			0	-		TRANSMEMBRANE (PHOBIUS); NON_CYTOPLASMIC_DOMAIN (PHOBIUS); CYTOPLASMIC_DOMAIN (PHOBIUS); TMhelix (TMHMM)
c10338_g2_i1	c10338_g2	801	627.96	89	13.74	13.89	100		801	0			0	-		CYTOPLASMIC_DOMAIN (PHOBIUS); NON_CYTOPLASMIC_DOMAIN (PHOBIUS); TRANSMEMBRANE (PHOBIUS); TMhelix (TMHMM)	c10338_g2_i1	c34816_g1_i1
c1034_g1_i1	c1034_g1	640	466.96	9	1.87	1.89	100		640	0			0	-		no IPS match
c1034_g2_i1	c1034_g2	359	186.63	5	2.6	2.63	100		359	0			0	-		TRANSMEMBRANE (PHOBIUS); NON_CYTOPLASMIC_DOMAIN (PHOBIUS); CYTOPLASMIC_DOMAIN (PHOBIUS); TMhelix (TMHMM)
c10340_g1_i1	c10340_g1	2033	1859.96	164.32	8.56	8.66	33.49	zeaxanthin chloroplastic-like	2033	3	1.07895e-07	0.7533	2	P:oxidation-reduction process; F:oxidoreductase activity	-	no IPS match	c10340_g1_i1	c11712_g1_i1
c10340_g1_i2	c10340_g1	1068	894.96	28.48	3.08	3.12	12.06	PREDICTED: uncharacterized protein LOC101245084 isoform 1	1068	10	3.79832e-41	0.652	0	-		no IPS match	c10340_g1_i2	c11712_g1_i1
c10340_g1_i3	c10340_g1	572	398.97	41.76	10.14	10.26	39.68	PREDICTED: uncharacterized protein LOC101245084 isoform 2	572	10	4.30441e-25	0.687	0	-		CYTOPLASMIC_DOMAIN (PHOBIUS); NON_CYTOPLASMIC_DOMAIN (PHOBIUS); TRANSMEMBRANE (PHOBIUS); TMhelix (TMHMM)
c10340_g1_i4	c10340_g1	1031	857.96	33.44	3.78	3.82	14.77	PREDICTED: uncharacterized protein LOC101245084 isoform 1	1031	10	6.74812e-24	0.679	0	-		no IPS match	c10340_g1_i4	c11712_g1_i1
c10341_g1_i1	c10341_g1	414	241.2	5	2.01	2.03	62.1		414	0			0	-		TMhelix (TMHMM)
c10341_g1_i2	c10341_g1	330	158.1	2	1.23	1.24	37.9		330	0			0	-		NON_CYTOPLASMIC_DOMAIN (PHOBIUS); TRANSMEMBRANE (PHOBIUS); CYTOPLASMIC_DOMAIN (PHOBIUS); TMhelix (TMHMM)	c10341_g1_i2	c37187_g1_i1
c10342_g1_i1	c10342_g1	249	80.97	0	0	0	0		249	0			0	-		TRANSMEMBRANE (PHOBIUS); TRANSMEMBRANE (PHOBIUS); CYTOPLASMIC_DOMAIN (PHOBIUS); NON_CYTOPLASMIC_DOMAIN (PHOBIUS); NON_CYTOPLASMIC_DOMAIN (PHOBIUS); TMhelix (TMHMM); TMhelix (TMHMM)
c10342_g2_i1	c10342_g2	263	93.84	1	1.03	1.04	100		263	0			0	-		NON_CYTOPLASMIC_DOMAIN (PHOBIUS); CYTOPLASMIC_DOMAIN (PHOBIUS); TRANSMEMBRANE (PHOBIUS); TMhelix (TMHMM)
c10344_g1_i1	c10344_g1	373	200.48	6	2.9	2.93	100		373	0			0	-		no IPS match
c10345_g1_i1	c10345_g1	339	166.93	109	63.28	64	100	catalase 2	339	10	5.1726e-42	0.974	25	C:cell wall; P:hydrogen peroxide catabolic process; P:oxidation-reduction process; C:mitochondrion; F:cobalt ion binding; P:response to light stimulus; C:plasmodesma; P:response to cold; F:catalase activity; C:chloroplast envelope; C:chloroplast stroma; F:heme binding; P:cellular response to sulfate starvation; C:vacuole; P:cellular response to nitrogen starvation; P:response to cadmium ion; C:cy…	EC:1.11.1.6	IPR011614 (G3DSA:2.40.180.GENE3D); IPR011614 (PFAM); IPR018028 (PANTHER); PTHR11465:SF3 (PANTHER); IPR024708 (PROSITE_PATTERNS); IPR018028 (PROSITE_PROFILES); IPR020835 (SUPERFAMILY)	c10345_g1_i1	c5577_g1_i1
c10347_g1_i1	c10347_g1	353	180.71	5	2.68	2.71	100	pentatricopeptide repeat-containing protein at1g68930-like	353	10	6.54726e-69	0.864	0	-		IPR002885 (TIGRFAM); IPR002885 (PFAM); IPR002885 (PFAM); PTHR24015 (PANTHER); IPR002885 (PROSITE_PROFILES); IPR002885 (PROSITE_PROFILES); IPR002885 (PROSITE_PROFILES); IPR002885 (PROSITE_PROFILES)	c10347_g1_i1	c43425_g1_i1
c10347_g2_i1	c10347_g2	547	373.98	3	0.78	0.79	100	pentatricopeptide repeat-containing protein at1g68930-like	547	10	1.04662e-114	0.905	0	-		IPR002885 (PFAM); IPR002885 (PFAM); IPR002885 (TIGRFAM); PTHR24015 (PANTHER); PTHR24015:SF161 (PANTHER); IPR002885 (PROSITE_PROFILES); IPR002885 (PROSITE_PROFILES); IPR002885 (PROSITE_PROFILES); IPR002885 (PROSITE_PROFILES); IPR002885 (PROSITE_PROFILES)	c10347_g2_i1	c26975_g1_i1
c10348_g1_i1	c10348_g1	256	87.37	4.79	5.31	5.37	43.16		256	0			0	-		no IPS match
c10348_g1_i2	c10348_g1	410	237.22	11.22	4.58	4.63	37.24		410	0			0	-		no IPS match
c10348_g1_i3	c10348_g1	291	120.29	2.99	2.41	2.44	19.6		291	0			0	-		no IPS match
c10349_g1_i1	c10349_g1	412	239.21	9	3.65	3.69	100		412	0			0	-		no IPS match
c1035_g1_i1	c1035_g1	353	180.71	5	2.68	2.71	100		353	0			0	-		no IPS match
c10350_g1_i1	c10350_g1	322	150.28	2	1.29	1.3	100		322	0			0	-		CYTOPLASMIC_DOMAIN (PHOBIUS); NON_CYTOPLASMIC_DOMAIN (PHOBIUS); TRANSMEMBRANE (PHOBIUS); TMhelix (TMHMM)	c10350_g1_i1	c10702_g1_i1
c10351_g1_i1	c10351_g1	374	201.47	4.71	2.27	2.29	71.07	f-box protein pp2-b10-like	374	10	3.14804e-32	0.78	0	-		CYTOPLASMIC_DOMAIN (PHOBIUS); TRANSMEMBRANE (PHOBIUS); TRANSMEMBRANE (PHOBIUS); NON_CYTOPLASMIC_DOMAIN (PHOBIUS); CYTOPLASMIC_DOMAIN (PHOBIUS); TMhelix (TMHMM)	c10351_g1_i1	c2102_g1_i2
c10351_g1_i2	c10351_g1	633	459.97	2.1	0.44	0.45	13.85	f-box protein pp2-b10-like	633	10	4.27289e-82	0.695	0	-		IPR025886 (PFAM); PTHR32278 (PANTHER); PTHR32278:SF2 (PANTHER)
c10351_g1_i3	c10351_g1	615	441.97	2.19	0.48	0.49	15.07	f-box protein pp2-b10-like	615	10	8.92687e-85	0.717	1	F:protein binding		IPR001810 (SMART); IPR025886 (PFAM); G3DSA:1.20.1280.50 (GENE3D); IPR001810 (PFAM); PTHR32278 (PANTHER); PTHR32278:SF2 (PANTHER); IPR001810 (PROSITE_PROFILES); IPR001810 (SUPERFAMILY)	c10351_g1_i3	c2102_g1_i1
c10352_g1_i1	c10352_g1	493	320.01	3.27	0.99	1	25.32	dna polymerase delta subunit	493	10	5.34535e-18	0.808	2	C:nucleus; P:DNA replication	-	SIGNAL_PEPTIDE_C_REGION (PHOBIUS); SIGNAL_PEPTIDE_N_REGION (PHOBIUS); CYTOPLASMIC_DOMAIN (PHOBIUS); NON_CYTOPLASMIC_DOMAIN (PHOBIUS); SIGNAL_PEPTIDE (PHOBIUS); SIGNAL_PEPTIDE_H_REGION (PHOBIUS); TRANSMEMBRANE (PHOBIUS)
c10352_g1_i2	c10352_g1	928	754.96	22.73	2.92	2.95	74.68	PREDICTED: uncharacterized protein LOC101258997	928	1	2.30759e-07	0.91	2	C:nucleus; P:DNA replication	-	CYTOPLASMIC_DOMAIN (PHOBIUS); SIGNAL_PEPTIDE_C_REGION (PHOBIUS); SIGNAL_PEPTIDE_N_REGION (PHOBIUS); NON_CYTOPLASMIC_DOMAIN (PHOBIUS); SIGNAL_PEPTIDE (PHOBIUS); SIGNAL_PEPTIDE_H_REGION (PHOBIUS); TRANSMEMBRANE (PHOBIUS); TMhelix (TMHMM)
c10353_g1_i1	c10353_g1	966	792.96	34.41	4.21	4.25	56.38	PREDICTED: uncharacterized protein LOC102598316 isoform X1	966	10	3.86558e-120	0.738	0	-		SIGNAL_PEPTIDE_C_REGION (PHOBIUS); NON_CYTOPLASMIC_DOMAIN (PHOBIUS); SIGNAL_PEPTIDE_H_REGION (PHOBIUS); SIGNAL_PEPTIDE (PHOBIUS); SIGNAL_PEPTIDE_N_REGION (PHOBIUS); SignalP-TM (SIGNALP_GRAM_POSITIVE)	c10353_g1_i1	c12818_g1_i1
c10353_g1_i2	c10353_g1	1144	970.96	32.59	3.25	3.29	43.62	PREDICTED: uncharacterized protein LOC102598316 isoform X1	1144	10	3.43721e-119	0.738	0	-		SIGNAL_PEPTIDE_C_REGION (PHOBIUS); NON_CYTOPLASMIC_DOMAIN (PHOBIUS); SIGNAL_PEPTIDE_H_REGION (PHOBIUS); SIGNAL_PEPTIDE (PHOBIUS); SIGNAL_PEPTIDE_N_REGION (PHOBIUS); SignalP-TM (SIGNALP_GRAM_POSITIVE)
c10354_g1_i1	c10354_g1	595	421.97	4.32	0.99	1	13.03	protein	595	10	2.01055e-28	0.871	9	C:nucleolus; F:metal ion binding; F:structural constituent of ribosome; C:plasmodesma; C:plasma membrane; C:cell wall; C:cytosolic small ribosomal subunit; P:translation; P:ribosome biogenesis	-	no IPS match
c10354_g1_i2	c10354_g1	710	536.96	36.68	6.62	6.7	86.97	40s ribosomal protein s27-2-like	710	10	7.64064e-37	0.891	9	C:nucleolus; F:metal ion binding; F:structural constituent of ribosome; C:plasmodesma; C:plasma membrane; C:cell wall; C:cytosolic small ribosomal subunit; P:translation; P:ribosome biogenesis	-	no IPS match	c10354_g1_i2	c34498_g1_i1
c10355_g1_i1	c10355_g1	380	207.41	3.42	1.6	1.62	8.23		380	0			2	F:GTP binding; P:small GTPase mediated signal transduction		IPR001806 (PRINTS); IPR001806 (PFAM); IPR027417 (G3DSA:3.40.50.GENE3D); PTHR24073 (PANTHER); PTHR24073:SF380 (PANTHER); IPR027417 (SUPERFAMILY)
c10355_g1_i2	c10355_g1	600	426.97	78.58	17.83	18.04	91.77	rab family gtpase	600	10	1.04109e-62	0.85	9	P:ethylene mediated signaling pathway; C:cytosol; P:small GTPase mediated signal transduction; C:plasmodesma; C:vacuolar membrane; P:protein transport; F:GTP binding; C:plasma membrane; P:GTP catabolic process	-	IPR001806 (PRINTS); IPR003579 (SMART); IPR003578 (SMART); IPR020849 (SMART); IPR005225 (TIGRFAM); IPR001806 (PFAM); IPR027417 (G3DSA:3.40.50.GENE3D); PTHR24073:SF380 (PANTHER); PTHR24073 (PANTHER); PS51419 (PROSITE_PROFILES); IPR027417 (SUPERFAMILY)
c10355_g2_i1	c10355_g2	579	405.97	122	29.12	29.45	100	gtp-binding protein	579	10	1.78477e-51	0.928	4	F:GTP binding; C:cytosol; P:small GTPase mediated signal transduction; P:protein transport	-	IPR027417 (G3DSA:3.40.50.GENE3D); IPR001806 (PFAM); PTHR24073 (PANTHER); PTHR24073:SF380 (PANTHER); PS51419 (PROSITE_PROFILES); IPR027417 (SUPERFAMILY)	c10355_g2_i1	c2480_g1_i1
c10356_g1_i1	c10356_g1	901	727.96	108.3	14.42	14.58	57.96	ring zinc finger protein	901	10	3.07083e-45	0.707	2	F:zinc ion binding; F:protein binding	-	IPR001841 (SMART); IPR001841 (PFAM); IPR013083 (G3DSA:3.30.40.GENE3D); PTHR22764 (PANTHER); PTHR22764:SF67 (PANTHER); CYTOPLASMIC_DOMAIN (PHOBIUS); NON_CYTOPLASMIC_DOMAIN (PHOBIUS); TRANSMEMBRANE (PHOBIUS); IPR001841 (PROSITE_PROFILES); SSF57850 (SUPERFAMILY); TMhelix (TMHMM)	c10356_g1_i1	c10242_g1_i5
c10356_g1_i2	c10356_g1	1069	895.96	96.7	10.46	10.58	42.04	ring zinc finger protein	1069	10	1.42473e-44	0.707	1	F:zinc ion binding	-	no IPS match	c10356_g1_i2	c10242_g1_i1
c10357_g1_i1	c10357_g1	798	624.96	35	5.43	5.49	100	zinc finger ccch domain-containing protein 16-like	798	4	1.54318e-19	0.645	2	F:metal ion binding; C:nuclear envelope		no IPS match	c10357_g1_i1	c36264_g1_i1
c10358_g1_i1	c10358_g1	365	192.56	15	7.55	7.63	100		365	0			0	-		no IPS match	c10358_g1_i1	c10108_g1_i1
c10358_g2_i1	c10358_g2	1588	1414.96	217	14.86	15.03	100	transmembrane protein 45b-like	1588	10	4.64034e-165	0.81	0	-		IPR006904 (PFAM); PTHR16007:SF18 (PANTHER); IPR006904 (PANTHER); TRANSMEMBRANE (PHOBIUS); CYTOPLASMIC_DOMAIN (PHOBIUS); CYTOPLASMIC_DOMAIN (PHOBIUS); NON_CYTOPLASMIC_DOMAIN (PHOBIUS); TRANSMEMBRANE (PHOBIUS); CYTOPLASMIC_DOMAIN (PHOBIUS); TRANSMEMBRANE (PHOBIUS); NON_CYTOPLASMIC_DOMAIN (PHOBIUS); TRANSMEMBRANE (PHOBIUS); CYTOPLASMIC_DOMAIN (PHOBIUS); TRANSMEMBRANE (PHOBIUS); TRANSMEMBRANE (PHOBIU…	c10358_g2_i1	c9288_g1_i1
c10359_g1_i1	c10359_g1	262	92.91	3	3.13	3.16	100	probable inactive receptor kinase at1g48480-like	262	10	1.62584e-36	0.726	6	C:integral to membrane; P:protein phosphorylation; F:protein kinase activity; C:plasmodesma; C:vacuolar membrane; F:ATP binding	-	G3DSA:3.80.10.10 (GENE3D); PTHR24420:SF474 (PANTHER); PTHR24420 (PANTHER)
c10359_g2_i1	c10359_g2	341	168.89	7	4.02	4.06	100	probable inactive receptor kinase at1g48480-like	341	10	1.27591e-31	0.539	2	C:membrane; F:transferase activity, transferring phosphorus-containing groups	-	SIGNAL_PEPTIDE_N_REGION (PHOBIUS); SIGNAL_PEPTIDE (PHOBIUS); SIGNAL_PEPTIDE_C_REGION (PHOBIUS); NON_CYTOPLASMIC_DOMAIN (PHOBIUS); SIGNAL_PEPTIDE_H_REGION (PHOBIUS); SignalP-noTM (SIGNALP_EUK)
c1036_g1_i1	c1036_g1	218	53.83	3	5.4	5.46	100		218	0			0	-		no IPS match
c10360_g1_i1	c10360_g1	214	50.52	2	3.84	3.88	100		214	0			0	-		no IPS match
c10361_g1_i1	c10361_g1	567	393.97	4	0.98	1	100	cytochrome p450 716b2-like	567	10	1.71716e-118	0.863	5	F:heme binding; F:oxidoreductase activity, acting on paired donors, with incorporation or reduction of molecular oxygen; F:monooxygenase activity; F:iron ion binding; P:oxidation-reduction process	-	IPR002401 (PRINTS); IPR001128 (G3DSA:1.10.630.GENE3D); IPR001128 (PFAM); PTHR24286 (PANTHER); PTHR24286:SF27 (PANTHER); IPR001128 (SUPERFAMILY)
c10362_g1_i1	c10362_g1	720	546.96	9.84	1.74	1.76	26.29		720	0			0	-		TRANSMEMBRANE (PHOBIUS); CYTOPLASMIC_DOMAIN (PHOBIUS); TRANSMEMBRANE (PHOBIUS); SIGNAL_PEPTIDE_N_REGION (PHOBIUS); SIGNAL_PEPTIDE_H_REGION (PHOBIUS); NON_CYTOPLASMIC_DOMAIN (PHOBIUS); SIGNAL_PEPTIDE (PHOBIUS); NON_CYTOPLASMIC_DOMAIN (PHOBIUS); SIGNAL_PEPTIDE_C_REGION (PHOBIUS); TMhelix (TMHMM); TMhelix (TMHMM)
c10362_g1_i2	c10362_g1	612	438.97	22.16	4.89	4.95	73.71	probable monodehydroascorbate cytoplasmic isoform 2-like	612	10	1.93893e-17	0.774	6	F:flavin adenine dinucleotide binding; C:chloroplast envelope; F:oxidoreductase activity; C:peroxisomal membrane; P:cell redox homeostasis; P:oxidation-reduction process	-	NON_CYTOPLASMIC_DOMAIN (PHOBIUS); SIGNAL_PEPTIDE_N_REGION (PHOBIUS); SIGNAL_PEPTIDE_C_REGION (PHOBIUS); SIGNAL_PEPTIDE (PHOBIUS); SIGNAL_PEPTIDE_H_REGION (PHOBIUS)
c10365_g1_i1	c10365_g1	247	79.16	4	4.9	4.95	100	tmv resistance protein n-like	247	10	1.42163e-33	0.796	2	P:response to stimulus; F:protein binding	-	IPR001611 (PFAM); IPR001611 (PFAM); G3DSA:3.80.10.10 (GENE3D); SSF52058 (SUPERFAMILY)
c10366_g1_i1	c10366_g1	446	273.09	61	21.65	21.89	100	---NA---	446	0			0	-		NON_CYTOPLASMIC_DOMAIN (PHOBIUS); SIGNAL_PEPTIDE_N_REGION (PHOBIUS); SIGNAL_PEPTIDE (PHOBIUS); SIGNAL_PEPTIDE_C_REGION (PHOBIUS); SIGNAL_PEPTIDE_H_REGION (PHOBIUS); SignalP-noTM (SIGNALP_EUK)
c10366_g2_i1	c10366_g2	616	442.97	204	44.63	45.14	100	xanthoxin dehydrogenase-like	616	10	3.1298e-111	0.765	5	P:oxidation-reduction process; P:response to abiotic stimulus; P:response to oxygen-containing compound; F:oxidoreductase activity; P:response to stress	-	IPR002198 (PRINTS); IPR002347 (PRINTS); IPR002198 (PFAM); IPR016040 (G3DSA:3.40.50.GENE3D); PTHR24322 (PANTHER); PTHR24322:SF301 (PANTHER); SSF51735 (SUPERFAMILY)	c10366_g2_i1	c33159_g1_i1
c10366_g3_i1	c10366_g3	289	118.38	32	26.2	26.49	100	short-chain dehydrogenase reductase	289	10	2.35087e-21	0.879	9	C:cytosol; P:oxidation-reduction process; P:response to water deprivation; P:response to fructose stimulus; P:response to heat; P:regulation of abscisic acid biosynthetic process; F:xanthoxin dehydrogenase activity; P:proline biosynthetic process; P:sugar mediated signaling pathway	EC:1.1.1.288	IPR016040 (G3DSA:3.40.50.GENE3D); PTHR24322:SF301 (PANTHER); PTHR24322 (PANTHER); SSF51735 (SUPERFAMILY)
c10367_g1_i1	c10367_g1	569	395.97	12	2.94	2.97	100		569	0			0	-		NON_CYTOPLASMIC_DOMAIN (PHOBIUS); TRANSMEMBRANE (PHOBIUS); CYTOPLASMIC_DOMAIN (PHOBIUS); TMhelix (TMHMM)
c10369_g1_i1	c10369_g1	1349	1175.96	419.47	34.57	34.96	70.07	probable adenylate kinase chloroplastic-like	1349	10	2.10244e-147	0.794	6	P:nucleotide phosphorylation; F:adenylate kinase activity; F:ATP binding; C:chloroplast stroma; P:purine nucleobase metabolic process; P:ATP metabolic process	EC:2.7.4.3	TRANSMEMBRANE (PHOBIUS); NON_CYTOPLASMIC_DOMAIN (PHOBIUS); CYTOPLASMIC_DOMAIN (PHOBIUS); TMhelix (TMHMM)	c10369_g1_i1	c1775_g1_i2
c10369_g1_i2	c10369_g1	1309	1135.96	46.75	3.99	4.03	8.08	probable adenylate kinase chloroplastic-like	1309	10	9.92423e-110	0.778	10	P:protein autophosphorylation; P:nucleotide phosphorylation; F:adenylate kinase activity; P:DNA-dependent transcription, elongation; P:carotenoid biosynthetic process; F:ATP binding; P:regulation of proton transport; C:chloroplast stroma; P:purine nucleobase metabolic process; P:ATP metabolic process	EC:2.7.4.3	IPR000850 (PRINTS); PF00406 (PFAM); IPR027417 (G3DSA:3.40.50.GENE3D); IPR007862 (PFAM); IPR006259 (TIGRFAM); PTHR23359:SF72 (PANTHER); IPR000850 (PANTHER); IPR000850 (PROSITE_PATTERNS); IPR000850 (HAMAP); SignalP-TM (SIGNALP_GRAM_POSITIVE); IPR027417 (SUPERFAMILY)
c10369_g1_i3	c10369_g1	1367	1193.96	132.79	10.78	10.9	21.85	probable adenylate kinase chloroplastic-like	1367	10	9.88375e-145	0.775	6	P:nucleotide phosphorylation; F:adenylate kinase activity; F:ATP binding; C:chloroplast stroma; P:purine nucleobase metabolic process; P:ATP metabolic process	EC:2.7.4.3	TRANSMEMBRANE (PHOBIUS); NON_CYTOPLASMIC_DOMAIN (PHOBIUS); CYTOPLASMIC_DOMAIN (PHOBIUS); TMhelix (TMHMM)
c1037_g1_i1	c1037_g1	315	143.47	7	4.73	4.78	100	integrase core domain containing protein	315	10	8.04882e-26	0.661	2	F:nucleic acid binding; P:DNA integration		no IPS match
c1037_g2_i1	c1037_g2	467	294.05	8	2.64	2.67	100	low quality protein: abc transporter g family member 29-like	467	10	5.32169e-58	0.778	2	F:nucleic acid binding; P:DNA integration		IPR012337 (G3DSA:3.30.420.GENE3D); IPR001584 (PFAM); PTHR11439:SF127 (PANTHER); PTHR11439 (PANTHER); IPR001584 (PROSITE_PROFILES); IPR012337 (SUPERFAMILY)
c10370_g1_i1	c10370_g1	402	229.26	90.58	38.29	38.72	86.96		402	0			0	-		PTHR13105:SF7 (PANTHER); PTHR13105 (PANTHER)	c10370_g1_i1	c1883_g1_i2
c10370_g1_i2	c10370_g1	433	260.13	15.42	5.74	5.81	13.04		433	0			0	-		no IPS match
c10371_g1_i1	c10371_g1	2128	1954.96	762.94	37.82	38.25	91.48	serine threonine-protein kinase chloroplastic-like	2128	10	0	0.83	4	P:protein phosphorylation; F:ATP binding; F:protein serine/threonine kinase activity; P:serine family amino acid metabolic process	EC:2.7.11	no IPS match	c10371_g1_i1	c8997_g1_i1
c10371_g1_i2	c10371_g1	1962	1788.96	65.06	3.52	3.56	8.52	serine threonine-protein kinase chloroplastic-like	1962	10	2.21774e-137	0.883	7	P:protein phosphorylation; F:ATP binding; P:photosystem II stabilization; C:chloroplast; C:thylakoid; F:protein serine/threonine kinase activity; P:serine family amino acid metabolic process	EC:2.7.11	no IPS match
c10372_g1_i1	c10372_g1	1568	1394.96	30.37	2.11	2.13	11.7	maspardin-like isoform x1	1568	10	0	0.932	0	-		no IPS match
c10372_g1_i2	c10372_g1	1516	1342.96	220.63	15.92	16.1	88.3	esterase lipase thioesterase family protein	1516	10	0	0.844	0	-		no IPS match	c10372_g1_i2	c18403_g1_i1
c10373_g1_i1	c10373_g1	1337	1163.96	596.55	49.67	50.23	78.24	er membrane protein complex subunit 10-like	1337	10	3.41435e-167	0.807	2	C:vacuolar membrane; C:endoplasmic reticulum	-	no IPS match	c10373_g1_i1	c38651_g1_i1
c10373_g1_i2	c10373_g1	1367	1193.96	79.52	6.45	6.53	10.17	er membrane protein complex subunit 10-like	1367	10	4.92941e-167	0.807	2	C:vacuolar membrane; C:endoplasmic reticulum	-	no IPS match
c10373_g1_i3	c10373_g1	1436	1262.96	95.92	7.36	7.44	11.59	er membrane protein complex subunit 10-like	1436	10	1.13758e-166	0.807	2	C:vacuolar membrane; C:endoplasmic reticulum	-	no IPS match
c10374_g1_i1	c10374_g1	231	64.94	1	1.49	1.51	41.74	---NA---	231	0			0	-		NON_CYTOPLASMIC_DOMAIN (PHOBIUS); TRANSMEMBRANE (PHOBIUS); CYTOPLASMIC_DOMAIN (PHOBIUS); TMhelix (TMHMM)
c10374_g1_i2	c10374_g1	218	53.83	0	0	0	0		218	0			0	-		no IPS match
c10374_g1_i3	c10374_g1	311	139.58	3	2.08	2.11	58.26		311	0			0	-		no IPS match
c10375_g1_i1	c10375_g1	281	110.76	3	2.63	2.65	100		281	0			0	-		no IPS match
c10376_g1_i1	c10376_g1	432	259.13	19	7.11	7.19	100	u3 small nucleolar rna-associated protein 4-like	432	10	1.07318e-53	0.818	9	P:embryo development; P:regulation of auxin polar transport; P:leaf vascular tissue pattern formation; P:leaf development; P:meristem maintenance; P:root meristem growth; P:lateral root formation; C:nucleus; F:protein binding	-	IPR001680 (SMART); IPR015943 (G3DSA:2.130.10.GENE3D); PTHR22841:SF4 (PANTHER); PTHR22841 (PANTHER); IPR017986 (SUPERFAMILY)
c10376_g2_i1	c10376_g2	302	130.87	7	5.18	5.24	100	u3 small nucleolar rna-associated protein 4-like	302	10	1.90403e-37	0.612	3	P:post-embryonic organ development; P:meristem growth; P:root development	-	no IPS match
c10378_g1_i1	c10378_g1	604	430.97	9	2.02	2.05	100	serine threonine-protein kinase at3g07070-like	604	10	1.0001e-73	0.847	5	F:non-membrane spanning protein tyrosine kinase activity; P:peptidyl-tyrosine phosphorylation; F:ATP binding; F:protein serine/threonine kinase activity; P:serine family amino acid metabolic process	EC:2.7.10.2; EC:2.7.11	no IPS match
c10379_g1_i1	c10379_g1	235	68.44	0	0	0	0		235	0			0	-		no IPS match
c10379_g1_i2	c10379_g1	845	671.96	22	3.17	3.21	100		845	0			0	-		no IPS match
c1038_g1_i1	c1038_g1	247	79.16	1	1.22	1.24	100	ribonuclease h protein at1g65750-like	247	10	1.68515e-28	0.715	0	-		IPR026960 (PFAM)	c1038_g1_i1	c28786_g1_i1
c10380_g1_i1	c10380_g1	301	129.9	3	2.24	2.26	100		301	0			0	-		no IPS match
c10381_g1_i1	c10381_g1	350	177.75	29	15.81	15.99	100	apoptotic chromatin condensation inducer in the nucleus-like isoform x2	350	6	1.7032e-44	0.8133	1	F:nucleic acid binding	-	no IPS match
c10381_g2_i1	c10381_g2	273	103.2	8	7.51	7.6	100	apoptotic chromatin condensation inducer in the nucleus-like isoform x1	273	6	5.49197e-21	0.77	1	F:nucleic acid binding	-	no IPS match
c10382_g1_i1	c10382_g1	367	194.54	2.39	1.19	1.2	38.7		367	0			0	-		SIGNAL_PEPTIDE_N_REGION (PHOBIUS); SIGNAL_PEPTIDE (PHOBIUS); SIGNAL_PEPTIDE_C_REGION (PHOBIUS); NON_CYTOPLASMIC_DOMAIN (PHOBIUS); TRANSMEMBRANE (PHOBIUS); CYTOPLASMIC_DOMAIN (PHOBIUS); SIGNAL_PEPTIDE_H_REGION (PHOBIUS); SignalP-TM (SIGNALP_EUK); TMhelix (TMHMM)
c10382_g1_i2	c10382_g1	358	185.64	3.61	1.89	1.91	61.3		358	0			0	-		NON_CYTOPLASMIC_DOMAIN (PHOBIUS); TRANSMEMBRANE (PHOBIUS); SIGNAL_PEPTIDE_N_REGION (PHOBIUS); SIGNAL_PEPTIDE (PHOBIUS); SIGNAL_PEPTIDE_C_REGION (PHOBIUS); CYTOPLASMIC_DOMAIN (PHOBIUS); SIGNAL_PEPTIDE_H_REGION (PHOBIUS); SignalP-TM (SIGNALP_EUK)
c10383_g1_i1	c10383_g1	439	266.11	4	1.46	1.47	100		439	0			0	-		no IPS match
c10384_g1_i1	c10384_g1	272	102.26	2	1.9	1.92	100		272	0			0	-		SIGNAL_PEPTIDE_N_REGION (PHOBIUS); NON_CYTOPLASMIC_DOMAIN (PHOBIUS); SIGNAL_PEPTIDE (PHOBIUS); SIGNAL_PEPTIDE_H_REGION (PHOBIUS); SIGNAL_PEPTIDE_C_REGION (PHOBIUS)
c10384_g2_i1	c10384_g2	217	53	1	1.83	1.85	100		217	0			0	-		no IPS match
c10385_g1_i1	c10385_g1	286	115.51	1	0.84	0.85	100		286	0			0	-		no IPS match
c10385_g2_i1	c10385_g2	346	173.81	7	3.9	3.95	100		346	0			0	-		no IPS match
c10386_g1_i1	c10386_g1	580	406.97	16	3.81	3.85	100		580	0			0	-		no IPS match
c10387_g1_i1	c10387_g1	487	314.02	29	8.95	9.05	100		487	0			0	-		no IPS match	c10387_g1_i1	c13968_g1_i1
c10387_g2_i1	c10387_g2	241	73.77	23	30.22	30.56	100	aspartic proteinase nepenthesin-1-like	241	10	2.69053e-22	0.614	6	P:proteolysis; F:aspartic-type endopeptidase activity; C:cell wall; C:apoplast; C:plant-type cell wall; F:DNA binding		SignalP-TM (SIGNALP_GRAM_POSITIVE)	c10387_g2_i1	c3023_g2_i1
c10387_g3_i1	c10387_g3	1110	936.96	361	37.34	37.76	100	aspartic proteinase nepenthesin-1-like	1110	10	0	0.781	3	C:cell wall; P:proteolysis; F:aspartic-type endopeptidase activity	EC:3.4.23	IPR021109 (G3DSA:2.40.70.GENE3D); IPR021109 (G3DSA:2.40.70.GENE3D); PF14543 (PFAM); PF14541 (PFAM); PTHR13683:SF259 (PANTHER); IPR001461 (PANTHER); SIGNAL_PEPTIDE_N_REGION (PHOBIUS); SIGNAL_PEPTIDE (PHOBIUS); NON_CYTOPLASMIC_DOMAIN (PHOBIUS); SIGNAL_PEPTIDE_H_REGION (PHOBIUS); SIGNAL_PEPTIDE_C_REGION (PHOBIUS); SignalP-TM (SIGNALP_EUK); SignalP-TM (SIGNALP_GRAM_NEGATIVE); SignalP-TM (SIGNALP_GRAM…	c10387_g3_i1	c3023_g1_i1
c10388_g1_i1	c10388_g1	416	243.19	93	37.06	37.48	100	snf7 family protein	416	10	1.98148e-32	0.934	8	P:protein targeting to vacuole; P:heat acclimation; P:growth; P:Golgi vesicle transport; C:chloroplast; P:embryonic axis specification; P:embryo development ending in seed dormancy; P:endosome transport via multivesicular body sorting pathway	-	Coil (COILS); PTHR10476:SF2 (PANTHER); PTHR10476 (PANTHER)	c10388_g1_i1	c5890_g2_i1
c10388_g2_i1	c10388_g2	260	91.06	83	88.33	89.33	100	charged multivesicular body protein 1-like	260	10	8.23537e-50	0.972	9	P:protein targeting to vacuole; P:heat acclimation; P:growth; F:protein binding; P:Golgi vesicle transport; C:chloroplast; P:embryonic axis specification; P:embryo development ending in seed dormancy; P:endosome transport via multivesicular body sorting pathway	-	Coil (COILS); IPR005024 (PFAM); PTHR10476 (PANTHER); PTHR10476:SF2 (PANTHER)	c10388_g2_i1	c5890_g1_i1
c10388_g3_i1	c10388_g3	266	96.64	59	59.17	59.84	100	---NA---	266	0			0	-		no IPS match
c1039_g1_i1	c1039_g1	2475	2301.96	122.34	5.15	5.21	13.66	PREDICTED: uncharacterized protein LOC102598761	2475	10	0	0.805	0	-		no IPS match
c1039_g1_i2	c1039_g1	2610	2436.96	818.66	32.56	32.92	86.34	PREDICTED: uncharacterized protein LOC102598761	2610	10	0	0.805	0	-		no IPS match	c1039_g1_i2	c39689_g1_i1
c10391_g1_i1	c10391_g1	543	369.98	6	1.57	1.59	100		543	0			0	-		no IPS match
c10392_g1_i1	c10392_g1	2440	2266.96	44.81	1.92	1.94	8.83	PREDICTED: uncharacterized protein LOC102588634 isoform X1	2440	10	0	0.761	0	-		PTHR24098:SF0 (PANTHER); PTHR24098 (PANTHER)
c10392_g1_i2	c10392_g1	1622	1448.96	133.94	8.96	9.06	41.28	auxin-induced protein 5ng4-like	1622	10	0	0.858	1	C:membrane	-	IPR000620 (PFAM); PTHR31218 (PANTHER); PTHR31218:SF9 (PANTHER); TRANSMEMBRANE (PHOBIUS); CYTOPLASMIC_DOMAIN (PHOBIUS); TRANSMEMBRANE (PHOBIUS); NON_CYTOPLASMIC_DOMAIN (PHOBIUS); NON_CYTOPLASMIC_DOMAIN (PHOBIUS); CYTOPLASMIC_DOMAIN (PHOBIUS); NON_CYTOPLASMIC_DOMAIN (PHOBIUS); TRANSMEMBRANE (PHOBIUS); TRANSMEMBRANE (PHOBIUS); TRANSMEMBRANE (PHOBIUS); NON_CYTOPLASMIC_DOMAIN (PHOBIUS); TRANSMEMBRANE …	c10392_g1_i2	c23352_g1_i1
c10392_g1_i3	c10392_g1	2459	2285.96	3.33	0.14	0.14	0.65	PREDICTED: uncharacterized protein LOC102588634 isoform X1	2459	10	0	0.761	0	-		PTHR24098:SF0 (PANTHER); PTHR24098 (PANTHER)
c10392_g1_i4	c10392_g1	2240	2066.96	227.92	10.69	10.81	49.24	PREDICTED: uncharacterized protein LOC102588634 isoform X1	2240	10	0	0.761	0	-		PTHR24098:SF0 (PANTHER); PTHR24098 (PANTHER)	c10392_g1_i4	c7483_g1_i1
c10394_g1_i1	c10394_g1	520	346.99	13	3.63	3.67	100	two-component response regulator identical	520	4	2.37537e-21	0.555	6	P:regulation of transcription, DNA-dependent; P:phosphorelay signal transduction system; P:intracellular signal transduction; F:phosphorelay response regulator activity; F:chromatin binding; F:DNA binding		no IPS match	c10394_g1_i1	c11810_g1_i1
c10395_g1_i1	c10395_g1	1212	1038.96	25	2.33	2.36	100		1212	0			0	-		no IPS match	c10395_g1_i1	c39845_g1_i1
c10395_g2_i1	c10395_g2	1090	916.96	78	8.24	8.34	100	glutathione s-transferase u25-like	1090	10	1.52419e-134	0.794	5	P:response to karrikin; P:glutathione metabolic process; F:lyase activity; F:transferase activity; F:protein binding	-	IPR012336 (G3DSA:3.40.30.GENE3D); IPR004045 (PFAM); IPR004046 (PFAM); IPR010987 (G3DSA:1.20.1050.GENE3D); PTHR11260:SF174 (PANTHER); PTHR11260 (PANTHER); IPR004045 (PROSITE_PROFILES); IPR010987 (PROSITE_PROFILES); IPR012336 (SUPERFAMILY); IPR010987 (SUPERFAMILY); TMhelix (TMHMM)
c10396_g1_i1	c10396_g1	1437	1263.96	396	30.36	30.71	100	syringolide-induced protein 1-3-1b	1437	10	0	0.775	12	P:response to salicylic acid stimulus; F:DNA binding; P:response to cadmium ion; F:chromatin binding; P:response to gibberellin stimulus; C:nucleus; F:zinc ion binding; P:response to ethylene stimulus; P:response to salt stress; P:response to abscisic acid stimulus; P:response to jasmonic acid stimulus; C:chromatin	-	IPR001005 (SMART); IPR006447 (TIGRFAM); IPR009057 (G3DSA:1.10.10.GENE3D); IPR001005 (PFAM); PTHR25040:SF137 (PANTHER); PTHR25040 (PANTHER); IPR017930 (PROSITE_PROFILES); IPR009057 (SUPERFAMILY)	c10396_g1_i1	c10731_g1_i2
c10396_g2_i1	c10396_g2	738	564.96	10.68	1.83	1.85	20.69	probable polygalacturonase-like	738	10	5.1241e-128	0.904	6	C:extracellular region; C:vacuole; C:plant-type cell wall; F:polygalacturonase activity; P:starch metabolic process; P:sucrose metabolic process	EC:3.2.1.15	IPR012334 (G3DSA:2.160.20.GENE3D); IPR000743 (PFAM); PTHR31339 (PANTHER); PTHR31339:SF5 (PANTHER); IPR011050 (SUPERFAMILY)
c10396_g2_i2	c10396_g2	861	687.96	13.15	1.85	1.87	20.92	probable polygalacturonase-like	861	10	4.31053e-54	0.872	6	C:extracellular region; C:vacuole; C:plant-type cell wall; F:polygalacturonase activity; P:starch metabolic process; P:sucrose metabolic process	EC:3.2.1.15	IPR012334 (G3DSA:2.160.20.GENE3D); PF12708 (PFAM); PTHR31339:SF5 (PANTHER); PTHR31339 (PANTHER); NON_CYTOPLASMIC_DOMAIN (PHOBIUS); SIGNAL_PEPTIDE_N_REGION (PHOBIUS); SIGNAL_PEPTIDE (PHOBIUS); SIGNAL_PEPTIDE_C_REGION (PHOBIUS); SIGNAL_PEPTIDE_H_REGION (PHOBIUS); SignalP-TM (SIGNALP_GRAM_POSITIVE); SignalP-noTM (SIGNALP_EUK); IPR011050 (SUPERFAMILY)
c10396_g2_i3	c10396_g2	982	808.96	43.17	5.17	5.23	58.39	probable polygalacturonase-like	982	10	0	0.888	6	C:extracellular region; C:vacuole; C:plant-type cell wall; F:polygalacturonase activity; P:starch metabolic process; P:sucrose metabolic process	EC:3.2.1.15	IPR000743 (PFAM); IPR012334 (G3DSA:2.160.20.GENE3D); PTHR31339:SF5 (PANTHER); PTHR31339 (PANTHER); NON_CYTOPLASMIC_DOMAIN (PHOBIUS); SIGNAL_PEPTIDE_N_REGION (PHOBIUS); SIGNAL_PEPTIDE (PHOBIUS); SIGNAL_PEPTIDE_C_REGION (PHOBIUS); SIGNAL_PEPTIDE_H_REGION (PHOBIUS); SignalP-TM (SIGNALP_GRAM_POSITIVE); SignalP-noTM (SIGNALP_EUK); IPR011050 (SUPERFAMILY)	c10396_g2_i3	c2352_g1_i1
c10397_g1_i1	c10397_g1	1764	1590.96	18.62	1.13	1.15	8.14	nucleoporin nup53-like	1764	10	0	0.855	5	C:nuclear pore; C:nuclear membrane; P:transmembrane transport; P:mRNA transport; P:protein transport	-	no IPS match
c10397_g1_i2	c10397_g1	1593	1419.96	133.49	9.11	9.21	65.36	nucleoporin nup53-like	1593	10	0	0.855	5	C:nuclear pore; C:nuclear membrane; P:transmembrane transport; P:mRNA transport; P:protein transport	-	no IPS match	c10397_g1_i2	c39677_g1_i1
c10397_g1_i3	c10397_g1	1639	1465.96	55.89	3.69	3.74	26.5	nucleoporin nup53-like	1639	10	0	0.855	5	C:nuclear pore; C:nuclear membrane; P:transmembrane transport; P:mRNA transport; P:protein transport	-	no IPS match
c10398_g1_i1	c10398_g1	252	83.71	4.35	5.04	5.09	71.82		252	0			0	-		no IPS match
c10398_g1_i2	c10398_g1	548	374.98	7.65	1.98	2	28.18		548	0			0	-		no IPS match
c10399_g1_i1	c10399_g1	2410	2236.96	202	8.75	8.85	100	copper methylamine oxidase-like	2410	10	0	0.906	6	F:primary amine oxidase activity; F:copper ion binding; C:peroxisome; F:quinone binding; P:amine metabolic process; P:oxidation-reduction process	EC:1.4.3.21	IPR015800 (PFAM); IPR015798 (G3DSA:2.70.98.GENE3D); IPR015802 (PFAM); IPR015798 (PFAM); IPR015801 (G3DSA:3.10.450.GENE3D); IPR015801 (G3DSA:3.10.450.GENE3D); PTHR10638:SF30 (PANTHER); IPR000269 (PANTHER); SignalP-TM (SIGNALP_GRAM_POSITIVE); IPR015798 (SUPERFAMILY); IPR016182 (SUPERFAMILY); IPR016182 (SUPERFAMILY)	c10399_g1_i1	c40419_g1_i1
c104_g1_i1	c104_g1	1329	1155.96	131.67	11.04	11.16	47.36	39s ribosomal protein mitochondrial-like	1329	10	5.7619e-148	0.887	1	C:mitochondrion	-	IPR021757 (PFAM); PTHR13124 (PANTHER)	c104_g1_i1	c2435_g1_i1
c104_g1_i2	c104_g1	1250	1076.96	136.33	12.27	12.41	52.64	39s ribosomal protein mitochondrial-like	1250	10	2.24945e-148	0.887	1	C:mitochondrion	-	IPR021757 (PFAM); PTHR13124 (PANTHER)
c1040_g1_i1	c1040_g1	204	42.47	2	4.56	4.62	100		204	0			0	-		no IPS match
c10401_g1_i1	c10401_g1	246	78.26	2	2.48	2.5	100		246	0			0	-		no IPS match
c10402_g1_i1	c10402_g1	1278	1104.96	233	20.44	20.67	100	abc transporter i family member 17-like	1278	10	1.54872e-159	0.905	6	C:vacuolar membrane; P:phosphate ion transmembrane transport; F:phosphate ion transmembrane-transporting ATPase activity; P:ATP catabolic process; C:plasma membrane; F:ATP binding	EC:3.6.3.27	IPR003593 (SMART); IPR027417 (G3DSA:3.40.50.GENE3D); IPR003439 (PFAM); PTHR24220:SF76 (PANTHER); PTHR24220 (PANTHER); IPR017871 (PROSITE_PATTERNS); IPR003439 (PROSITE_PROFILES); IPR027417 (SUPERFAMILY)	c10402_g1_i1	c2808_g2_i1
c10403_g1_i1	c10403_g1	212	48.88	6	11.9	12.03	100		212	0			0	-		no IPS match
c10403_g2_i1	c10403_g2	237	70.21	9	12.42	12.56	100		237	0			0	-		no IPS match
c10404_g1_i1	c10404_g1	1264	1090.96	169	15.01	15.18	100	uncharacterized membrane protein at1g16860-like	1264	10	9.91167e-170	0.868	0	-		NON_CYTOPLASMIC_DOMAIN (PHOBIUS); CYTOPLASMIC_DOMAIN (PHOBIUS); CYTOPLASMIC_DOMAIN (PHOBIUS); TRANSMEMBRANE (PHOBIUS); TRANSMEMBRANE (PHOBIUS); TMhelix (TMHMM); TMhelix (TMHMM)	c10404_g1_i1	c40871_g1_i1
c10404_g2_i1	c10404_g2	259	90.14	3	3.23	3.26	100	uncharacterized membrane protein at1g16860-like	259	10	4.18617e-21	0.89	0	-		no IPS match	c10404_g2_i1	c3478_g2_i1
c10404_g3_i1	c10404_g3	267	97.57	8	7.95	8.04	100	uncharacterized membrane protein at1g16860-like	267	4	1.26628e-10	0.49	0	-		no IPS match
c10405_g1_i1	c10405_g1	378	205.43	2	0.94	0.95	100		378	0			0	-		no IPS match
c10406_g1_i1	c10406_g1	1399	1225.96	260.96	20.63	20.86	18.99	nam-like protein 1	1399	10	1.43163e-96	0.926	5	P:regulation of transcription, DNA-dependent; P:response to wounding; F:DNA binding; C:nucleus; P:negative regulation of abscisic acid mediated signaling pathway	-	IPR003441 (PFAM); PTHR31719 (PANTHER); PTHR31719:SF4 (PANTHER); IPR003441 (PROSITE_PROFILES); IPR003441 (SUPERFAMILY)	c10406_g1_i1	c9424_g1_i1
c10406_g1_i2	c10406_g1	1235	1061.96	964.04	87.98	88.97	81.01	nam-like protein	1235	10	0	0.79	5	P:regulation of transcription, DNA-dependent; P:response to wounding; F:DNA binding; C:nucleus; P:negative regulation of abscisic acid mediated signaling pathway	-	no IPS match	c10406_g1_i2	c9424_g1_i3
c10407_g1_i1	c10407_g1	267	97.57	7	6.95	7.03	100		267	0			0	-		no IPS match	c10407_g1_i1	c22694_g1_i1
c10407_g2_i1	c10407_g2	2428	2254.96	256	11	11.13	100	nhl domain-containing	2428	10	0	0.72	1	F:protein binding		IPR001258 (PFAM); IPR011042 (G3DSA:2.120.10.GENE3D); PTHR24104 (PANTHER); PTHR24104:SF6 (PANTHER); SSF63825 (SUPERFAMILY)	c10407_g2_i1	c12271_g4_i2
c10408_g1_i1	c10408_g1	1467	1293.96	60.15	4.51	4.56	26.04	probable 6-phosphogluconolactonase chloroplastic-like	1467	10	8.39317e-145	0.688	8	P:defense response to oomycetes; F:6-phosphogluconolactonase activity; C:peroxisome; P:cellular response to redox state; P:pentose-phosphate shunt; P:defense response to bacterium; C:vacuolar membrane; C:chloroplast stroma	EC:3.1.1.31	IPR006148 (PFAM); G3DSA:3.40.50.1360 (GENE3D); PTHR11054 (PANTHER); SSF100950 (SUPERFAMILY)	c10408_g1_i1	c5929_g1_i2
c10408_g1_i2	c10408_g1	1451	1277.96	115.26	8.74	8.84	50.53	probable 6-phosphogluconolactonase chloroplastic-like	1451	10	4.35653e-141	0.771	8	P:defense response to oomycetes; F:6-phosphogluconolactonase activity; C:peroxisome; P:cellular response to redox state; P:pentose-phosphate shunt; P:defense response to bacterium; C:vacuolar membrane; C:chloroplast stroma	EC:3.1.1.31	IPR006148 (PFAM); G3DSA:3.40.50.1360 (GENE3D); PTHR11054 (PANTHER); SSF100950 (SUPERFAMILY)	c10408_g1_i2	c5929_g1_i1
c10408_g1_i3	c10408_g1	1526	1352.96	56.59	4.05	4.1	23.43	probable 6-phosphogluconolactonase chloroplastic-like	1526	10	2.92196e-135	0.694	8	P:defense response to oomycetes; F:6-phosphogluconolactonase activity; C:peroxisome; P:cellular response to redox state; P:pentose-phosphate shunt; P:defense response to bacterium; C:vacuolar membrane; C:chloroplast stroma	EC:3.1.1.31	IPR006148 (PFAM); G3DSA:3.40.50.1360 (GENE3D); PTHR11054 (PANTHER); SSF100950 (SUPERFAMILY)
c10409_g1_i1	c10409_g1	2103	1929.96	75.69	3.8	3.84	24.1	mate efflux family protein chloroplastic-like isoform x1	2103	10	0	0.72	4	C:membrane; F:drug transmembrane transporter activity; P:drug transmembrane transport; F:antiporter activity	-	IPR002528 (TIGRFAM); IPR002528 (PFAM); PTHR11206 (PANTHER); PTHR11206:SF101 (PANTHER); TRANSMEMBRANE (PHOBIUS); TRANSMEMBRANE (PHOBIUS); NON_CYTOPLASMIC_DOMAIN (PHOBIUS); CYTOPLASMIC_DOMAIN (PHOBIUS); NON_CYTOPLASMIC_DOMAIN (PHOBIUS); TRANSMEMBRANE (PHOBIUS); CYTOPLASMIC_DOMAIN (PHOBIUS); TMhelix (TMHMM); TMhelix (TMHMM); TMhelix (TMHMM)	c10409_g1_i1	c11802_g1_i7
c10409_g1_i2	c10409_g1	2078	1904.96	70.62	3.59	3.63	22.77	mate efflux family protein chloroplastic-like isoform x1	2078	10	0	0.694	4	F:drug transmembrane transporter activity; F:antiporter activity; C:membrane; P:drug transmembrane transport		IPR002528 (PFAM); IPR029303 (PFAM); IPR002528 (TIGRFAM); PTHR11206:SF101 (PANTHER); PTHR11206 (PANTHER); TRANSMEMBRANE (PHOBIUS); CYTOPLASMIC_DOMAIN (PHOBIUS); TRANSMEMBRANE (PHOBIUS); TRANSMEMBRANE (PHOBIUS); TRANSMEMBRANE (PHOBIUS); SIGNAL_PEPTIDE_C_REGION (PHOBIUS); TRANSMEMBRANE (PHOBIUS); TRANSMEMBRANE (PHOBIUS); SIGNAL_PEPTIDE_H_REGION (PHOBIUS); CYTOPLASMIC_DOMAIN (PHOBIUS); NON_CYTOPLASMI…	c10409_g1_i2	c11802_g1_i10
c10409_g1_i3	c10409_g1	2089	1915.96	165.69	8.38	8.48	53.13	mate efflux family protein chloroplastic-like isoform x1	2089	10	0	0.652	4	C:membrane; P:drug transmembrane transport; F:drug transmembrane transporter activity; F:antiporter activity		IPR002528 (PFAM); IPR002528 (TIGRFAM); PTHR11206:SF101 (PANTHER); PTHR11206 (PANTHER); NON_CYTOPLASMIC_DOMAIN (PHOBIUS); CYTOPLASMIC_DOMAIN (PHOBIUS); CYTOPLASMIC_DOMAIN (PHOBIUS); NON_CYTOPLASMIC_DOMAIN (PHOBIUS); TRANSMEMBRANE (PHOBIUS); NON_CYTOPLASMIC_DOMAIN (PHOBIUS); TRANSMEMBRANE (PHOBIUS); CYTOPLASMIC_DOMAIN (PHOBIUS); TRANSMEMBRANE (PHOBIUS); TRANSMEMBRANE (PHOBIUS); TRANSMEMBRANE (PHOBI…	c10409_g1_i3	c11802_g1_i8
c1041_g1_i1	c1041_g1	762	588.96	16.12	2.65	2.68	35.82	activating signal cointegrator 1-like isoform 2	762	4	1.66149e-08	0.84	0	-		no IPS match
c1041_g1_i2	c1041_g1	1231	1057.96	51.88	4.75	4.81	64.18	activating signal cointegrator 1-like isoform 2	1231	3	5.19106e-08	0.8367	0	-		no IPS match
c10410_g1_i1	c10410_g1	1430	1256.96	789	60.83	61.52	100	uncharacterized loc101222348 isoform 1	1430	10	7.43995e-152	0.734	3	F:snRNA binding; F:nucleotide binding; P:mRNA splicing, via spliceosome	-	no IPS match	c10410_g1_i1	c30106_g1_i1
c10411_g1_i1	c10411_g1	1316	1142.96	16	1.36	1.37	46.15	PREDICTED: midasin-like	1316	2	5.74301e-23	0.885	0	-		no IPS match
c10411_g1_i2	c10411_g1	356	183.67	3	1.58	1.6	53.85	atp binding	356	10	3.06232e-55	0.712	8	F:ATPase activity; F:ATP binding; P:protein complex assembly; P:metabolic process; F:nucleotide binding; F:nucleoside-triphosphatase activity; P:ATP catabolic process; C:nucleus		no IPS match	c10411_g1_i2	c28304_g1_i1
c10411_g2_i1	c10411_g2	270	100.38	4	3.86	3.91	100		270	0			0	-		TRANSMEMBRANE (PHOBIUS); CYTOPLASMIC_DOMAIN (PHOBIUS); NON_CYTOPLASMIC_DOMAIN (PHOBIUS); TMhelix (TMHMM)
c10412_g1_i1	c10412_g1	365	192.56	17	8.56	8.65	100		365	0			0	-		no IPS match	c10412_g1_i1	c36737_g1_i1
c10412_g2_i1	c10412_g2	1124	950.96	126	12.84	12.99	100	late blight resistance protein homolog r1b-12-like	1124	10	3.10369e-159	0.63	2	P:defense response; F:ADP binding		G3DSA:3.80.10.10 (GENE3D); PTHR23155:SF480 (PANTHER); PTHR23155 (PANTHER); SSF52058 (SUPERFAMILY)	c10412_g2_i1	c14035_g1_i1
c10412_g3_i1	c10412_g3	1650	1476.96	145	9.51	9.62	100	late blight resistance protein homolog r1b-14-like	1650	10	0	0.689	2	P:defense response; F:ADP binding	-	Coil (COILS); IPR000767 (PRINTS); IPR027417 (G3DSA:3.40.50.GENE3D); IPR002182 (PFAM); PTHR23155 (PANTHER); PTHR23155:SF445 (PANTHER); SIGNAL_PEPTIDE_N_REGION (PHOBIUS); SIGNAL_PEPTIDE_H_REGION (PHOBIUS); NON_CYTOPLASMIC_DOMAIN (PHOBIUS); SIGNAL_PEPTIDE (PHOBIUS); SIGNAL_PEPTIDE_C_REGION (PHOBIUS); IPR027417 (SUPERFAMILY)	c10412_g3_i1	c18366_g1_i1
c10413_g1_i1	c10413_g1	510	337	3	0.86	0.87	100		510	0			0	-		no IPS match
c10414_g1_i1	c10414_g1	457	284.07	18	6.14	6.21	100	deacetoxyvindoline 4-hydroxylase-like	457	10	1.32709e-43	0.842	4	P:regulation of glucosinolate biosynthetic process; C:plasmodesma; F:oxidoreductase activity, acting on paired donors, with incorporation or reduction of molecular oxygen, 2-oxoglutarate as one donor, and incorporation of one atom each of oxygen into both donors; P:oxidation-reduction process	EC:1.14.11	no IPS match	c10414_g1_i1	c43184_g1_i1
c10414_g2_i1	c10414_g2	622	448.97	20.94	4.52	4.57	65.01	1-aminocyclopropane-1-carboxylate oxidase homolog 1-like	622	10	1.11308e-63	0.779	2	F:oxidoreductase activity, acting on paired donors, with incorporation or reduction of molecular oxygen, 2-oxoglutarate as one donor, and incorporation of one atom each of oxygen into both donors; P:oxidation-reduction process	EC:1.14.11	IPR027443 (G3DSA:2.60.120.GENE3D); IPR005123 (PFAM); PTHR10209 (PANTHER); IPR005123 (PROSITE_PROFILES); SSF51197 (SUPERFAMILY)	c10414_g2_i1	c21886_g1_i1
c10414_g2_i2	c10414_g2	534	360.99	9.06	2.43	2.46	34.99	1-aminocyclopropane-1-carboxylate oxidase homolog 1-like	534	10	4.98589e-67	0.795	2	F:oxidoreductase activity, acting on paired donors, with incorporation or reduction of molecular oxygen, 2-oxoglutarate as one donor, and incorporation of one atom each of oxygen into both donors; P:oxidation-reduction process	EC:1.14.11	IPR027443 (G3DSA:2.60.120.GENE3D); IPR005123 (PFAM); PTHR10209 (PANTHER); SSF51197 (SUPERFAMILY)
c10415_g1_i1	c10415_g1	1948	1774.96	1171.08	63.94	64.66	11.97	senescence-associated protein	1948	10	6.19521e-50	0.768	4	C:integral to membrane; C:plasmodesma; C:Golgi apparatus; C:plasma membrane	-	no IPS match
c10415_g1_i2	c10415_g1	1243	1069.96	5193.92	470.44	475.76	88.03	senescence-associated protein	1243	10	2.44953e-151	0.743	4	C:integral to membrane; C:plasmodesma; C:Golgi apparatus; C:plasma membrane	-	IPR018499 (PFAM); PTHR32191:SF2 (PANTHER); PTHR32191 (PANTHER); IPR018503 (PROSITE_PATTERNS); CYTOPLASMIC_DOMAIN (PHOBIUS); NON_CYTOPLASMIC_DOMAIN (PHOBIUS); TRANSMEMBRANE (PHOBIUS); CYTOPLASMIC_DOMAIN (PHOBIUS); TRANSMEMBRANE (PHOBIUS); NON_CYTOPLASMIC_DOMAIN (PHOBIUS); TRANSMEMBRANE (PHOBIUS); NON_CYTOPLASMIC_DOMAIN (PHOBIUS); TRANSMEMBRANE (PHOBIUS); TMhelix (TMHMM); TMhelix (TMHMM); TMhelix (…	c10415_g1_i2	c7285_g1_i1
c10416_g1_i1	c10416_g1	695	521.96	12.43	2.31	2.33	6.91		695	0			0	-		CYTOPLASMIC_DOMAIN (PHOBIUS); TRANSMEMBRANE (PHOBIUS); NON_CYTOPLASMIC_DOMAIN (PHOBIUS); TMhelix (TMHMM)
c10416_g1_i2	c10416_g1	561	387.98	124.57	31.12	31.47	93.09		561	0			0	-		CYTOPLASMIC_DOMAIN (PHOBIUS); NON_CYTOPLASMIC_DOMAIN (PHOBIUS); TRANSMEMBRANE (PHOBIUS); TMhelix (TMHMM)
c10417_g1_i1	c10417_g1	1411	1237.96	254.24	19.9	20.13	88.82	ring fyve phd zinc finger superfamily protein isoform 3	1411	10	8.09304e-143	0.666	2	C:intracellular part; F:zinc ion binding	-	IPR011016 (SMART); IPR022143 (PFAM); IPR013083 (G3DSA:3.30.40.GENE3D); IPR011016 (PFAM); PTHR23012:SF57 (PANTHER); PTHR23012 (PANTHER); TRANSMEMBRANE (PHOBIUS); CYTOPLASMIC_DOMAIN (PHOBIUS); NON_CYTOPLASMIC_DOMAIN (PHOBIUS); TRANSMEMBRANE (PHOBIUS); CYTOPLASMIC_DOMAIN (PHOBIUS); IPR011016 (PROSITE_PROFILES); SSF57850 (SUPERFAMILY); TMhelix (TMHMM); TMhelix (TMHMM)	c10417_g1_i1	c9484_g2_i1
c10417_g1_i2	c10417_g1	1634	1460.96	37.76	2.51	2.53	11.18	membrane associated ring finger	1634	10	5.03172e-49	0.579	3	F:zinc ion binding; C:cytoplasm; C:nucleus		IPR022143 (PFAM); PTHR23012 (PANTHER); PTHR23012:SF57 (PANTHER); TRANSMEMBRANE (PHOBIUS); CYTOPLASMIC_DOMAIN (PHOBIUS); TRANSMEMBRANE (PHOBIUS); CYTOPLASMIC_DOMAIN (PHOBIUS); NON_CYTOPLASMIC_DOMAIN (PHOBIUS); TMhelix (TMHMM); TMhelix (TMHMM)
c10418_g1_i1	c10418_g1	2745	2571.96	17.73	0.67	0.68	8.11	isoform 3	2745	10	0	0.869	1	F:nucleic acid binding	-	SIGNAL_PEPTIDE_N_REGION (PHOBIUS); SIGNAL_PEPTIDE (PHOBIUS); SIGNAL_PEPTIDE_C_REGION (PHOBIUS); SIGNAL_PEPTIDE_H_REGION (PHOBIUS); NON_CYTOPLASMIC_DOMAIN (PHOBIUS)
c10418_g1_i2	c10418_g1	2762	2588.96	202.27	7.57	7.66	91.89	isoform 3	2762	10	0	0.869	1	F:nucleic acid binding	-	no IPS match	c10418_g1_i2	c3169_g1_i1
c10419_g1_i1	c10419_g1	572	398.97	8	1.94	1.97	100		572	0			0	-		TRANSMEMBRANE (PHOBIUS); CYTOPLASMIC_DOMAIN (PHOBIUS); NON_CYTOPLASMIC_DOMAIN (PHOBIUS)
c10420_g1_i1	c10420_g1	722	548.96	110	19.42	19.64	100	gdp-mannose-dependent alpha-mannosyltransferase-like	722	10	5.33409e-92	0.917	3	C:chloroplast envelope; P:glycolipid biosynthetic process; F:UDP-glycosyltransferase activity	-	G3DSA:3.40.50.2000 (GENE3D); IPR001296 (PFAM); PTHR12526 (PANTHER); PTHR12526:SF327 (PANTHER); SSF53756 (SUPERFAMILY)	c10420_g1_i1	c20363_g1_i1
c10421_g1_i1	c10421_g1	491	318.02	8	2.44	2.47	100	ribonuclease h protein at1g65750-like	491	10	3.00194e-10	0.53	0	-		no IPS match
c10422_g1_i1	c10422_g1	895	721.96	66.05	8.87	8.97	11.96	autophagy-related protein 8f-like	895	10	8.4431e-77	0.988	1	P:autophagy	-	TRANSMEMBRANE (PHOBIUS); TRANSMEMBRANE (PHOBIUS); NON_CYTOPLASMIC_DOMAIN (PHOBIUS); CYTOPLASMIC_DOMAIN (PHOBIUS); NON_CYTOPLASMIC_DOMAIN (PHOBIUS); TMhelix (TMHMM); TMhelix (TMHMM)	c10422_g1_i1	c41188_g1_i1
c10422_g1_i2	c10422_g1	865	691.96	465.95	65.26	66	88.04	autophagy-related protein 8f-like	865	10	6.03584e-77	0.988	1	P:autophagy	-	NON_CYTOPLASMIC_DOMAIN (PHOBIUS); CYTOPLASMIC_DOMAIN (PHOBIUS); TRANSMEMBRANE (PHOBIUS); TMhelix (TMHMM); TMhelix (TMHMM)	c10422_g1_i2	c41188_g1_i1
c10423_g1_i1	c10423_g1	1134	960.96	34.56	3.49	3.53	54.45	atp-dependent dna helicase pif1-like	1134	10	4.08196e-109	0.708	3	F:DNA helicase activity; P:DNA repair; P:telomere maintenance	-	IPR027417 (G3DSA:3.40.50.GENE3D); IPR010285 (PFAM); PTHR10492:SF17 (PANTHER); PTHR10492 (PANTHER); NON_CYTOPLASMIC_DOMAIN (PHOBIUS); SIGNAL_PEPTIDE_N_REGION (PHOBIUS); SIGNAL_PEPTIDE_C_REGION (PHOBIUS); SIGNAL_PEPTIDE (PHOBIUS); SIGNAL_PEPTIDE_H_REGION (PHOBIUS); IPR027417 (SUPERFAMILY)
c10423_g1_i2	c10423_g1	686	512.96	15.44	2.92	2.95	45.55	atp-dependent dna helicase pif1-like	686	10	3.45767e-44	0.716	3	P:DNA repair; F:DNA helicase activity; P:telomere maintenance	-	IPR010285 (PFAM); PTHR10492:SF17 (PANTHER); PTHR10492 (PANTHER); NON_CYTOPLASMIC_DOMAIN (PHOBIUS); SIGNAL_PEPTIDE_N_REGION (PHOBIUS); SIGNAL_PEPTIDE_C_REGION (PHOBIUS); SIGNAL_PEPTIDE (PHOBIUS); SIGNAL_PEPTIDE_H_REGION (PHOBIUS); IPR027417 (SUPERFAMILY)
c10424_g1_i1	c10424_g1	254	85.54	10	11.33	11.46	100	mitochondrial carnitine acylcarnitine carrier-like	254	10	1.09734e-16	0.976	4	P:mitochondrial transport; P:ornithine transport; C:integral to membrane; C:chloroplast	-	SignalP-noTM (SIGNALP_EUK)	c10424_g1_i1	c41810_g1_i1
c10424_g2_i1	c10424_g2	248	80.07	7	8.47	8.57	100	mitochondrial carrier protein	248	10	1.19483e-49	0.941	4	P:mitochondrial transport; P:ornithine transport; C:integral to membrane; C:chloroplast	-	IPR023395 (G3DSA:1.50.40.GENE3D); IPR018108 (PFAM); PTHR24089:SF234 (PANTHER); PTHR24089 (PANTHER); IPR018108 (PROSITE_PROFILES); IPR023395 (SUPERFAMILY)
c10424_g3_i1	c10424_g3	271	101.32	10	9.57	9.67	100	mitochondrial carnitine acylcarnitine carrier-like	271	10	2.11102e-41	0.77	4	P:mitochondrial transport; P:ornithine transport; C:integral to membrane; C:chloroplast	-	no IPS match	c10424_g3_i1	c24957_g1_i1
c10425_g1_i1	c10425_g1	355	182.68	4	2.12	2.15	100		355	0			0	-		NON_CYTOPLASMIC_DOMAIN (PHOBIUS); TRANSMEMBRANE (PHOBIUS); CYTOPLASMIC_DOMAIN (PHOBIUS); TRANSMEMBRANE (PHOBIUS); CYTOPLASMIC_DOMAIN (PHOBIUS); TMhelix (TMHMM); TMhelix (TMHMM); TMhelix (TMHMM)
c10426_g1_i1	c10426_g1	492	319.02	14	4.25	4.3	100	probable inactive serine threonine-protein kinase lvsg-like	492	10	7.29399e-100	0.815	1	F:transferase activity, transferring phosphorus-containing groups	-	IPR000409 (G3DSA:1.10.1540.GENE3D); IPR000409 (PFAM); PTHR13743 (PANTHER); PTHR13743:SF57 (PANTHER); IPR000409 (PROSITE_PROFILES); IPR000409 (SUPERFAMILY)
c10426_g2_i1	c10426_g2	447	274.09	9	3.18	3.22	100	probable inactive serine threonine-protein kinase lvsg-like	447	10	3.39671e-93	0.932	3	F:protein kinase activity; P:protein phosphorylation; F:ATP binding	-	IPR000409 (SMART); IPR000409 (G3DSA:1.10.1540.GENE3D); IPR000409 (PFAM); PTHR13743 (PANTHER); PTHR13743:SF57 (PANTHER); IPR000409 (PROSITE_PROFILES); IPR000409 (SUPERFAMILY)	c10426_g2_i1	c29776_g1_i1
c10426_g3_i1	c10426_g3	375	202.46	12	5.74	5.81	100	probable inactive serine threonine-protein kinase lvsg-like	375	10	1.83885e-70	0.848	3	F:protein kinase activity; P:protein phosphorylation; F:ATP binding	-	no IPS match	c10426_g3_i1	c30461_g1_i1
c10427_g1_i1	c10427_g1	292	121.25	42	33.57	33.95	100	26s proteasome non-atpase regulatory subunit 13-like	292	10	1.1732e-34	0.881	1	C:cytosol	-	PTHR10539 (PANTHER)
c10427_g2_i1	c10427_g2	319	147.36	46	30.25	30.59	100	26s proteasome non-atpase regulatory subunit 13-like	319	10	9.85983e-59	0.909	1	C:cytosol	-	PTHR10539 (PANTHER)
c10427_g3_i1	c10427_g3	648	474.96	26.68	5.44	5.5	13.5	26s proteasome regulatory subunit family protein	648	10	7.23839e-32	0.98	2	C:proteasome complex; C:cytosol	-	no IPS match
c10427_g3_i2	c10427_g3	813	639.96	230.32	34.88	35.27	86.5	26s proteasome regulatory subunit family protein	813	10	1.3221e-113	0.956	2	C:proteasome complex; C:cytosol	-	no IPS match	c10427_g3_i2	c12063_g2_i7
c10428_g1_i1	c10428_g1	320	148.33	58	37.89	38.32	100	---NA---	320	0			0	-		no IPS match
c10428_g2_i1	c10428_g2	822	648.96	821	122.6	123.99	100	guanine nucleotide-binding protein subunit beta-like	822	10	0	0.918	12	P:seed germination; P:root development; P:regulation of translation; C:nucleolus; P:cellular response to abscisic acid stimulus; P:shoot system development; P:ribosome biogenesis; P:gibberellin mediated signaling pathway; C:chloroplast; P:response to cadmium ion; C:cytosolic ribosome; F:protein binding	-	IPR020472 (PRINTS); IPR001680 (SMART); IPR015943 (G3DSA:2.130.10.GENE3D); IPR015943 (G3DSA:2.130.10.GENE3D); IPR001680 (PFAM); PTHR19868:SF0 (PANTHER); PTHR19868 (PANTHER); IPR019775 (PROSITE_PATTERNS); IPR019775 (PROSITE_PATTERNS); IPR019775 (PROSITE_PATTERNS); IPR019775 (PROSITE_PATTERNS); IPR017986 (PROSITE_PROFILES); IPR001680 (PROSITE_PROFILES); IPR001680 (PROSITE_PROFILES); IPR001680 (PROSI…	c10428_g2_i1	c7840_g1_i1
c10429_g1_i1	c10429_g1	1011	837.96	28.1	3.25	3.29	25.8	gtp-binding protein at2g22870-like	1011	10	1.77706e-153	0.93	2	F:GTP binding; P:barrier septum assembly	-	IPR006073 (PFAM); IPR027417 (G3DSA:3.40.50.GENE3D); IPR019987 (TIGRFAM); PTHR11649:SF49 (PANTHER); PTHR11649 (PANTHER); IPR019987 (HAMAP); IPR027417 (SUPERFAMILY)	c10429_g1_i1	c13056_g1_i1
c10429_g1_i2	c10429_g1	1209	1035.96	99.9	9.35	9.45	74.2	gtp-binding protein at2g22870-like	1209	10	2.13272e-152	0.93	2	F:GTP binding; P:barrier septum assembly	-	IPR006073 (PFAM); IPR027417 (G3DSA:3.40.50.GENE3D); IPR019987 (TIGRFAM); PTHR11649:SF49 (PANTHER); PTHR11649 (PANTHER); IPR019987 (HAMAP); IPR027417 (SUPERFAMILY)	c10429_g1_i2	c13056_g1_i1
c10429_g2_i1	c10429_g2	324	152.24	27	17.19	17.38	100	gtp-binding protein at2g22870-like isoform x1	324	3	6.48878e-21	0.6033	2	F:GTP binding; P:barrier septum assembly		no IPS match
c1043_g1_i1	c1043_g1	372	199.49	8	3.89	3.93	100		372	0			0	-		no IPS match
c10430_g1_i1	c10430_g1	795	621.96	12	1.87	1.89	100	uncharacterized membrane protein ymr155w-like	795	3	7.27125e-18	0.82	0	-		SignalP-noTM (SIGNALP_EUK)
c10431_g1_i1	c10431_g1	641	467.96	9	1.86	1.88	100		641	0			0	-		no IPS match
c10431_g2_i1	c10431_g2	757	583.96	26	4.31	4.36	100	protease do-like 7-like	757	10	1.43878e-144	0.787	4	F:serine-type endopeptidase activity; C:cytoplasmic part; P:proteolysis; F:protein binding	EC:3.4.21	IPR001478 (G3DSA:2.30.42.GENE3D); IPR025926 (PFAM); PTHR22939:SF66 (PANTHER); PTHR22939 (PANTHER)
c10432_g1_i1	c10432_g1	415	242.19	10	4	4.05	100		415	0			0	-		no IPS match	c10432_g1_i1	c25509_g1_i1
c10433_g1_i1	c10433_g1	705	531.96	136	24.78	25.06	100		705	0			0	-		no IPS match	c10433_g1_i1	c8088_g2_i1
c10433_g2_i1	c10433_g2	282	111.71	73.62	63.87	64.6	89.14	dna-binding protein s1fa3	282	10	9.58178e-17	0.599	3	P:regulation of transcription, DNA-dependent; C:nucleus; F:DNA binding		IPR006779 (PFAM); NON_CYTOPLASMIC_DOMAIN (PHOBIUS); CYTOPLASMIC_DOMAIN (PHOBIUS); TRANSMEMBRANE (PHOBIUS); TMhelix (TMHMM)	c10433_g2_i1	c8088_g1_i2
c10433_g2_i2	c10433_g2	326	154.19	12.38	7.78	7.87	10.86	dna-binding protein s1fa-like	326	10	2.85123e-12	0.585	3	C:nucleus; F:DNA binding; P:regulation of transcription, DNA-dependent		IPR006779 (PFAM); TRANSMEMBRANE (PHOBIUS); NON_CYTOPLASMIC_DOMAIN (PHOBIUS); CYTOPLASMIC_DOMAIN (PHOBIUS); TMhelix (TMHMM)	c10433_g2_i2	c8088_g1_i1
c10434_g1_i1	c10434_g1	636	462.97	17.16	3.59	3.63	53.86		636	0			0	-		no IPS match
c10434_g1_i2	c10434_g1	924	750.96	23.84	3.08	3.11	46.14		924	0			0	-		no IPS match
c10436_g1_i1	c10436_g1	464	291.05	3	1	1.01	100		464	0			0	-		no IPS match	c10436_g1_i1	c39619_g1_i1
c10437_g1_i1	c10437_g1	621	447.97	52	11.25	11.38	100	serine threonine-protein kinase pbs1	621	10	3.78158e-65	0.799	8	P:protein autophosphorylation; P:peptidyl-tyrosine phosphorylation; F:protein serine/threonine kinase activity; F:ATP binding; F:non-membrane spanning protein tyrosine kinase activity; P:defense response to bacterium, incompatible interaction; C:plasma membrane; P:serine family amino acid metabolic process	EC:2.7.10.2; EC:2.7.11	IPR013320 (G3DSA:2.60.120.GENE3D); G3DSA:3.30.200.20 (GENE3D); PTHR24420:SF341 (PANTHER); PTHR24420 (PANTHER); IPR017441 (PROSITE_PATTERNS); IPR000719 (PROSITE_PROFILES); IPR011009 (SUPERFAMILY)
c10437_g2_i1	c10437_g2	704	530.96	26	4.75	4.8	100	serine threonine-protein kinase pbs1-like	704	10	3.32264e-37	0.755	6	P:protein autophosphorylation; F:protein serine/threonine kinase activity; F:ATP binding; P:defense response to bacterium, incompatible interaction; C:plasma membrane; P:serine family amino acid metabolic process	EC:2.7.11	no IPS match	c10437_g2_i1	c14448_g1_i1
c10438_g1_i1	c10438_g1	2764	2590.96	290	10.85	10.97	100	pentatricopeptide repeat-containing protein chloroplastic-like	2764	10	0	0.822	1	F:protein binding		IPR011990 (G3DSA:1.25.40.GENE3D); IPR002885 (PFAM); IPR002885 (TIGRFAM); IPR002885 (PFAM); PTHR24015 (PANTHER); PTHR24015:SF109 (PANTHER); IPR002885 (PROSITE_PROFILES); IPR002885 (PROSITE_PROFILES); IPR002885 (PROSITE_PROFILES); IPR002885 (PROSITE_PROFILES); IPR002885 (PROSITE_PROFILES); IPR002885 (PROSITE_PROFILES); IPR002885 (PROSITE_PROFILES); IPR002885 (PROSITE_PROFILES); IPR002885 (PROSITE_P…	c10438_g1_i1	c7533_g3_i1
c10439_g1_i1	c10439_g1	1877	1703.96	78.68	4.47	4.53	13.89	pre-mrna-splicing factor 38b-like	1877	10	0	0.488	0	-		CYTOPLASMIC_DOMAIN (PHOBIUS); NON_CYTOPLASMIC_DOMAIN (PHOBIUS); TRANSMEMBRANE (PHOBIUS); TMhelix (TMHMM)	c10439_g1_i1	c10853_g1_i3
c10439_g1_i2	c10439_g1	1840	1666.96	422.12	24.54	24.82	76.18	pre-mrna-splicing factor 38b-like	1840	10	4.48908e-169	0.515	0	-		no IPS match	c10439_g1_i2	c10853_g1_i1
c10439_g1_i3	c10439_g1	1996	1822.96	60.2	3.2	3.24	9.93	pre-mrna-splicing factor 38b-like	1996	10	8.15299e-159	0.47	0	-		no IPS match
c1044_g1_i1	c1044_g1	264	94.77	6.79	6.94	7.02	69.79	ubiquitin carboxyl-terminal hydrolase 12-like	264	10	1.77303e-24	0.824	6	P:ubiquitin-dependent protein catabolic process; F:ubiquitin thiolesterase activity; P:DNA topological change; F:double-stranded DNA binding; F:cysteine-type peptidase activity; P:protein deubiquitination	EC:3.1.2.15; EC:3.4	PTHR24619 (PANTHER); PTHR24619:SF121 (PANTHER)
c1044_g1_i2	c1044_g1	307	135.7	4.21	3.01	3.04	30.21	ubiquitin carboxyl-terminal hydrolase 12-like	307	10	1.17563e-23	0.829	6	P:ubiquitin-dependent protein catabolic process; F:ubiquitin thiolesterase activity; P:DNA topological change; F:double-stranded DNA binding; F:cysteine-type peptidase activity; P:protein deubiquitination	EC:3.1.2.15; EC:3.4	PTHR24619 (PANTHER); PTHR24619:SF121 (PANTHER)
c10440_g1_i1	c10440_g1	518	344.99	5	1.4	1.42	100	maturase	518	10	2.00011e-86	0.97	5	F:RNA-directed DNA polymerase activity; P:RNA-dependent DNA replication; F:RNA binding; P:mRNA processing; C:mitochondrion	EC:2.7.7.49	no IPS match
c10440_g2_i1	c10440_g2	279	108.86	5	4.45	4.5	100		279	0			0	-		no IPS match
c10441_g1_i1	c10441_g1	368	195.53	8	3.97	4.01	100		368	0			0	-		NON_CYTOPLASMIC_DOMAIN (PHOBIUS); CYTOPLASMIC_DOMAIN (PHOBIUS); TRANSMEMBRANE (PHOBIUS); TMhelix (TMHMM)	c10441_g1_i1	c2735_g1_i1
c10442_g1_i1	c10442_g1	1304	1130.96	341.46	29.26	29.59	79.49	PREDICTED: uncharacterized protein LOC101245279	1304	10	1.10719e-120	0.769	0	-		IPR018971 (PFAM)	c10442_g1_i1	c9324_g1_i2
c10442_g1_i2	c10442_g1	1130	956.96	74.54	7.55	7.63	20.51	PREDICTED: uncharacterized protein LOC101245279	1130	10	4.76006e-120	0.774	0	-		IPR018971 (PFAM)
c10443_g1_i1	c10443_g1	1699	1525.96	113	7.18	7.26	100	f-box kelch-repeat protein skip11-like	1699	10	0	0.883	3	C:nucleus; C:peroxisome; F:protein binding	-	IPR006652 (SMART); IPR015916 (G3DSA:2.130.10.GENE3D); IPR006652 (PFAM); PTHR24413 (PANTHER); PTHR24413:SF99 (PANTHER); SSF117281 (SUPERFAMILY)	c10443_g1_i1	c3202_g2_i1
c10444_g1_i1	c10444_g1	258	89.21	8	8.69	8.79	100	PREDICTED: uncharacterized protein LOC102597191	258	10	1.71985e-11	0.6	4	F:RNA binding; P:RNA-dependent DNA replication; F:zinc ion binding; F:RNA-directed DNA polymerase activity		no IPS match
c10444_g2_i1	c10444_g2	359	186.63	7	3.63	3.68	100	ribonuclease h protein at1g65750-like	359	9	1.23743e-16	0.5422	0	-		no IPS match	c10444_g2_i1	c17483_g1_i1
c10445_g1_i1	c10445_g1	231	64.94	1.59	2.38	2.41	36.02	udp-glucose flavonoid 3-o-glucosyltransferase 3-like	231	10	2.07432e-42	0.854	2	F:transferase activity, transferring hexosyl groups; P:metabolic process	-	IPR002213 (PFAM); IPR029039 (G3DSA:3.40.50.GENE3D); IPR002213 (PANTHER); PTHR11926:SF184 (PANTHER); SSF53756 (SUPERFAMILY)
c10445_g1_i2	c10445_g1	641	467.96	20.41	4.23	4.27	63.98	udp-glucose flavonoid 3-o-glucosyltransferase 3-like	641	10	2.99987e-118	0.778	2	F:transferase activity, transferring hexosyl groups; P:metabolic process	-	IPR002213 (PFAM); IPR002213 (PANTHER); PTHR11926:SF184 (PANTHER); CYTOPLASMIC_DOMAIN (PHOBIUS); TRANSMEMBRANE (PHOBIUS); NON_CYTOPLASMIC_DOMAIN (PHOBIUS); SSF53756 (SUPERFAMILY)	c10445_g1_i2	c27094_g1_i1
c10446_g1_i1	c10446_g1	3539	3365.96	220	6.33	6.41	100	auxin response factor 5	3539	10	0	0.77	12	P:longitudinal axis specification; P:root development; P:meristem development; F:transcription regulatory region DNA binding; P:auxin mediated signaling pathway; P:flower development; F:identical protein binding; P:leaf vascular tissue pattern formation; P:regulation of transcription, DNA-dependent; F:protein dimerization activity; C:membrane; C:nucleus	-	no IPS match	c10446_g1_i1	c33125_g1_i1
c10446_g2_i1	c10446_g2	215	51.34	2	3.78	3.82	100	auxin response factor 19	215	10	1.7537e-38	0.982	5	P:auxin mediated signaling pathway; P:regulation of transcription, DNA-dependent; F:DNA binding; F:protein dimerization activity; C:nucleus	-	IPR015300 (G3DSA:2.40.330.GENE3D); PTHR31384 (PANTHER); PTHR31384:SF9 (PANTHER); IPR015300 (SUPERFAMILY)
c10447_g1_i1	c10447_g1	283	112.66	0	0	0	0		283	0			0	-		TRANSMEMBRANE (PHOBIUS); NON_CYTOPLASMIC_DOMAIN (PHOBIUS); CYTOPLASMIC_DOMAIN (PHOBIUS); TMhelix (TMHMM)
c10447_g1_i2	c10447_g1	288	117.42	4	3.3	3.34	100		288	0			0	-		TRANSMEMBRANE (PHOBIUS); CYTOPLASMIC_DOMAIN (PHOBIUS); NON_CYTOPLASMIC_DOMAIN (PHOBIUS); TMhelix (TMHMM)
c10448_g1_i1	c10448_g1	1809	1635.96	1330	78.79	79.68	100	plasminogen activator inhibitor 1 rna-binding	1809	10	7.99777e-84	0.553	1	C:cell part	-	IPR006861 (PFAM); PTHR12299 (PANTHER); PTHR12299:SF17 (PANTHER)	c10448_g1_i1	c9035_g2_i2
c10448_g2_i1	c10448_g2	215	51.34	95	179.33	181.35	100		215	0			0	-		no IPS match	c10448_g2_i1	c9035_g1_i1
c10449_g1_i1	c10449_g1	244	76.46	1.55	1.96	1.98	29.94		244	0			0	-		no IPS match
c10449_g1_i2	c10449_g1	372	199.49	9.45	4.59	4.64	70.06		372	0			0	-		no IPS match
c10450_g1_i1	c10450_g1	546	372.98	38	9.87	9.99	100		546	0			0	-		no IPS match
c10451_g1_i1	c10451_g1	781	607.96	193.34	30.82	31.17	94.53	mitochondrial inner membrane protease subunit 1-like	781	10	3.85937e-95	0.776	4	P:protein processing involved in protein targeting to mitochondrion; C:mitochondrial inner membrane peptidase complex; F:serine-type peptidase activity; P:proteolysis	-	IPR000223 (PRINTS); IPR019759 (PFAM); IPR000223 (TIGRFAM); IPR028360 (G3DSA:2.10.109.GENE3D); IPR026730 (PTHR12383:PANTHER); IPR000223 (PANTHER); IPR015927 (SUPERFAMILY)	c10451_g1_i1	c40944_g1_i1
c10451_g1_i2	c10451_g1	698	524.96	9.66	1.78	1.8	5.47	mitochondrial inner membrane protease subunit 1-like	698	10	2.04858e-66	0.772	6	C:integral to membrane; P:protein processing involved in protein targeting to mitochondrion; C:mitochondrial inner membrane peptidase complex; F:serine-type peptidase activity; P:proteolysis; C:plasma membrane	-	IPR000223 (PRINTS); IPR019759 (PFAM); IPR028360 (G3DSA:2.10.109.GENE3D); IPR000223 (PANTHER); IPR015927 (SUPERFAMILY)
c10452_g1_i1	c10452_g1	232	65.81	0	0	0	0		232	0			0	-		no IPS match
c10452_g1_i2	c10452_g1	294	123.17	3	2.36	2.39	100		294	0			0	-		no IPS match
c10453_g1_i1	c10453_g1	299	127.98	47	35.59	35.99	100		299	0			0	-		no IPS match	c10453_g1_i1	c7756_g1_i1
c10454_g1_i1	c10454_g1	887	713.96	115	15.61	15.79	100	probable serine threonine-protein kinase at1g09600-like	887	10	5.06887e-115	0.845	6	F:RNA polymerase II carboxy-terminal domain kinase activity; C:plasma membrane; P:protein phosphorylation; F:ATP binding; P:cell division; P:serine family amino acid metabolic process	EC:2.7.11.23	G3DSA:3.30.200.20 (GENE3D); IPR000719 (PFAM); PTHR24056:SF176 (PANTHER); PTHR24056 (PANTHER); IPR017441 (PROSITE_PATTERNS); IPR000719 (PROSITE_PROFILES); IPR011009 (SUPERFAMILY)	c10454_g1_i1	c10030_g3_i1
c10455_g1_i1	c10455_g1	205	43.26	19	42.57	43.05	100		205	0			0	-		TRANSMEMBRANE (PHOBIUS); NON_CYTOPLASMIC_DOMAIN (PHOBIUS); CYTOPLASMIC_DOMAIN (PHOBIUS); TMhelix (TMHMM)
c10455_g2_i1	c10455_g2	293	122.21	83	65.82	66.56	100	thioredoxin-like protein 4a-like	293	10	2.28696e-64	1	11	P:cell growth; C:spliceosomal complex; P:protein targeting to vacuole; P:cell morphogenesis; P:endosomal transport; P:mitosis; P:Golgi organization; P:vacuole organization; P:Golgi vesicle transport; F:catalytic activity; C:cytoplasm	-	IPR004123 (PFAM); IPR012336 (G3DSA:3.40.30.GENE3D); IPR004123 (PANTHER); IPR012336 (SUPERFAMILY)	c10455_g2_i1	c2865_g1_i1
c10456_g1_i1	c10456_g1	335	163	34	20.21	20.44	100	PREDICTED: uncharacterized protein LOC102601839 isoform X1	335	6	3.63419e-46	0.7183	0	-		no IPS match
c10456_g2_i1	c10456_g2	793	619.96	107.28	16.77	16.96	92.25	PREDICTED: uncharacterized protein LOC101267365	793	5	3.6624e-51	0.562	0	-		TRANSMEMBRANE (PHOBIUS); NON_CYTOPLASMIC_DOMAIN (PHOBIUS); CYTOPLASMIC_DOMAIN (PHOBIUS); TMhelix (TMHMM)	c10456_g2_i1	c8244_g1_i1
c10456_g2_i2	c10456_g2	498	325.01	4.72	1.41	1.42	7.75	PREDICTED: uncharacterized protein LOC102601839 isoform X2	498	3	7.836e-22	0.9533	0	-		no IPS match
c10457_g1_i1	c10457_g1	1294	1120.96	60	5.19	5.25	100	protein binding	1294	10	0	0.754	4	C:plasmodesma; P:polar nucleus fusion; C:plasma membrane; F:zinc ion binding	-	IPR002035 (SMART); IPR002035 (PFAM); IPR002035 (G3DSA:3.40.50.GENE3D); PTHR10579 (PANTHER); PTHR10579:SF40 (PANTHER); IPR002035 (PROSITE_PROFILES); IPR002035 (SUPERFAMILY)	c10457_g1_i1	c39019_g1_i1
c10457_g2_i1	c10457_g2	1109	935.96	43	4.45	4.5	100	protein binding	1109	10	2.64172e-145	0.597	2	F:zinc ion binding; F:protein binding	-	IPR001841 (SMART); IPR013083 (G3DSA:3.30.40.GENE3D); IPR001841 (PFAM); PTHR10579 (PANTHER); PTHR10579:SF40 (PANTHER); IPR001841 (PROSITE_PROFILES); SSF57850 (SUPERFAMILY)
c10458_g1_i1	c10458_g1	611	437.97	29	6.42	6.49	53.65		611	0			0	-		NON_CYTOPLASMIC_DOMAIN (PHOBIUS); CYTOPLASMIC_DOMAIN (PHOBIUS); TRANSMEMBRANE (PHOBIUS); TMhelix (TMHMM)	c10458_g1_i1	c7092_g1_i2
c10458_g1_i2	c10458_g1	400	227.27	13	5.54	5.61	46.35		400	0			0	-		no IPS match
c10459_g1_i1	c10459_g1	378	205.43	4	1.89	1.91	100		378	0			0	-		no IPS match
c1046_g1_i1	c1046_g1	690	516.96	10	1.87	1.9	100		690	0			0	-		TRANSMEMBRANE (PHOBIUS); CYTOPLASMIC_DOMAIN (PHOBIUS); NON_CYTOPLASMIC_DOMAIN (PHOBIUS); TMhelix (TMHMM)	c1046_g1_i1	c19382_g1_i1
c10460_g1_i1	c10460_g1	1105	931.96	11.85	1.23	1.25	6.07	frataxin-like protein	1105	10	4.60573e-55	0.929	7	P:aerobic respiration; P:iron-sulfur cluster assembly; F:ferric iron binding; F:ferroxidase activity; P:response to hydrogen peroxide; C:mitochondrion; P:chlorophyll metabolic process	EC:1.16.3.1	no IPS match
c10460_g1_i2	c10460_g1	895	721.96	114.73	15.4	15.57	75.9	mitochondrial-like isoform x1	895	10	6.89506e-93	0.881	7	P:aerobic respiration; P:iron-sulfur cluster assembly; F:ferric iron binding; F:ferroxidase activity; P:response to hydrogen peroxide; C:mitochondrion; P:chlorophyll metabolic process	EC:1.16.3.1	IPR002908 (PRINTS); IPR002908 (PFAM); IPR017789 (TIGRFAM); IPR002908 (G3DSA:3.30.920.GENE3D); IPR002908 (TIGRFAM); IPR002908 (PANTHER); IPR020895 (PROSITE_PATTERNS); IPR002908 (PROSITE_PROFILES); IPR002908 (SUPERFAMILY)	c10460_g1_i2	c19365_g1_i1
c10460_g1_i3	c10460_g1	1118	944.96	10.67	1.09	1.11	5.4	frataxin-like protein	1118	10	5.15095e-55	0.929	7	P:aerobic respiration; P:iron-sulfur cluster assembly; F:ferric iron binding; F:ferroxidase activity; P:response to hydrogen peroxide; C:mitochondrion; P:chlorophyll metabolic process	EC:1.16.3.1	no IPS match
c10460_g1_i4	c10460_g1	882	708.96	18.75	2.56	2.59	12.63	mitochondrial-like isoform x1	882	10	1.40958e-71	0.92	7	P:aerobic respiration; P:iron-sulfur cluster assembly; F:ferric iron binding; F:ferroxidase activity; P:response to hydrogen peroxide; C:mitochondrion; P:chlorophyll metabolic process	EC:1.16.3.1	no IPS match
c10461_g1_i1	c10461_g1	633	459.97	55	11.59	11.72	100		633	0			0	-		TRANSMEMBRANE (PHOBIUS); CYTOPLASMIC_DOMAIN (PHOBIUS); NON_CYTOPLASMIC_DOMAIN (PHOBIUS); TMhelix (TMHMM)	c10461_g1_i1	c18052_g1_i1
c10462_g1_i1	c10462_g1	2062	1888.96	331	16.98	17.17	100	protein iq-domain 14-like	2062	10	0	0.584	1	F:protein binding		IPR000048 (SMART); G3DSA:1.20.5.190 (GENE3D); IPR000048 (PFAM); IPR025064 (PFAM); PTHR32295 (PANTHER); PTHR32295:SF5 (PANTHER); IPR000048 (PROSITE_PROFILES); IPR000048 (PROSITE_PROFILES)	c10462_g1_i1	c5670_g1_i1
c10463_g1_i1	c10463_g1	365	192.56	3	1.51	1.53	100		365	0			0	-		no IPS match
c10464_g1_i1	c10464_g1	1956	1782.96	40.25	2.19	2.21	20.03	metal tolerance protein c4-like	1956	10	0	0.847	4	C:integral to membrane; P:ion transmembrane transport; F:cation transmembrane transporter activity; P:cation transport	-	CYTOPLASMIC_DOMAIN (PHOBIUS); TRANSMEMBRANE (PHOBIUS); NON_CYTOPLASMIC_DOMAIN (PHOBIUS)
c10464_g1_i2	c10464_g1	2112	1938.96	174.75	8.73	8.83	79.97	metal tolerance protein c4-like	2112	10	0	0.858	4	C:integral to membrane; P:ion transmembrane transport; F:cation transmembrane transporter activity; P:cation transport	-	IPR002524 (PFAM); IPR027469 (G3DSA:1.20.1510.GENE3D); IPR002524 (TIGRFAM); PTHR13414 (PANTHER); NON_CYTOPLASMIC_DOMAIN (PHOBIUS); TRANSMEMBRANE (PHOBIUS); TRANSMEMBRANE (PHOBIUS); TRANSMEMBRANE (PHOBIUS); NON_CYTOPLASMIC_DOMAIN (PHOBIUS); CYTOPLASMIC_DOMAIN (PHOBIUS); TRANSMEMBRANE (PHOBIUS); CYTOPLASMIC_DOMAIN (PHOBIUS); CYTOPLASMIC_DOMAIN (PHOBIUS); TRANSMEMBRANE (PHOBIUS); CYTOPLASMIC_DOMAIN (…	c10464_g1_i2	c7694_g1_i1
c10465_g1_i1	c10465_g1	395	222.3	5	2.18	2.2	100		395	0			0	-		SIGNAL_PEPTIDE_N_REGION (PHOBIUS); SIGNAL_PEPTIDE_C_REGION (PHOBIUS); SIGNAL_PEPTIDE (PHOBIUS); SIGNAL_PEPTIDE_H_REGION (PHOBIUS); NON_CYTOPLASMIC_DOMAIN (PHOBIUS); TMhelix (TMHMM)
c10465_g2_i1	c10465_g2	292	121.25	1	0.8	0.81	100		292	0			0	-		NON_CYTOPLASMIC_DOMAIN (PHOBIUS); SIGNAL_PEPTIDE_N_REGION (PHOBIUS); SIGNAL_PEPTIDE (PHOBIUS); SIGNAL_PEPTIDE_H_REGION (PHOBIUS); SIGNAL_PEPTIDE_C_REGION (PHOBIUS); SignalP-noTM (SIGNALP_EUK)
c10466_g1_i1	c10466_g1	366	193.55	3	1.5	1.52	100	3 -	366	10	4.44472e-45	0.648	1	F:binding	-	NON_CYTOPLASMIC_DOMAIN (PHOBIUS); CYTOPLASMIC_DOMAIN (PHOBIUS); TRANSMEMBRANE (PHOBIUS); TRANSMEMBRANE (PHOBIUS); NON_CYTOPLASMIC_DOMAIN (PHOBIUS); TMhelix (TMHMM); TMhelix (TMHMM)
c10467_g1_i1	c10467_g1	798	624.96	16	2.48	2.51	100	pentatricopeptide repeat-containing protein at5g16860-like	798	10	8.70882e-102	0.919	0	-		NON_CYTOPLASMIC_DOMAIN (PHOBIUS); SIGNAL_PEPTIDE_N_REGION (PHOBIUS); SIGNAL_PEPTIDE_C_REGION (PHOBIUS); SIGNAL_PEPTIDE_H_REGION (PHOBIUS); SIGNAL_PEPTIDE (PHOBIUS)	c10467_g1_i1	c8130_g1_i1
c10467_g2_i1	c10467_g2	2025	1851.96	37	1.94	1.96	100	pentatricopeptide repeat-containing protein at5g16860-like	2025	10	0	0.79	1	F:protein binding		IPR002885 (TIGRFAM); IPR002885 (PFAM); IPR002885 (PFAM); IPR011990 (G3DSA:1.25.40.GENE3D); IPR002885 (PFAM); IPR002885 (PFAM); PTHR24015:SF128 (PANTHER); PTHR24015 (PANTHER); IPR002885 (PROSITE_PROFILES); IPR002885 (PROSITE_PROFILES); IPR002885 (PROSITE_PROFILES); IPR002885 (PROSITE_PROFILES); IPR002885 (PROSITE_PROFILES); IPR002885 (PROSITE_PROFILES); IPR002885 (PROSITE_PROFILES); IPR002885 (PRO…	c10467_g2_i1	c8130_g4_i1
c10468_g1_i1	c10468_g1	587	413.97	443	103.71	104.88	100	40s ribosomal protein s27-2-like	587	10	9.5091e-33	1	9	C:nucleolus; F:metal ion binding; F:structural constituent of ribosome; C:plasmodesma; C:plasma membrane; C:cell wall; C:cytosolic small ribosomal subunit; P:translation; P:ribosome biogenesis	-	IPR023407 (G3DSA:2.20.25.GENE3D); IPR000592 (PFAM); IPR000592 (PANTHER); IPR000592 (PROSITE_PATTERNS); IPR011332 (SUPERFAMILY)	c10468_g1_i1	c5412_g1_i1
c10469_g1_i1	c10469_g1	839	665.96	212.9	30.98	31.33	88.63	ptb domain-containing engulfment adapter protein 1 isoform 1	839	10	4.71064e-90	0.738	0	-		NON_CYTOPLASMIC_DOMAIN (PHOBIUS); SIGNAL_PEPTIDE_C_REGION (PHOBIUS); SIGNAL_PEPTIDE_N_REGION (PHOBIUS); SIGNAL_PEPTIDE (PHOBIUS); SIGNAL_PEPTIDE_H_REGION (PHOBIUS); TMhelix (TMHMM)
c10469_g1_i2	c10469_g1	907	733.96	30.1	3.97	4.02	11.37	ptb domain-containing engulfment adapter protein 1 isoform 1	907	10	8.84711e-44	0.737	0	-		no IPS match
c1047_g1_i1	c1047_g1	225	59.76	2	3.24	3.28	100		225	0			0	-		CYTOPLASMIC_DOMAIN (PHOBIUS); NON_CYTOPLASMIC_DOMAIN (PHOBIUS); TRANSMEMBRANE (PHOBIUS); TMhelix (TMHMM)
c10470_g1_i1	c10470_g1	1427	1253.96	111	8.58	8.68	100	protein kti12 homolog	1427	10	0	0.911	5	P:tRNA modification; P:meristem structural organization; P:leaf development; P:5-carbamoylmethyluridine metabolic process; F:calmodulin binding	-	IPR027417 (G3DSA:3.40.50.GENE3D); IPR013641 (PFAM); PTHR12435 (PANTHER); PTHR12435:SF1 (PANTHER); SignalP-TM (SIGNALP_GRAM_POSITIVE); IPR027417 (SUPERFAMILY)	c10470_g1_i1	c24089_g1_i1
c10470_g2_i1	c10470_g2	664	490.96	10	1.97	2	100	protein kti12 homolog	664	10	1.25533e-78	0.882	5	P:tRNA modification; P:meristem structural organization; P:leaf development; P:5-carbamoylmethyluridine metabolic process; F:calmodulin binding	-	IPR013641 (PFAM); PTHR12435:SF1 (PANTHER); PTHR12435 (PANTHER)
c10471_g1_i1	c10471_g1	914	740.96	75.62	9.89	10	78.01	aba-responsive element binding protein 3 isoform 1	914	10	6.59294e-36	0.602	3	P:regulation of transcription, DNA-dependent; F:sequence-specific DNA binding; F:sequence-specific DNA binding transcription factor activity		NON_CYTOPLASMIC_DOMAIN (PHOBIUS); TRANSMEMBRANE (PHOBIUS); CYTOPLASMIC_DOMAIN (PHOBIUS); TMhelix (TMHMM)	c10471_g1_i1	c34849_g1_i1
c10471_g1_i2	c10471_g1	1368	1194.96	34.38	2.79	2.82	21.99	aba-responsive element binding protein 3 isoform 1	1368	10	2.5062e-34	0.609	3	P:regulation of transcription, DNA-dependent; F:sequence-specific DNA binding; F:sequence-specific DNA binding transcription factor activity		TRANSMEMBRANE (PHOBIUS); NON_CYTOPLASMIC_DOMAIN (PHOBIUS); CYTOPLASMIC_DOMAIN (PHOBIUS); TMhelix (TMHMM)
c10472_g1_i1	c10472_g1	1046	872.96	154	17.1	17.29	100	uncharacterized loc101206927	1046	10	3.05197e-117	0.803	0	-		IPR014807 (PFAM); NON_CYTOPLASMIC_DOMAIN (PHOBIUS); TRANSMEMBRANE (PHOBIUS); CYTOPLASMIC_DOMAIN (PHOBIUS)	c10472_g1_i1	c29908_g1_i1
c10473_g1_i1	c10473_g1	537	363.98	13	3.46	3.5	100	arm repeat superfamily protein isoform 2	537	10	4.25526e-73	0.812	5	F:Ran GTPase binding; C:cell wall; P:intracellular protein transport; C:nucleus; C:cytosol	-	Coil (COILS); IPR011989 (G3DSA:1.25.10.GENE3D); PTHR10527 (PANTHER); PTHR10527:SF5 (PANTHER); IPR016024 (SUPERFAMILY)
c10473_g1_i2	c10473_g1	264	94.77	0	0	0	0	importin beta-	264	10	8.29272e-32	0.86	5	F:Ran GTPase binding; C:cell wall; P:intracellular protein transport; C:nucleus; C:cytosol	-	IPR011989 (G3DSA:1.25.10.GENE3D); PTHR10527:SF5 (PANTHER); PTHR10527 (PANTHER)
c10474_g1_i1	c10474_g1	1750	1576.96	21.6	1.33	1.34	11.5	nac domain-containing protein 78-like	1750	10	0	0.704	9	P:positive regulation of transcription, DNA-dependent; F:DNA binding; P:leaf senescence; P:regulation of flavonoid biosynthetic process; P:drought recovery; P:regulation of reactive oxygen species metabolic process; C:cytoplasm; P:response to high light intensity; C:nucleus	-	TRANSMEMBRANE (PHOBIUS); NON_CYTOPLASMIC_DOMAIN (PHOBIUS); CYTOPLASMIC_DOMAIN (PHOBIUS); TMhelix (TMHMM)	c10474_g1_i1	c6775_g1_i2
c10474_g1_i2	c10474_g1	1686	1512.96	159.4	10.21	10.33	88.5	nac domain-containing protein 78-like	1686	10	0	0.751	9	P:positive regulation of transcription, DNA-dependent; F:DNA binding; P:leaf senescence; P:regulation of flavonoid biosynthetic process; P:drought recovery; P:regulation of reactive oxygen species metabolic process; C:cytoplasm; P:response to high light intensity; C:nucleus	-	IPR003441 (PFAM); PTHR31989 (PANTHER); PTHR31989:SF5 (PANTHER); NON_CYTOPLASMIC_DOMAIN (PHOBIUS); TRANSMEMBRANE (PHOBIUS); CYTOPLASMIC_DOMAIN (PHOBIUS); IPR003441 (PROSITE_PROFILES); IPR003441 (SUPERFAMILY); TMhelix (TMHMM)	c10474_g1_i2	c6775_g1_i1
c10474_g2_i1	c10474_g2	302	130.87	10	7.41	7.49	100	nac domain-containing protein 78-like	302	10	1.44984e-30	0.873	9	P:positive regulation of transcription, DNA-dependent; F:DNA binding; P:leaf senescence; P:regulation of flavonoid biosynthetic process; P:drought recovery; P:regulation of reactive oxygen species metabolic process; C:cytoplasm; P:response to high light intensity; C:nucleus	-	IPR003441 (PFAM); PTHR31989:SF5 (PANTHER); PTHR31989 (PANTHER); IPR003441 (PROSITE_PROFILES); IPR003441 (SUPERFAMILY)
c10475_g1_i1	c10475_g1	433	260.13	103	38.37	38.81	100	cell differentiation protein rcd1 homolog	433	10	2.38418e-27	0.873	0	-		no IPS match
c10475_g2_i1	c10475_g2	278	107.91	10	8.98	9.08	100	cell differentiation protein rcd1 homolog	278	10	1.6615e-33	0.953	0	-		IPR007216 (PFAM); IPR007216 (PANTHER)
c10476_g1_i1	c10476_g1	757	583.96	60	9.96	10.07	100	squamosa promoter-binding-like protein 8-like	757	10	1.00846e-98	0.654	2	C:nucleus; F:DNA binding		IPR004333 (G3DSA:4.10.1100.GENE3D); IPR004333 (PFAM); PTHR31251:SF4 (PANTHER); PTHR31251 (PANTHER); IPR004333 (PROSITE_PROFILES); IPR004333 (SUPERFAMILY)	c10476_g1_i1	c9413_g3_i1
c10476_g2_i1	c10476_g2	489	316.02	17	5.21	5.27	100	squamosa promoter-binding-like protein 8-like	489	10	1.67786e-27	0.59	2	C:nucleus; F:DNA binding		IPR004333 (G3DSA:4.10.1100.GENE3D); IPR004333 (PFAM); PTHR31251:SF4 (PANTHER); PTHR31251 (PANTHER); IPR004333 (PROSITE_PROFILES); IPR004333 (SUPERFAMILY)
c10476_g2_i2	c10476_g2	214	50.52	0	0	0	0		214	0			0	-		no IPS match
c10477_g1_i1	c10477_g1	1411	1237.96	48	3.76	3.8	100	plant synaptotagmin	1411	10	1.05918e-152	0.886	6	C:plasmodesma; P:pentacyclic triterpenoid biosynthetic process; C:plasma membrane; C:endoplasmic reticulum; P:sterol biosynthetic process; F:protein binding	-	IPR000008 (PRINTS); IPR000008 (SMART); IPR000008 (G3DSA:2.60.40.GENE3D); IPR000008 (PFAM); PTHR10774 (PANTHER); IPR000008 (PROSITE_PROFILES); IPR000008 (SUPERFAMILY)	c10477_g1_i1	c4241_g1_i1
c10478_g1_i1	c10478_g1	265	95.7	6.08	6.15	6.22	15.03		265	0			0	-		no IPS match
c10478_g1_i2	c10478_g1	518	344.99	15.32	4.3	4.35	10.52		518	0			0	-		TRANSMEMBRANE (PHOBIUS); CYTOPLASMIC_DOMAIN (PHOBIUS); NON_CYTOPLASMIC_DOMAIN (PHOBIUS); TMhelix (TMHMM)
c10478_g1_i3	c10478_g1	423	250.16	32.6	12.63	12.77	30.86		423	0			0	-		no IPS match
c10478_g1_i4	c10478_g1	212	48.88	9	17.84	18.05	43.6		212	0			0	-		no IPS match
c10479_g1_i1	c10479_g1	2151	1977.96	438	21.46	21.7	100	eukaryotic translation initiation factor 2a-like	2151	10	0	0.866	3	F:translation initiation factor activity; C:ribosome; P:regulation of translational initiation	-	CYTOPLASMIC_DOMAIN (PHOBIUS); TRANSMEMBRANE (PHOBIUS); TRANSMEMBRANE (PHOBIUS); NON_CYTOPLASMIC_DOMAIN (PHOBIUS); NON_CYTOPLASMIC_DOMAIN (PHOBIUS)	c10479_g1_i1	c10443_g1_i2
c1048_g1_i1	c1048_g1	977	803.96	138.19	16.66	16.85	91.86	dna-binding storekeeper	977	10	1.18118e-144	0.825	1	C:integral to membrane	-	NON_CYTOPLASMIC_DOMAIN (PHOBIUS); SIGNAL_PEPTIDE_N_REGION (PHOBIUS); SIGNAL_PEPTIDE_C_REGION (PHOBIUS); SIGNAL_PEPTIDE (PHOBIUS); SIGNAL_PEPTIDE_H_REGION (PHOBIUS); TMhelix (TMHMM)	c1048_g1_i1	c31022_g1_i1
c1048_g1_i2	c1048_g1	817	643.96	9.81	1.48	1.49	8.14	dna-binding storekeeper	817	10	1.62557e-75	0.835	1	C:integral to membrane	-	PTHR31766 (PANTHER); PTHR31766:SF2 (PANTHER); CYTOPLASMIC_DOMAIN (PHOBIUS); TRANSMEMBRANE (PHOBIUS); NON_CYTOPLASMIC_DOMAIN (PHOBIUS); NON_CYTOPLASMIC_DOMAIN (PHOBIUS); TRANSMEMBRANE (PHOBIUS); TMhelix (TMHMM)
c10480_g1_i1	c10480_g1	719	545.96	12	2.13	2.15	100	3 -	719	10	1.71803e-61	0.762	5	F:RNA-directed DNA polymerase activity; P:RNA-dependent DNA replication; F:RNA binding; F:zinc ion binding; P:DNA integration	EC:2.7.7.49	no IPS match
c10480_g2_i1	c10480_g2	274	104.14	3	2.79	2.82	100	3 -	274	10	3.99393e-23	0.724	3	P:DNA metabolic process; F:metal ion binding; F:nucleic acid binding	-	no IPS match
c10480_g3_i1	c10480_g3	357	184.66	3	1.57	1.59	100	gag-pol polyprotein	357	10	5.23678e-43	0.75	5	F:RNA-directed DNA polymerase activity; P:RNA-dependent DNA replication; F:RNA binding; F:zinc ion binding; P:DNA integration	EC:2.7.7.49	no IPS match
c10481_g1_i1	c10481_g1	540	366.98	12	3.17	3.2	50.37		540	0			0	-		TRANSMEMBRANE (PHOBIUS); NON_CYTOPLASMIC_DOMAIN (PHOBIUS); CYTOPLASMIC_DOMAIN (PHOBIUS); TMhelix (TMHMM)
c10481_g1_i2	c10481_g1	327	155.17	5	3.12	3.16	49.63		327	0			0	-		no IPS match
c10481_g2_i1	c10481_g2	258	89.21	3	3.26	3.3	100		258	0			0	-		TRANSMEMBRANE (PHOBIUS); CYTOPLASMIC_DOMAIN (PHOBIUS); NON_CYTOPLASMIC_DOMAIN (PHOBIUS); TMhelix (TMHMM)
c10482_g1_i1	c10482_g1	1168	994.96	280	27.27	27.58	100	vacuolar protein-sorting-associated protein 37 homolog 2-like	1168	10	1.04064e-96	0.711	0	-		no IPS match	c10482_g1_i1	c980_g1_i1
c10483_g1_i1	c10483_g1	1348	1174.96	64	5.28	5.34	100	PREDICTED: uncharacterized protein LOC101268845	1348	10	1.76449e-47	0.779	0	-		no IPS match	c10483_g1_i1	c12119_g5_i1
c10484_g1_i1	c10484_g1	2828	2654.96	86.83	3.17	3.21	31.59	origin recognition complex subunit 3-like	2828	10	0	0.711	3	C:nuclear origin of replication recognition complex; F:DNA binding; P:DNA replication		IPR020795 (PFAM); PTHR12748:SF0 (PANTHER); IPR020795 (PANTHER)	c10484_g1_i1	c7357_g1_i2
c10484_g1_i2	c10484_g1	2759	2585.96	183.17	6.86	6.94	68.41	origin recognition complex subunit 3-like	2759	10	0	0.697	3	P:DNA replication; C:nuclear origin of replication recognition complex; F:DNA binding		IPR020795 (PFAM); IPR020795 (PANTHER); PTHR12748:SF0 (PANTHER)	c10484_g1_i2	c7357_g1_i1
c10485_g1_i1	c10485_g1	227	61.47	4	6.31	6.38	100		227	0			0	-		no IPS match
c10485_g2_i1	c10485_g2	317	145.41	8	5.33	5.39	100		317	0			0	-		no IPS match
c10486_g1_i1	c10486_g1	465	292.05	7.42	2.46	2.49	28.24	PREDICTED: uncharacterized protein LOC102583478	465	10	1.22705e-49	0.857	0	-		no IPS match
c10486_g1_i2	c10486_g1	569	395.97	25.58	6.26	6.33	71.76	defensin-like protein 165 isoform 1	569	10	1.40693e-99	0.807	0	-		no IPS match	c10486_g1_i2	c34582_g1_i1
c10487_g1_i1	c10487_g1	438	265.11	1.06	0.39	0.39	1.21		438	0			0	-		no IPS match
c10487_g1_i2	c10487_g1	773	599.96	187.27	30.25	30.59	94.36	PREDICTED: uncharacterized protein LOC102586082	773	10	7.46527e-21	0.6	2	P:phyllome development; P:inflorescence development		no IPS match	c10487_g1_i2	c8421_g1_i1
c10487_g1_i3	c10487_g1	628	454.97	6.67	1.42	1.44	4.43	PREDICTED: uncharacterized protein LOC102586082	628	10	2.30821e-21	0.6	2	P:phyllome development; P:inflorescence development		no IPS match
c10488_g1_i1	c10488_g1	2813	2639.96	249	9.14	9.24	100	ap-5 complex subunit mu-like	2813	10	0	0.793	4	C:clathrin adaptor complex; P:vesicle-mediated transport; P:intracellular protein transport; F:protein binding	-	IPR008968 (PFAM); G3DSA:2.60.40.1170 (GENE3D); PTHR11998 (PANTHER); PTHR11998:SF25 (PANTHER); IPR028565 (PROSITE_PROFILES); IPR028565 (SUPERFAMILY)	c10488_g1_i1	c7061_g1_i2
c10489_g1_i1	c10489_g1	1116	942.96	33.72	3.47	3.5	59.27	upf0235 protein c15orf40 homolog	1116	10	3.33635e-31	0.794	0	-		TRANSMEMBRANE (PHOBIUS); NON_CYTOPLASMIC_DOMAIN (PHOBIUS); CYTOPLASMIC_DOMAIN (PHOBIUS)	c10489_g1_i1	c4267_g1_i1
c10489_g1_i2	c10489_g1	630	456.97	4.46	0.95	0.96	16.19	upf0235 protein c15orf40 homolog	630	10	4.89683e-11	0.979	0	-		no IPS match	c10489_g1_i2	c4267_g1_i1
c10489_g1_i3	c10489_g1	1039	865.96	12.82	1.43	1.45	24.54	upf0235 protein c15orf40 homolog	1039	10	1.54595e-44	0.86	0	-		IPR003746 (PFAM); IPR003746 (G3DSA:3.30.1200.GENE3D); PTHR13420:SF1 (PANTHER); PTHR13420 (PANTHER); IPR003746 (SUPERFAMILY)	c10489_g1_i3	c4267_g1_i1
c1049_g1_i1	c1049_g1	472	299.04	43	13.94	14.09	100	beta subunit isoform 1	472	10	7.18783e-72	0.942	6	P:vesicle-mediated transport; P:intracellular protein transport; C:cytosol; C:COPI vesicle coat; F:structural molecule activity; F:binding	-	IPR002553 (PFAM); IPR011989 (G3DSA:1.25.10.GENE3D); IPR016460 (PANTHER); IPR016024 (SUPERFAMILY)
c1049_g2_i1	c1049_g2	590	416.97	78	18.13	18.33	100	beta subunit isoform 1	590	10	1.78853e-124	0.951	6	P:vesicle-mediated transport; P:intracellular protein transport; C:cytosol; C:COPI vesicle coat; F:structural molecule activity; F:binding	-	IPR011989 (G3DSA:1.25.10.GENE3D); IPR002553 (PFAM); IPR016460 (PANTHER); IPR016024 (SUPERFAMILY)
c10490_g1_i1	c10490_g1	2047	1873.96	254.7	13.17	13.32	11.56	udp-sulfoquinovose synthase	2047	10	0	0.867	8	F:sulfotransferase activity; P:glycolipid biosynthetic process; P:cellular response to phosphate starvation; F:UDPsulfoquinovose synthase activity; F:coenzyme binding; C:chloroplast; F:zinc ion binding; P:nucleotide metabolic process	EC:3.13.1.1	IPR016040 (G3DSA:3.40.50.GENE3D); G3DSA:3.90.25.10 (GENE3D); IPR001509 (PFAM); PTHR10366:SF292 (PANTHER); PTHR10366 (PANTHER); SIGNAL_PEPTIDE_N_REGION (PHOBIUS); SIGNAL_PEPTIDE_H_REGION (PHOBIUS); SIGNAL_PEPTIDE (PHOBIUS); NON_CYTOPLASMIC_DOMAIN (PHOBIUS); SIGNAL_PEPTIDE_C_REGION (PHOBIUS); SSF51735 (SUPERFAMILY)
c10490_g1_i2	c10490_g1	1963	1789.96	1777.74	96.25	97.34	84.5	udp-sulfoquinovose synthase	1963	10	0	0.867	8	F:sulfotransferase activity; P:glycolipid biosynthetic process; P:cellular response to phosphate starvation; F:UDPsulfoquinovose synthase activity; F:coenzyme binding; C:chloroplast; F:zinc ion binding; P:nucleotide metabolic process	EC:3.13.1.1	IPR016040 (G3DSA:3.40.50.GENE3D); G3DSA:3.90.25.10 (GENE3D); IPR001509 (PFAM); PTHR10366:SF292 (PANTHER); PTHR10366 (PANTHER); SIGNAL_PEPTIDE_N_REGION (PHOBIUS); SIGNAL_PEPTIDE_H_REGION (PHOBIUS); SIGNAL_PEPTIDE (PHOBIUS); NON_CYTOPLASMIC_DOMAIN (PHOBIUS); SIGNAL_PEPTIDE_C_REGION (PHOBIUS); SSF51735 (SUPERFAMILY)	c10490_g1_i2	c28021_g1_i1
c10490_g1_i3	c10490_g1	2844	2670.96	123.56	4.48	4.53	3.94	udp-sulfoquinovose synthase	2844	10	0	0.867	8	F:sulfotransferase activity; P:glycolipid biosynthetic process; P:cellular response to phosphate starvation; F:UDPsulfoquinovose synthase activity; F:coenzyme binding; C:chloroplast; F:zinc ion binding; P:nucleotide metabolic process	EC:3.13.1.1	IPR016040 (G3DSA:3.40.50.GENE3D); G3DSA:3.90.25.10 (GENE3D); IPR001509 (PFAM); PTHR10366:SF292 (PANTHER); PTHR10366 (PANTHER); SIGNAL_PEPTIDE_N_REGION (PHOBIUS); SIGNAL_PEPTIDE_H_REGION (PHOBIUS); SIGNAL_PEPTIDE (PHOBIUS); NON_CYTOPLASMIC_DOMAIN (PHOBIUS); SIGNAL_PEPTIDE_C_REGION (PHOBIUS); SSF51735 (SUPERFAMILY)
c10491_g1_i1	c10491_g1	1106	932.96	0	0	0	0	cyclin-dependent kinase inhibitor 6-like	1106	2	1.90546e-29	0.69	0	-		no IPS match
c10491_g1_i2	c10491_g1	860	686.96	139.73	19.71	19.94	86.24	cyclin-dependent kinase inhibitor 7-like	860	10	1.60756e-59	0.478	4	P:regulation of metabolic process; C:nucleus; P:cell cycle arrest; F:cyclin-dependent protein serine/threonine kinase inhibitor activity	-	IPR016701 (PIRSF); G3DSA:4.10.365.10 (GENE3D); IPR003175 (PFAM); PTHR10265:SF10 (PANTHER); IPR003175 (PANTHER)	c10491_g1_i2	c34044_g1_i1
c10491_g1_i3	c10491_g1	994	820.96	11.21	1.32	1.34	5.79	cyclin-dependent kinase inhibitor 7-like	994	8	2.28132e-43	0.5063	2	P:regulation of metabolic process; P:regulation of cellular process	-	no IPS match
c10491_g1_i4	c10491_g1	1240	1066.96	20.06	1.82	1.84	7.97	cyclin-dependent kinase inhibitor 6-like	1240	2	9.90744e-21	0.645	0	-		no IPS match
c10492_g1_i1	c10492_g1	921	747.96	126	16.33	16.51	100	heat shock cognate 70 kda	921	10	0	0.987	16	P:response to virus; C:cytosol; C:cell wall; C:mitochondrion; F:ubiquitin protein ligase binding; P:response to heat; P:response to bacterium; C:vacuolar membrane; F:ATP binding; P:protein ubiquitination; P:response to cadmium ion; P:response to high light intensity; P:response to hydrogen peroxide; C:Golgi apparatus; C:plasma membrane; C:apoplast	-	IPR013126 (PRINTS); G3DSA:3.30.420.40 (GENE3D); G3DSA:3.30.30.30 (GENE3D); IPR013126 (PFAM); G3DSA:3.90.640.10 (GENE3D); G3DSA:3.30.420.40 (GENE3D); PTHR19375:SF164 (PANTHER); PTHR19375 (PANTHER); IPR018181 (PROSITE_PATTERNS); SSF53067 (SUPERFAMILY); SSF53067 (SUPERFAMILY)	c10492_g1_i1	c3742_g1_i1
c10492_g2_i1	c10492_g2	316	144.44	13	8.72	8.82	100		316	0			0	-		no IPS match
c10493_g1_i1	c10493_g1	507	334	12	3.48	3.52	100	PREDICTED: uncharacterized protein LOC102587803	507	10	2.61188e-73	0.869	0	-		IPR029058 (G3DSA:3.40.50.GENE3D); PF12697 (PFAM); PTHR10992 (PANTHER); PTHR10992:SF720 (PANTHER); CYTOPLASMIC_DOMAIN (PHOBIUS); TRANSMEMBRANE (PHOBIUS); NON_CYTOPLASMIC_DOMAIN (PHOBIUS); IPR029058 (SUPERFAMILY); TMhelix (TMHMM)
c10493_g2_i1	c10493_g2	1214	1040.96	62	5.77	5.84	100	alpha beta-hydrolases family protein isoform 2	1214	10	5.10423e-126	0.763	0	-		SignalP-noTM (SIGNALP_EUK)	c10493_g2_i1	c40546_g1_i1
c10494_g1_i1	c10494_g1	702	528.96	14.93	2.73	2.77	19.4	nitrilase cyanide hydratase and apolipoprotein n-acyltransferase family protein	702	10	2.83083e-28	0.689	5	P:nitrogen compound metabolic process; C:cytosol; F:hydrolase activity, acting on carbon-nitrogen (but not peptide) bonds; F:zinc ion binding; C:chloroplast stroma	-	no IPS match
c10494_g1_i2	c10494_g1	1329	1155.96	104.46	8.76	8.86	62.14	omega-amidase nit2-like	1329	10	0	0.759	3	P:nitrogen compound metabolic process; F:hydrolase activity, acting on carbon-nitrogen (but not peptide) bonds; C:chloroplast	-	no IPS match	c10494_g1_i2	c10176_g1_i2
c10494_g1_i3	c10494_g1	344	171.84	4.61	2.6	2.63	18.46		344	0			0	-		no IPS match
c10495_g1_i1	c10495_g1	3653	3479.96	1117	31.11	31.46	100	valine--trna ligase-like	3653	10	0	0.852	12	C:cytosol; F:valine-tRNA ligase activity; F:aminoacyl-tRNA editing activity; P:valyl-tRNA aminoacylation; C:mitochondrion; P:regulation of translational fidelity; F:ATP binding; C:chloroplast; P:embryo development ending in seed dormancy; P:isoleucine biosynthetic process; P:leucine biosynthetic process; P:valine biosynthetic process	EC:6.1.1.9	Coil (COILS); Coil (COILS); Coil (COILS); IPR002303 (PRINTS); IPR014729 (G3DSA:3.40.50.GENE3D); IPR009008 (G3DSA:3.90.740.GENE3D); IPR013155 (PFAM); IPR002300 (PFAM); IPR002303 (TIGRFAM); IPR009080 (G3DSA:1.10.730.GENE3D); PTHR11946 (PANTHER); IPR002303 (PTHR11946:PANTHER); IPR001412 (PROSITE_PATTERNS); SIGNAL_PEPTIDE_N_REGION (PHOBIUS); SIGNAL_PEPTIDE_H_REGION (PHOBIUS); SIGNAL_PEPTIDE_C_REGION …	c10495_g1_i1	c10076_g1_i1
c10496_g1_i1	c10496_g1	1467	1293.96	14.91	1.12	1.13	26.31	trafficking protein particle complex subunit 11-like	1467	10	4.54916e-157	0.834	0	-		IPR021773 (PFAM); PTHR14374 (PANTHER)
c10496_g1_i2	c10496_g1	1384	1210.96	39.09	3.13	3.16	73.69	trafficking protein particle complex subunit 11-like	1384	10	0	0.794	0	-		IPR021773 (PFAM); PTHR14374 (PANTHER)
c10496_g2_i1	c10496_g2	2843	2669.96	159	5.77	5.84	100	trafficking protein particle complex subunit 11-like	2843	10	0	0.828	0	-		SIGNAL_PEPTIDE_N_REGION (PHOBIUS); SIGNAL_PEPTIDE (PHOBIUS); SIGNAL_PEPTIDE_C_REGION (PHOBIUS); NON_CYTOPLASMIC_DOMAIN (PHOBIUS); SIGNAL_PEPTIDE_H_REGION (PHOBIUS)	c10496_g2_i1	c34998_g1_i1
c10497_g1_i1	c10497_g1	257	88.29	4	4.39	4.44	100		257	0			0	-		no IPS match
c10498_g1_i1	c10498_g1	530	356.99	9.24	2.51	2.54	64.49		530	0			0	-		NON_CYTOPLASMIC_DOMAIN (PHOBIUS); SIGNAL_PEPTIDE_H_REGION (PHOBIUS); SIGNAL_PEPTIDE_C_REGION (PHOBIUS); SIGNAL_PEPTIDE_N_REGION (PHOBIUS); SIGNAL_PEPTIDE (PHOBIUS)
c10498_g1_i2	c10498_g1	928	754.96	10.76	1.38	1.4	35.51		928	0			0	-		no IPS match
c10499_g1_i1	c10499_g1	1384	1210.96	37.79	3.02	3.06	57.7	6-phosphogluconate decarboxylating 2	1384	10	0	0.911	14	C:cytosol; C:mitochondrion; P:pentose-phosphate shunt; P:response to salt stress; C:plasmodesma; P:response to fructose stimulus; P:response to glucose stimulus; P:response to sucrose stimulus; C:chloroplast stroma; F:phosphogluconate dehydrogenase (decarboxylating) activity; F:NADP binding; P:response to cadmium ion; C:membrane; P:D-gluconate metabolic process	EC:1.1.1.44	PR00076 (PRINTS); IPR012284 (G3DSA:1.20.5.GENE3D); IPR013328 (G3DSA:1.10.1040.GENE3D); IPR006114 (PFAM); PTHR11811 (PANTHER); PTHR11811:SF27 (PANTHER); IPR008927 (SUPERFAMILY)	c10499_g1_i1	c39554_g1_i1
c10499_g1_i2	c10499_g1	619	445.97	10.21	2.22	2.24	42.3	6-phosphogluconate decarboxylating 2	619	10	6.0905e-89	0.901	16	C:cytosol; C:mitochondrion; P:pentose-phosphate shunt; P:response to salt stress; C:plasmodesma; P:response to fructose stimulus; P:response to glucose stimulus; P:cell wall pectin metabolic process; P:response to sucrose stimulus; C:chloroplast stroma; F:phosphogluconate dehydrogenase (decarboxylating) activity; F:NADP binding; P:response to cadmium ion; C:membrane; P:plant-type cell wall cellul…	EC:1.1.1.44	IPR013328 (G3DSA:1.10.1040.GENE3D); IPR006114 (PFAM); PTHR11811:SF27 (PANTHER); PTHR11811 (PANTHER); IPR008927 (SUPERFAMILY)	c10499_g1_i2	c14905_g1_i1
c10499_g2_i1	c10499_g2	648	474.96	29	5.92	5.98	100	6-phosphogluconate decarboxylating 2	648	10	2.07023e-109	0.929	14	C:cytosol; C:mitochondrion; P:pentose-phosphate shunt; P:response to salt stress; C:plasmodesma; P:response to fructose stimulus; P:response to glucose stimulus; P:response to sucrose stimulus; C:chloroplast stroma; F:phosphogluconate dehydrogenase (decarboxylating) activity; F:NADP binding; P:response to cadmium ion; C:membrane; P:D-gluconate metabolic process	EC:1.1.1.44	PR00076 (PRINTS); IPR016040 (G3DSA:3.40.50.GENE3D); IPR006115 (PFAM); PTHR11811 (PANTHER); PTHR11811:SF27 (PANTHER); SSF51735 (SUPERFAMILY)
c105_g1_i1	c105_g1	1160	986.96	13.15	1.29	1.31	26.69	atp-dependent dna helicase q-like 4a-like	1160	10	1.51293e-174	0.608	12	P:DNA duplex unwinding; F:ATP-dependent 3'-5' DNA helicase activity; P:double-strand break repair via homologous recombination; P:chromosome organization; F:nucleic acid binding; P:cellular response to cold; C:plasmodesma; P:cellular response to abscisic acid stimulus; P:ATP catabolic process; F:ATP binding; P:DNA replication; C:replication fork	-	no IPS match	c105_g1_i1	c22001_g1_i1
c105_g1_i2	c105_g1	1071	897.96	32.85	3.55	3.59	73.31	atp-dependent dna helicase q-like 4a-like	1071	10	1.86377e-174	0.609	12	P:DNA duplex unwinding; F:ATP-dependent 3'-5' DNA helicase activity; P:double-strand break repair via homologous recombination; P:chromosome organization; F:nucleic acid binding; P:cellular response to cold; C:plasmodesma; P:cellular response to abscisic acid stimulus; P:ATP catabolic process; F:ATP binding; P:DNA replication; C:replication fork	-	no IPS match	c105_g1_i2	c22001_g1_i1
c1050_g1_i1	c1050_g1	2090	1916.96	131.32	6.64	6.71	95.75	micronuclear linker histone poly isoform x1	2090	10	0	0.579	1	P:response to oxidative stress	-	Coil (COILS); SignalP-TM (SIGNALP_GRAM_POSITIVE)	c1050_g1_i1	c8551_g1_i1
c1050_g1_i2	c1050_g1	1381	1207.96	3.68	0.29	0.3	4.25	micronuclear linker histone poly isoform x1	1381	10	8.22203e-175	0.573	1	P:response to oxidative stress		Coil (COILS); SignalP-TM (SIGNALP_GRAM_POSITIVE)	c1050_g1_i2	c8551_g1_i2
c10500_g1_i1	c10500_g1	469	296.04	3.37	1.1	1.11	22.5		469	0			0	-		no IPS match
c10500_g1_i2	c10500_g1	572	398.97	15.63	3.8	3.84	77.5		572	0			0	-		SIGNAL_PEPTIDE_H_REGION (PHOBIUS); SIGNAL_PEPTIDE_C_REGION (PHOBIUS); SIGNAL_PEPTIDE_N_REGION (PHOBIUS); SIGNAL_PEPTIDE (PHOBIUS); NON_CYTOPLASMIC_DOMAIN (PHOBIUS); SignalP-noTM (SIGNALP_EUK); SignalP-TM (SIGNALP_GRAM_POSITIVE); SignalP-noTM (SIGNALP_GRAM_NEGATIVE)
c10501_g1_i1	c10501_g1	1628	1454.96	107.88	7.19	7.27	47.38	transcription factor hbp-1b -like	1628	10	2.54683e-178	0.833	11	P:positive regulation of transcription, DNA-dependent; F:identical protein binding; P:systemic acquired resistance; F:sequence-specific DNA binding; P:response to xenobiotic stimulus; P:salicylic acid mediated signaling pathway; F:sequence-specific DNA binding transcription factor activity; C:cytoplasm; P:negative regulation of transcription, DNA-dependent; C:transcription factor complex; P:regul…	-	Coil (COILS); IPR004827 (SMART); G3DSA:1.20.5.170 (GENE3D); IPR025422 (PFAM); IPR004827 (PFAM); PTHR22952:SF94 (PANTHER); PTHR22952 (PANTHER); IPR004827 (PROSITE_PATTERNS); IPR004827 (PROSITE_PROFILES); SSF57959 (SUPERFAMILY)
c10501_g1_i2	c10501_g1	1668	1494.96	123.12	7.98	8.07	52.62	transcription factor hbp-1b -like	1668	10	4.04455e-178	0.833	11	P:positive regulation of transcription, DNA-dependent; F:identical protein binding; P:systemic acquired resistance; F:sequence-specific DNA binding; P:response to xenobiotic stimulus; P:salicylic acid mediated signaling pathway; F:sequence-specific DNA binding transcription factor activity; C:cytoplasm; P:negative regulation of transcription, DNA-dependent; C:transcription factor complex; P:regul…	-	Coil (COILS); IPR004827 (SMART); G3DSA:1.20.5.170 (GENE3D); IPR025422 (PFAM); IPR004827 (PFAM); PTHR22952:SF94 (PANTHER); PTHR22952 (PANTHER); IPR004827 (PROSITE_PATTERNS); IPR004827 (PROSITE_PROFILES); SSF57959 (SUPERFAMILY)	c10501_g1_i2	c18625_g1_i1
c10502_g1_i1	c10502_g1	425	252.15	5	1.92	1.94	100		425	0			0	-		no IPS match
c10503_g1_i1	c10503_g1	314	142.49	3	2.04	2.06	100		314	0			0	-		no IPS match
c10503_g2_i1	c10503_g2	271	101.32	4	3.83	3.87	100		271	0			0	-		no IPS match
c10504_g1_i1	c10504_g1	305	133.77	7	5.07	5.13	100		305	0			0	-		no IPS match
c10504_g2_i1	c10504_g2	803	629.96	13	2	2.02	100		803	0			0	-		no IPS match	c10504_g2_i1	c9785_g1_i2
c10504_g3_i1	c10504_g3	254	85.54	2	2.27	2.29	100		254	0			0	-		no IPS match	c10504_g3_i1	c5458_g1_i1
c10505_g1_i1	c10505_g1	581	407.97	65	15.44	15.62	100	werner syndrome-like exonuclease-like	581	10	1.45515e-61	0.693	3	P:nucleic acid phosphodiester bond hydrolysis; F:nucleic acid binding; F:3'-5' exonuclease activity	-	IPR002562 (PFAM); IPR012337 (G3DSA:3.30.420.GENE3D); PTHR13620 (PANTHER); IPR012337 (SUPERFAMILY)	c10505_g1_i1	c35503_g1_i1
c10505_g2_i1	c10505_g2	239	71.98	1	1.35	1.36	100	werner syndrome-like exonuclease-like	239	10	1.59895e-30	0.73	3	P:nucleic acid phosphodiester bond hydrolysis; F:nucleic acid binding; F:3'-5' exonuclease activity	-	IPR012337 (G3DSA:3.30.420.GENE3D); IPR012337 (SUPERFAMILY)
c10505_g3_i1	c10505_g3	230	64.07	2	3.03	3.06	100	werner syndrome-like exonuclease-like	230	10	1.5427e-16	0.725	3	P:nucleic acid phosphodiester bond hydrolysis; F:nucleic acid binding; F:3'-5' exonuclease activity	-	IPR012337 (G3DSA:3.30.420.GENE3D)
c10506_g1_i1	c10506_g1	1720	1546.96	131.71	8.25	8.34	93.92	PREDICTED: uncharacterized protein LOC102596639	1720	10	0	0.841	0	-		IPR008507 (PFAM); PTHR31343:SF3 (PANTHER); PTHR31343 (PANTHER)	c10506_g1_i1	c10244_g3_i2
c10506_g1_i2	c10506_g1	1134	960.96	5.29	0.53	0.54	6.08	PREDICTED: uncharacterized protein LOC101260180	1134	10	7.30743e-127	0.797	0	-		CYTOPLASMIC_DOMAIN (PHOBIUS); NON_CYTOPLASMIC_DOMAIN (PHOBIUS); TRANSMEMBRANE (PHOBIUS); TMhelix (TMHMM)
c10507_g1_i1	c10507_g1	1340	1166.96	30	2.49	2.52	100	serine threonine-protein kinase atr-like	1340	10	0	0.962	13	P:response to gamma radiation; P:multicellular organism reproduction; P:protein phosphorylation; P:DNA repair; P:meiosis; F:protein serine/threonine kinase activity; C:plasmodesma; P:response to aluminum ion; F:ATP binding; P:telomere maintenance via telomerase; P:regulation of telomere maintenance; C:nucleus; P:serine family amino acid metabolic process	EC:2.7.11	no IPS match	c10507_g1_i1	c39682_g1_i1
c10507_g2_i1	c10507_g2	227	61.47	4	6.31	6.38	100		227	0			0	-		no IPS match
c10509_g1_i1	c10509_g1	1126	952.96	30.73	3.13	3.16	34.4		1126	0			0	-		no IPS match
c10509_g1_i2	c10509_g1	844	670.96	41.27	5.96	6.03	65.6		844	0			0	-		no IPS match
c1051_g1_i1	c1051_g1	1175	1001.96	629	60.84	61.53	100	homeobox-leucine zipper protein athb-6-like	1175	10	2.73857e-111	0.88	13	P:positive regulation of transcription, DNA-dependent; P:response to water deprivation; P:photoperiodism, flowering; P:regulation of timing of transition from vegetative to reproductive phase; P:response to blue light; P:negative regulation of cell growth; F:sequence-specific DNA binding transcription factor activity; F:transcription regulatory region sequence-specific DNA binding; P:negative reg…	-	Coil (COILS); IPR000047 (PRINTS); IPR001356 (SMART); IPR009057 (G3DSA:1.10.10.GENE3D); IPR003106 (PFAM); IPR001356 (PFAM); PTHR24326 (PANTHER); PTHR24326:SF171 (PANTHER); IPR017970 (PROSITE_PATTERNS); IPR001356 (PROSITE_PROFILES); IPR009057 (SUPERFAMILY)	c1051_g1_i1	c10731_g1_i3
c1051_g2_i1	c1051_g2	820	646.96	418	62.61	63.32	100	homeobox-leucine zipper protein athb-6-like	820	10	8.10884e-52	0.603	6	P:regulation of transcription, DNA-dependent; F:sequence-specific DNA binding; P:response to acid; P:response to light stimulus; P:response to oxygen-containing compound; P:negative regulation of cellular process	-	no IPS match
c10510_g1_i1	c10510_g1	477	304.03	32	10.2	10.32	100	ubiquitin-like-specific protease esd4-like	477	2	2.08847e-10	0.415	7	P:proteolysis; F:SUMO-specific protease activity; C:plasmodesma; F:cysteine-type peptidase activity; P:positive regulation of flower development; P:protein desumoylation; P:regulation of flower development		no IPS match
c10510_g2_i1	c10510_g2	468	295.05	28	9.2	9.3	100	ubiquitin-like-specific protease esd4-like	468	10	5.76787e-30	0.683	5	C:plasmodesma; P:positive regulation of flower development; P:protein desumoylation; F:SUMO-specific protease activity; P:proteolysis	-	no IPS match
c10510_g3_i1	c10510_g3	1408	1234.96	190	14.91	15.08	100	ubiquitin-like-specific protease esd4-like	1408	10	0	0.775	5	C:plasmodesma; P:positive regulation of flower development; P:protein desumoylation; F:SUMO-specific protease activity; P:proteolysis	-	IPR003653 (PFAM); G3DSA:3.30.310.130 (GENE3D); PTHR12606 (PANTHER); IPR003653 (PROSITE_PROFILES); SSF54001 (SUPERFAMILY)	c10510_g3_i1	c33758_g1_i1
c10511_g1_i1	c10511_g1	212	48.88	2	3.97	4.01	100		212	0			0	-		no IPS match
c10512_g1_i1	c10512_g1	729	555.96	299	52.12	52.71	100	probable 26s proteasome complex subunit sem1-1-like isoform 1	729	10	1.0852e-12	0.56	0	-		IPR007834 (PFAM); IPR007834 (PANTHER); PTHR16771:SF0 (PANTHER)	c10512_g1_i1	c6776_g3_i1
c10513_g1_i1	c10513_g1	259	90.14	2	2.15	2.17	100		259	0			0	-		no IPS match
c10513_g2_i1	c10513_g2	208	45.64	0	0	0	0		208	0			0	-		no IPS match
c10514_g1_i1	c10514_g1	236	69.33	5	6.99	7.07	100		236	0			0	-		TRANSMEMBRANE (PHOBIUS); CYTOPLASMIC_DOMAIN (PHOBIUS); NON_CYTOPLASMIC_DOMAIN (PHOBIUS); TMhelix (TMHMM)
c10515_g1_i1	c10515_g1	522	348.99	50	13.88	14.04	100	#NAME?	522	10	1.30354e-25	0.976	6	F:6,7-dimethyl-8-ribityllumazine synthase activity; P:jasmonic acid mediated signaling pathway; P:riboflavin biosynthetic process; F:transferase activity; C:riboflavin synthase complex; C:chloroplast stroma	EC:5.4	no IPS match	c10515_g1_i1	c40140_g1_i1
c10515_g2_i1	c10515_g2	206	44.05	4	8.8	8.9	100	#NAME?	206	10	1.65316e-37	0.934	6	F:6,7-dimethyl-8-ribityllumazine synthase activity; P:jasmonic acid mediated signaling pathway; P:riboflavin biosynthetic process; F:transferase activity; C:riboflavin synthase complex; C:chloroplast stroma	EC:5.4	IPR002180 (PFAM); IPR002180 (G3DSA:3.40.50.GENE3D); IPR002180 (PANTHER); IPR002180 (SUPERFAMILY)	c10515_g2_i1	c8984_g2_i1
c10515_g3_i1	c10515_g3	484	311.02	31	9.66	9.77	100	#NAME?	484	10	3.35288e-54	0.759	6	F:6,7-dimethyl-8-ribityllumazine synthase activity; P:jasmonic acid mediated signaling pathway; P:riboflavin biosynthetic process; F:transferase activity; C:riboflavin synthase complex; C:chloroplast stroma	EC:5.4	IPR002180 (G3DSA:3.40.50.GENE3D); IPR002180 (SUPERFAMILY)	c10515_g3_i1	c8984_g1_i1
c10516_g1_i1	c10516_g1	1053	879.96	41.57	4.58	4.63	53.75	reistance protein f variant	1053	10	5.49575e-58	0.682	2	P:defense response; F:ADP binding		G3DSA:3.80.10.10 (GENE3D); SSF52047 (SUPERFAMILY)	c10516_g1_i1	c10975_g1_i3
c10516_g1_i2	c10516_g1	225	59.76	2.43	3.94	3.98	46.25		225	0			0	-		no IPS match
c10517_g1_i1	c10517_g1	1705	1531.96	173.81	11	11.12	75.75	PREDICTED: uncharacterized protein LOC102585626 isoform X1	1705	10	0	0.682	0	-		no IPS match	c10517_g1_i1	c20069_g1_i1
c10517_g1_i2	c10517_g1	1555	1381.96	50.19	3.52	3.56	24.25	PREDICTED: uncharacterized protein LOC102585626 isoform X1	1555	10	0	0.681	0	-		CYTOPLASMIC_DOMAIN (PHOBIUS); TRANSMEMBRANE (PHOBIUS); NON_CYTOPLASMIC_DOMAIN (PHOBIUS); TMhelix (TMHMM)	c10517_g1_i2	c20069_g1_i1
c10518_g1_i1	c10518_g1	1946	1772.96	72	3.94	3.98	100	trihelix transcription factor gt-2-like	1946	10	1.11375e-27	0.676	1	F:chromatin binding		CYTOPLASMIC_DOMAIN (PHOBIUS); TRANSMEMBRANE (PHOBIUS); CYTOPLASMIC_DOMAIN (PHOBIUS); NON_CYTOPLASMIC_DOMAIN (PHOBIUS); TRANSMEMBRANE (PHOBIUS); TMhelix (TMHMM)
c10519_g1_i1	c10519_g1	906	732.96	34.49	4.56	4.61	26.71	div and rad interacting factor 1	906	10	2.48227e-84	0.872	5	C:nucleus; F:DNA binding; C:chloroplast; F:chromatin binding; C:chromatin	-	IPR001005 (SMART); IPR009057 (G3DSA:1.10.10.GENE3D); PTHR14000 (PANTHER); IPR009057 (SUPERFAMILY)
c10519_g1_i2	c10519_g1	750	576.96	74.51	12.52	12.66	73.29	div and rad interacting factor 1	750	10	1.27627e-95	0.886	3	F:DNA binding; F:chromatin binding; C:chromatin	-	IPR001005 (SMART); IPR009057 (G3DSA:1.10.10.GENE3D); PTHR14000 (PANTHER); IPR009057 (SUPERFAMILY)
c10519_g2_i1	c10519_g2	636	462.97	77	16.12	16.3	100	div and rad interacting factor 1	636	10	2.24735e-32	0.746	1	F:binding	-	no IPS match	c10519_g2_i1	c2438_g1_i1
c1052_g1_i1	c1052_g1	1511	1337.96	373	27.02	27.32	100	alcohol dehydrogenase	1511	10	0	0.901	4	C:cytoplasm; P:oxidation-reduction process; F:zinc ion binding; F:alcohol dehydrogenase (NAD) activity	EC:1.1.1.1	no IPS match
c10520_g1_i1	c10520_g1	1630	1456.96	237	15.76	15.94	100	pre-mrna-splicing factor cwc25 homolog	1630	10	3.73888e-160	0.698	0	-		Coil (COILS); IPR019339 (SMART); IPR022209 (PFAM); IPR019339 (PFAM); PTHR16196 (PANTHER)	c10520_g1_i1	c3333_g1_i1
c10521_g1_i1	c10521_g1	389	216.34	5	2.24	2.27	100	pentatricopeptide repeat-containing	389	10	5.09046e-68	0.646	1	P:chloroplast RNA processing		IPR002885 (PFAM); IPR002885 (TIGRFAM); PTHR24015 (PANTHER); PTHR24015:SF239 (PANTHER); IPR002885 (PROSITE_PROFILES); IPR002885 (PROSITE_PROFILES); IPR002885 (PROSITE_PROFILES)
c10521_g2_i1	c10521_g2	239	71.98	1	1.35	1.36	100		239	0			0	-		no IPS match
c10522_g1_i1	c10522_g1	412	239.21	51	20.66	20.9	100	nitrite reductase	412	10	9.21583e-99	0.974	10	F:metal ion binding; F:ferredoxin-nitrite reductase activity; F:heme binding; P:response to nitrate; C:chloroplast stroma; F:4 iron, 4 sulfur cluster binding; C:membrane; C:apoplast; C:mitochondrion; P:oxidation-reduction process	EC:1.7.7.1	IPR006067 (PFAM); IPR005117 (G3DSA:3.90.480.GENE3D); G3DSA:3.30.413.10 (GENE3D); PTHR32439:SF2 (PANTHER); PTHR32439 (PANTHER); IPR005117 (SUPERFAMILY); SSF56014 (SUPERFAMILY)	c10522_g1_i1	c32591_g1_i1
c10522_g2_i1	c10522_g2	444	271.1	38	13.58	13.74	100	nitrite reductase	444	10	5.77813e-68	0.899	10	F:metal ion binding; F:ferredoxin-nitrite reductase activity; F:heme binding; P:response to nitrate; C:chloroplast stroma; F:4 iron, 4 sulfur cluster binding; C:membrane; C:apoplast; C:mitochondrion; P:oxidation-reduction process	EC:1.7.7.1	PTHR32439:SF2 (PANTHER); PTHR32439 (PANTHER); IPR005117 (SUPERFAMILY)	c10522_g2_i1	c42362_g1_i1
c10523_g1_i1	c10523_g1	816	642.96	49	7.39	7.47	100	mitochondrial intermembrane space import and assembly protein 40-like	816	10	1.94785e-88	0.776	4	P:protein targeting to mitochondrion; P:protein targeting to peroxisome; C:peroxisome; C:mitochondrion	-	PTHR21622:SF0 (PANTHER); PTHR21622 (PANTHER)	c10523_g1_i1	c28526_g1_i1
c10524_g1_i1	c10524_g1	322	150.28	5	3.22	3.26	100		322	0			0	-		no IPS match
c10525_g1_i1	c10525_g1	296	125.09	6	4.65	4.7	14.27		296	0			0	-		SIGNAL_PEPTIDE_N_REGION (PHOBIUS); SIGNAL_PEPTIDE_C_REGION (PHOBIUS); SIGNAL_PEPTIDE (PHOBIUS); NON_CYTOPLASMIC_DOMAIN (PHOBIUS); SIGNAL_PEPTIDE_H_REGION (PHOBIUS); SignalP-noTM (SIGNALP_EUK)
c10525_g1_i2	c10525_g1	274	104.14	30	27.92	28.23	85.73		274	0			0	-		no IPS match
c10526_g1_i1	c10526_g1	1999	1825.96	127.14	6.75	6.82	82.29	xylosyltransferase 1-like	1999	10	0	0.815	4	C:membrane; P:metabolic process; F:acetylglucosaminyltransferase activity; C:Golgi apparatus	EC:2.4.1	no IPS match	c10526_g1_i1	c10155_g1_i2
c10526_g1_i2	c10526_g1	1565	1391.96	20.86	1.45	1.47	17.71	xylosyltransferase 1-like	1565	10	0	0.815	4	C:membrane; P:metabolic process; F:acetylglucosaminyltransferase activity; C:Golgi apparatus	EC:2.4.1	IPR003406 (PFAM); PTHR19297:SF70 (PANTHER); PTHR19297 (PANTHER); CYTOPLASMIC_DOMAIN (PHOBIUS); TRANSMEMBRANE (PHOBIUS); NON_CYTOPLASMIC_DOMAIN (PHOBIUS); TMhelix (TMHMM)
c10527_g1_i1	c10527_g1	502	329.01	13	3.83	3.87	100	PREDICTED: uncharacterized protein LOC102599725	502	2	4.27232e-22	0.84	0	-		SIGNAL_PEPTIDE (PHOBIUS); SIGNAL_PEPTIDE_N_REGION (PHOBIUS); NON_CYTOPLASMIC_DOMAIN (PHOBIUS); SIGNAL_PEPTIDE_C_REGION (PHOBIUS); SIGNAL_PEPTIDE_H_REGION (PHOBIUS); PS51257 (PROSITE_PROFILES); SignalP-noTM (SIGNALP_EUK)
c10529_g1_i1	c10529_g1	4046	3872.96	289	7.23	7.31	100	condensin complex subunit 1-like	4046	10	0	0.857	5	P:mitotic chromosome condensation; C:extracellular region; C:nucleus; F:hormone activity; P:signal transduction	-	Coil (COILS); IPR007673 (PIRSF); IPR011989 (G3DSA:1.25.10.GENE3D); PF12717 (PFAM); IPR024324 (PFAM); PTHR14222:SF2 (PANTHER); IPR026971 (PANTHER); IPR016024 (SUPERFAMILY)	c10529_g1_i1	c29167_g1_i1
c10529_g2_i1	c10529_g2	413	240.2	18	7.26	7.34	100		413	0			0	-		no IPS match	c10529_g2_i1	c33888_g2_i1
c10530_g1_i1	c10530_g1	1076	902.96	886.64	95.16	96.24	69.02	pollen-specific protein sf3-like	1076	10	5.47095e-134	0.938	4	C:plasma membrane; F:actin filament binding; P:actin filament bundle assembly; F:zinc ion binding	-	IPR001781 (SMART); IPR001781 (G3DSA:2.10.110.GENE3D); IPR001781 (PFAM); PTHR24206 (PANTHER); IPR001781 (PROSITE_PATTERNS); IPR001781 (PROSITE_PROFILES); IPR001781 (PROSITE_PROFILES); SSF57716 (SUPERFAMILY); SSF57716 (SUPERFAMILY); SSF57716 (SUPERFAMILY); SSF57716 (SUPERFAMILY)	c10530_g1_i1	c7698_g1_i1
c10530_g1_i2	c10530_g1	1018	844.96	372.36	42.71	43.19	30.98	pollen-specific protein sf3-like	1018	10	3.68875e-131	0.935	4	C:plasma membrane; F:actin filament binding; P:actin filament bundle assembly; F:zinc ion binding	-	IPR001781 (SMART); IPR001781 (G3DSA:2.10.110.GENE3D); IPR001781 (PFAM); PTHR24206 (PANTHER); IPR001781 (PROSITE_PATTERNS); IPR001781 (PROSITE_PROFILES); IPR001781 (PROSITE_PROFILES); SSF57716 (SUPERFAMILY); SSF57716 (SUPERFAMILY); SSF57716 (SUPERFAMILY); SSF57716 (SUPERFAMILY)	c10530_g1_i2	c7698_g2_i1
c10531_g1_i1	c10531_g1	1300	1126.96	0	0	0	0	g-type lectin s-receptor-like serine threonine-protein kinase at1g11330-like	1300	10	1.73777e-117	0.669	3	P:phosphorylation; F:protein kinase activity; F:nucleotide binding	-	CYTOPLASMIC_DOMAIN (PHOBIUS); NON_CYTOPLASMIC_DOMAIN (PHOBIUS); NON_CYTOPLASMIC_DOMAIN (PHOBIUS); TRANSMEMBRANE (PHOBIUS); TRANSMEMBRANE (PHOBIUS); TMhelix (TMHMM); TMhelix (TMHMM)	c10531_g1_i1	c33901_g1_i1
c10531_g1_i2	c10531_g1	1415	1241.96	26	2.03	2.05	100	g-type lectin s-receptor-like serine threonine-protein kinase at1g11330-like	1415	10	4.19387e-174	0.682	5	P:recognition of pollen; P:protein phosphorylation; F:ATP binding; F:protein serine/threonine kinase activity; P:serine family amino acid metabolic process	EC:2.7.11	IPR001480 (SMART); IPR001480 (PFAM); IPR013227 (PFAM); IPR001480 (G3DSA:2.90.10.GENE3D); IPR000858 (PFAM); PTHR11795:SF367 (PANTHER); PTHR11795 (PANTHER); SIGNAL_PEPTIDE_H_REGION (PHOBIUS); SIGNAL_PEPTIDE_N_REGION (PHOBIUS); SIGNAL_PEPTIDE (PHOBIUS); SIGNAL_PEPTIDE_C_REGION (PHOBIUS); NON_CYTOPLASMIC_DOMAIN (PHOBIUS); IPR001480 (PROSITE_PROFILES); SignalP-TM (SIGNALP_EUK); IPR001480 (SUPERFAMILY)…	c10531_g1_i2	c33901_g1_i1
c10531_g2_i1	c10531_g2	525	351.99	5	1.38	1.39	100	s-domain receptor-like kinase	525	10	1.04829e-27	0.785	5	P:recognition of pollen; P:protein phosphorylation; F:ATP binding; F:protein serine/threonine kinase activity; P:serine family amino acid metabolic process	EC:2.7.11	no IPS match
c10532_g1_i1	c10532_g1	1026	852.96	22	2.5	2.53	100	disease resistance protein rpm1-like	1026	10	0	0.695	2	P:defense response; F:ADP binding	-	IPR000767 (PRINTS); IPR027417 (G3DSA:3.40.50.GENE3D); IPR002182 (PFAM); PTHR23155:SF458 (PANTHER); PTHR23155 (PANTHER); IPR027417 (SUPERFAMILY)	c10532_g1_i1	c4562_g2_i1
c10532_g2_i1	c10532_g2	1191	1017.96	46	4.38	4.43	100	rpm1	1191	10	8.49628e-148	0.627	2	P:defense response; F:ADP binding	-	CYTOPLASMIC_DOMAIN (PHOBIUS); NON_CYTOPLASMIC_DOMAIN (PHOBIUS); TRANSMEMBRANE (PHOBIUS); TMhelix (TMHMM)
c10532_g3_i1	c10532_g3	934	760.96	32	4.08	4.12	100	disease resistance protein rpm1-like	934	10	4.88044e-176	0.68	2	P:defense response; F:ADP binding	-	G3DSA:3.80.10.10 (GENE3D); IPR002182 (PFAM); IPR025875 (PFAM); PTHR23155 (PANTHER); PTHR23155:SF458 (PANTHER); IPR027417 (SUPERFAMILY); SSF52058 (SUPERFAMILY)
c10533_g1_i1	c10533_g1	2319	2145.96	127	5.74	5.8	100	receptor-like protein kinase herk 1-like	2319	10	0	0.789	4	P:protein phosphorylation; F:ATP binding; F:protein serine/threonine kinase activity; P:serine family amino acid metabolic process	EC:2.7.11	IPR002290 (SMART); IPR001245 (PFAM); G3DSA:1.10.510.10 (GENE3D); G3DSA:3.30.200.20 (GENE3D); IPR024788 (PFAM); IPR013320 (G3DSA:2.60.120.GENE3D); PTHR24420:SF603 (PANTHER); PTHR24420 (PANTHER); IPR017441 (PROSITE_PATTERNS); IPR008271 (PROSITE_PATTERNS); SIGNAL_PEPTIDE (PHOBIUS); SIGNAL_PEPTIDE_N_REGION (PHOBIUS); TRANSMEMBRANE (PHOBIUS); SIGNAL_PEPTIDE_C_REGION (PHOBIUS); NON_CYTOPLASMIC_DOMAIN (…	c10533_g1_i1	c7697_g1_i1
c10533_g2_i1	c10533_g2	692	518.96	26	4.86	4.91	100	receptor-like protein kinase herk 1-like	692	10	1.52199e-152	0.957	6	F:non-membrane spanning protein tyrosine kinase activity; C:plasmodesma; P:peptidyl-tyrosine phosphorylation; F:ATP binding; F:protein serine/threonine kinase activity; P:serine family amino acid metabolic process	EC:2.7.10.2; EC:2.7.11	IPR002290 (SMART); IPR013320 (G3DSA:2.60.120.GENE3D); G3DSA:1.10.510.10 (GENE3D); G3DSA:3.30.200.20 (GENE3D); IPR001245 (PFAM); PTHR24420 (PANTHER); PTHR24420:SF603 (PANTHER); IPR017441 (PROSITE_PATTERNS); IPR008271 (PROSITE_PATTERNS); IPR000719 (PROSITE_PROFILES); IPR011009 (SUPERFAMILY)	c10533_g2_i1	c1747_g1_i1
c10535_g1_i1	c10535_g1	1221	1047.96	220	20.34	20.57	100	s-adenosyl-l-methionine-dependent methyltransferases superfamily protein	1221	10	2.7699e-144	0.853	2	P:methylation; F:methyltransferase activity	-	no IPS match	c10535_g1_i1	c2801_g1_i1
c10536_g1_i1	c10536_g1	2712	2538.96	563	21.49	21.73	100	probable lrr receptor-like serine threonine-protein kinase at4g37250-like	2712	10	0	0.721	5	F:protein kinase activity; P:protein phosphorylation; F:ATP binding; C:integral to membrane; F:protein binding	-	IPR025875 (PFAM); IPR001611 (PFAM); G3DSA:3.80.10.10 (GENE3D); IPR013210 (PFAM); G3DSA:1.10.510.10 (GENE3D); G3DSA:3.30.200.20 (GENE3D); IPR000719 (PFAM); PTHR24420:SF578 (PANTHER); PTHR24420 (PANTHER); NON_CYTOPLASMIC_DOMAIN (PHOBIUS); SIGNAL_PEPTIDE_N_REGION (PHOBIUS); CYTOPLASMIC_DOMAIN (PHOBIUS); SIGNAL_PEPTIDE (PHOBIUS); TRANSMEMBRANE (PHOBIUS); SIGNAL_PEPTIDE_H_REGION (PHOBIUS); SIGNAL_PEPT…	c10536_g1_i1	c503_g1_i1
c10537_g1_i1	c10537_g1	834	660.96	92	13.49	13.64	100		834	0			0	-		no IPS match	c10537_g1_i1	c15292_g1_i1
c10538_g1_i1	c10538_g1	2784	2610.96	404	15	15.16	100	protein transport protein sec24-like	2784	10	0	0.877	4	C:COPII vesicle coat; P:intracellular protein transport; P:ER to Golgi vesicle-mediated transport; F:zinc ion binding	-	IPR006896 (PFAM); IPR006900 (PFAM); IPR002035 (G3DSA:3.40.50.GENE3D); IPR006895 (PFAM); PTHR13803:SF8 (PANTHER); PTHR13803 (PANTHER); SSF81995 (SUPERFAMILY); IPR006900 (SUPERFAMILY); IPR006895 (SUPERFAMILY); IPR002035 (SUPERFAMILY)	c10538_g1_i1	c12599_g1_i1
c10539_g1_i1	c10539_g1	561	387.98	13	3.25	3.28	100		561	0			0	-		no IPS match
c10539_g2_i1	c10539_g2	375	202.46	11	5.27	5.32	100		375	0			0	-		TRANSMEMBRANE (PHOBIUS); CYTOPLASMIC_DOMAIN (PHOBIUS); NON_CYTOPLASMIC_DOMAIN (PHOBIUS); TMhelix (TMHMM)
c1054_g1_i1	c1054_g1	2074	1900.96	85	4.33	4.38	100	nb-arc domain containing protein	2074	10	6.545e-30	0.551	2	P:defense response; F:ADP binding		no IPS match
c1054_g2_i1	c1054_g2	393	220.32	9	3.96	4	100		393	0			0	-		no IPS match
c10540_g1_i1	c10540_g1	2546	2372.96	792	32.35	32.71	100	dead-box atp-dependent rna helicase 37-like	2546	10	0	0.832	7	F:nucleic acid binding; C:peroxisome; C:nucleolus; F:ATP-dependent helicase activity; P:ATP catabolic process; F:ATP binding; C:plasma membrane	-	no IPS match	c10540_g1_i1	c9167_g1_i1
c10541_g1_i1	c10541_g1	1480	1306.96	1241.39	92.05	93.09	75.16	nac domain-containing protein 2-like	1480	10	0	0.82	2	P:regulation of transcription, DNA-dependent; F:DNA binding	-	IPR003441 (PFAM); PTHR31719 (PANTHER); PTHR31719:SF4 (PANTHER); IPR003441 (PROSITE_PROFILES); IPR003441 (SUPERFAMILY)	c10541_g1_i1	c10069_g1_i2
c10541_g1_i2	c10541_g1	1551	1377.96	432.61	30.43	30.77	24.84	nac domain-containing protein 2-like	1551	10	6.11901e-149	0.95	5	P:regulation of transcription, DNA-dependent; P:response to wounding; F:DNA binding; C:nucleus; P:negative regulation of abscisic acid mediated signaling pathway	-	PTHR31719 (PANTHER); PTHR31719:SF4 (PANTHER)	c10541_g1_i2	c10069_g1_i3
c10542_g1_i1	c10542_g1	203	41.69	4	9.3	9.4	100		203	0			0	-		no IPS match
c10543_g1_i1	c10543_g1	489	316.02	17	5.21	5.27	100		489	0			0	-		no IPS match
c10544_g1_i1	c10544_g1	1575	1401.96	138.67	9.59	9.69	54.92	probable protein s-acyltransferase 17-like	1575	10	0	0.845	4	F:zinc ion binding; F:transferase activity, transferring acyl groups; C:integral to membrane; P:metabolic process	-	NON_CYTOPLASMIC_DOMAIN (PHOBIUS); TRANSMEMBRANE (PHOBIUS); CYTOPLASMIC_DOMAIN (PHOBIUS); SIGNAL_PEPTIDE_N_REGION (PHOBIUS); SIGNAL_PEPTIDE_C_REGION (PHOBIUS); SIGNAL_PEPTIDE (PHOBIUS); SIGNAL_PEPTIDE_H_REGION (PHOBIUS)
c10544_g1_i2	c10544_g1	1803	1629.96	132.33	7.87	7.96	45.08	probable protein s-acyltransferase 17-like	1803	10	0	0.845	4	F:zinc ion binding; F:transferase activity, transferring acyl groups; C:integral to membrane; P:metabolic process	-	NON_CYTOPLASMIC_DOMAIN (PHOBIUS); TRANSMEMBRANE (PHOBIUS); CYTOPLASMIC_DOMAIN (PHOBIUS); SIGNAL_PEPTIDE_N_REGION (PHOBIUS); SIGNAL_PEPTIDE_C_REGION (PHOBIUS); SIGNAL_PEPTIDE (PHOBIUS); SIGNAL_PEPTIDE_H_REGION (PHOBIUS)	c10544_g1_i2	c18151_g1_i1
c10545_g1_i1	c10545_g1	650	476.96	77.32	15.71	15.89	69.74	xylosyltransferase 1-like	650	10	1.45402e-11	0.679	6	P:fatty acid biosynthetic process; F:transferase activity, transferring glycosyl groups; F:oxidoreductase activity; F:iron ion binding; C:integral to membrane; P:oxidation-reduction process	-	no IPS match
c10545_g1_i2	c10545_g1	1192	1018.96	71.68	6.82	6.89	30.26	phospholipase d alpha 1-like	1192	10	1.07772e-55	0.758	12	C:intracellular membrane-bounded organelle; P:response to water deprivation; F:calcium ion binding; P:response to salt stress; P:phosphatidylcholine metabolic process; P:membrane lipid catabolic process; F:phospholipase D activity; C:cytoplasmic part; F:NAPE-specific phospholipase D activity; P:response to abscisic acid stimulus; C:membrane; P:phospholipid catabolic process	EC:3.1.4.4	no IPS match
c10546_g1_i1	c10546_g1	2158	1984.96	790	38.57	39.01	100	bifunctional dihydrofolate reductase-thymidylate synthase-like	2158	10	0	0.866	11	P:tetrahydrofolate biosynthetic process; P:oxidation-reduction process; F:thymidylate synthase activity; P:one-carbon metabolic process; P:methylation; P:glycine biosynthetic process; F:dihydrofolate reductase activity; P:dTMP biosynthetic process; P:pyrimidine nucleobase metabolic process; P:dihydrofolate biosynthetic process; P:folic acid biosynthetic process	EC:1.5.1.3; EC:2.1.1.45	IPR000398 (PRINTS); IPR012262 (PIRSF); IPR024072 (G3DSA:3.40.430.GENE3D); IPR001796 (PFAM); IPR000398 (TIGRFAM); IPR000398 (PFAM); IPR023451 (G3DSA:3.30.572.GENE3D); PTHR11549 (PANTHER); PTHR11549:SF2 (PANTHER); IPR020940 (PROSITE_PATTERNS); IPR001796 (PROSITE_PROFILES); IPR000398 (HAMAP); IPR024072 (SUPERFAMILY); IPR023451 (SUPERFAMILY)	c10546_g1_i1	c9723_g1_i1
c10547_g1_i1	c10547_g1	824	650.96	169.01	25.16	25.45	93.11	senescence-associated family protein	824	10	1.69693e-47	0.721	0	-		IPR007650 (PFAM); G3DSA:3.30.70.20 (GENE3D)	c10547_g1_i1	c28374_g1_i1
c10547_g1_i2	c10547_g1	1109	935.96	17.99	1.86	1.88	6.89	ethphon-induced protein	1109	10	8.22448e-21	0.678	0	-		IPR007650 (PFAM); TRANSMEMBRANE (PHOBIUS); TRANSMEMBRANE (PHOBIUS); CYTOPLASMIC_DOMAIN (PHOBIUS); NON_CYTOPLASMIC_DOMAIN (PHOBIUS); CYTOPLASMIC_DOMAIN (PHOBIUS); TMhelix (TMHMM); TMhelix (TMHMM)
c10548_g1_i1	c10548_g1	338	165.95	3	1.75	1.77	100		338	0			2	P:oxidation-reduction process; F:oxidoreductase activity, acting on paired donors, with incorporation or reduction of molecular oxygen, reduced pteridine as one donor, and incorporation of one atom of oxygen		IPR019774 (PROSITE_PROFILES)
c10549_g1_i1	c10549_g1	1039	865.96	44.5	4.98	5.04	25	dnaj-related protein scj1-like	1039	10	7.48711e-81	0.84	0	-		IPR001623 (PRINTS); IPR001623 (SMART); IPR001623 (G3DSA:1.10.287.GENE3D); IPR001623 (PFAM); PTHR24077 (PANTHER); IPR018253 (PROSITE_PATTERNS); IPR001623 (PROSITE_PROFILES); IPR001623 (SUPERFAMILY)	c10549_g1_i1	c7633_g1_i1
c10549_g1_i2	c10549_g1	1039	865.96	133.5	14.94	15.11	75	dnaj-related protein scj1-like	1039	10	7.48711e-81	0.84	0	-		IPR001623 (PRINTS); IPR001623 (SMART); IPR001623 (G3DSA:1.10.287.GENE3D); IPR001623 (PFAM); PTHR24077 (PANTHER); IPR018253 (PROSITE_PATTERNS); IPR001623 (PROSITE_PROFILES); IPR001623 (SUPERFAMILY)	c10549_g1_i2	c7633_g1_i1
c1055_g1_i1	c1055_g1	214	50.52	2.63	5.05	5.1	52.65		214	0			0	-		CYTOPLASMIC_DOMAIN (PHOBIUS); TRANSMEMBRANE (PHOBIUS); NON_CYTOPLASMIC_DOMAIN (PHOBIUS); TMhelix (TMHMM)
c1055_g1_i2	c1055_g1	239	71.98	3.37	4.54	4.59	47.35		239	0			0	-		no IPS match
c10550_g1_i1	c10550_g1	1252	1078.96	96.74	8.69	8.79	24.86	cop9 signalosome complex subunit 7-like isoform x3	1252	10	3.63999e-147	0.89	5	C:COP9 signalosome; P:COP9 signalosome assembly; C:cytosol; P:cullin deneddylation; F:protein binding	-	IPR000717 (SMART); IPR000717 (PFAM); PTHR15350 (PANTHER)	c10550_g1_i1	c11575_g2_i2
c10550_g1_i2	c10550_g1	1143	969.96	62.44	6.24	6.31	17.85	cop9 complex subunit 7a	1143	10	5.68197e-138	0.893	4	C:COP9 signalosome; P:COP9 signalosome assembly; C:cytosol; P:cullin deneddylation	-	no IPS match	c10550_g1_i2	c11575_g2_i1
c10550_g1_i3	c10550_g1	1232	1058.96	218.81	20.02	20.25	57.29	cop9 signalosome complex subunit 7-like isoform x1	1232	10	1.4912e-159	0.882	4	C:COP9 signalosome; P:COP9 signalosome assembly; C:cytosol; P:cullin deneddylation	-	no IPS match	c10550_g1_i3	c11575_g2_i3
c10551_g1_i1	c10551_g1	1484	1310.96	57	4.21	4.26	100		1484	0			0	-		TRANSMEMBRANE (PHOBIUS); NON_CYTOPLASMIC_DOMAIN (PHOBIUS); CYTOPLASMIC_DOMAIN (PHOBIUS); TMhelix (TMHMM)	c10551_g1_i1	c11323_g1_i1
c10552_g1_i1	c10552_g1	1044	870.96	28.37	3.16	3.19	30.25	PREDICTED: uncharacterized protein LOC101252755	1044	1	5.50756e-07	0.86	0	-		no IPS match
c10552_g1_i2	c10552_g1	674	500.96	37.63	7.28	7.36	69.75	PREDICTED: uncharacterized protein LOC101252755	674	1	2.44641e-07	0.86	0	-		no IPS match
c10552_g2_i1	c10552_g2	460	287.06	28	9.45	9.56	100		460	0			0	-		no IPS match	c10552_g2_i1	c7584_g1_i1
c10553_g1_i1	c10553_g1	1181	1007.96	50	4.81	4.86	100	nadph oxidase	1181	10	0	0.875	11	F:NAD(P)H oxidase activity; P:root epidermal cell differentiation; F:calcium ion binding; F:peroxidase activity; C:integral to plasma membrane; P:aerobic respiration; C:vacuole; P:response to ATP; C:cytosolic ribosome; P:peroxidase reaction; P:response to oxidative stress	EC:1.11.1.7; EC:1.6.3.1	IPR000778 (PRINTS); IPR013130 (PFAM); IPR011992 (G3DSA:1.10.238.GENE3D); IPR013112 (PFAM); PTHR11972 (PANTHER); PTHR11972:SF44 (PANTHER); IPR018247 (PROSITE_PATTERNS); TRANSMEMBRANE (PHOBIUS); CYTOPLASMIC_DOMAIN (PHOBIUS); TRANSMEMBRANE (PHOBIUS); CYTOPLASMIC_DOMAIN (PHOBIUS); TRANSMEMBRANE (PHOBIUS); CYTOPLASMIC_DOMAIN (PHOBIUS); TRANSMEMBRANE (PHOBIUS); NON_CYTOPLASMIC_DOMAIN (PHOBIUS); NON_CYT…	c10553_g1_i1	c25874_g1_i1
c10553_g2_i1	c10553_g2	525	351.99	8	2.2	2.23	100		525	0			0	-		no IPS match
c10554_g1_i1	c10554_g1	254	85.54	0	0	0	0	f-box lrr-repeat protein at3g48880-like isoform x1	254	10	4.71842e-14	0.827	0	-		no IPS match
c10555_g1_i1	c10555_g1	339	166.93	3.12	1.81	1.83	20.01	PREDICTED: uncharacterized protein LOC102585999	339	10	1.86349e-30	0.657	0	-		Coil (COILS)
c10555_g1_i2	c10555_g1	661	487.96	11.58	2.3	2.33	25.4	PREDICTED: uncharacterized protein LOC102585999	661	10	6.99898e-40	0.696	0	-		CYTOPLASMIC_DOMAIN (PHOBIUS); TRANSMEMBRANE (PHOBIUS); NON_CYTOPLASMIC_DOMAIN (PHOBIUS)
c10555_g1_i3	c10555_g1	512	339	17.3	4.94	5	54.6	PREDICTED: uncharacterized protein LOC102585999	512	10	1.96538e-32	0.644	0	-		Coil (COILS)	c10555_g1_i3	c9754_g2_i1
c10556_g1_i1	c10556_g1	430	257.14	18.28	6.89	6.97	50.92		430	0			0	-		TMhelix (TMHMM)
c10556_g1_i2	c10556_g1	291	120.29	3.47	2.8	2.83	20.66		291	0			0	-		no IPS match
c10556_g1_i3	c10556_g1	250	81.88	3.25	3.85	3.89	28.42		250	0			0	-		no IPS match
c10557_g1_i1	c10557_g1	1046	872.96	72.79	8.08	8.17	49.62	probable wrky transcription factor 65-like	1046	10	1.37489e-138	0.653	5	F:sequence-specific DNA binding; F:sequence-specific DNA binding transcription factor activity; P:regulation of transcription, DNA-dependent; C:transcription factor complex; P:regulation of transcription, DNA-dependent	-	no IPS match
c10557_g1_i2	c10557_g1	219	54.67	2.74	4.85	4.91	29.8		219	0			0	-		SIGNAL_PEPTIDE_N_REGION (PHOBIUS); NON_CYTOPLASMIC_DOMAIN (PHOBIUS); SIGNAL_PEPTIDE_C_REGION (PHOBIUS); SIGNAL_PEPTIDE (PHOBIUS); SIGNAL_PEPTIDE_H_REGION (PHOBIUS); SignalP-noTM (SIGNALP_EUK)
c10557_g1_i3	c10557_g1	1199	1025.96	35.48	3.35	3.39	20.58	probable wrky transcription factor 65-like	1199	10	4.6982e-128	0.663	5	F:sequence-specific DNA binding; F:sequence-specific DNA binding transcription factor activity; P:regulation of transcription, DNA-dependent; C:transcription factor complex; P:regulation of transcription, DNA-dependent	-	NON_CYTOPLASMIC_DOMAIN (PHOBIUS); TRANSMEMBRANE (PHOBIUS); TRANSMEMBRANE (PHOBIUS); NON_CYTOPLASMIC_DOMAIN (PHOBIUS); CYTOPLASMIC_DOMAIN (PHOBIUS); TMhelix (TMHMM); TMhelix (TMHMM)
c10558_g1_i1	c10558_g1	1453	1279.96	35	2.65	2.68	100	transducin family protein	1453	10	0	0.677	1	F:protein binding		IPR015943 (G3DSA:2.130.10.GENE3D); IPR017986 (SUPERFAMILY)	c10558_g1_i1	c23426_g1_i1
c10558_g2_i1	c10558_g2	467	294.05	6	1.98	2	100	-like protein 1	467	10	5.09521e-92	0.725	0	-		no IPS match	c10558_g2_i1	c21166_g1_i1
c10558_g3_i1	c10558_g3	219	54.67	2	3.55	3.59	100	transducin family protein	219	10	2.80492e-29	0.77	4	P:cytokinesis by cell plate formation; P:microtubule cytoskeleton organization; C:Cul4-RING ubiquitin ligase complex; F:nucleotide binding	-	no IPS match
c10559_g1_i1	c10559_g1	383	210.39	72	33.17	33.54	100	70-kd heat shock protein	383	10	4.71489e-31	0.986	19	P:response to virus; C:cell wall; C:nucleolus; P:defense response to bacterium; C:plasmodesma; P:response to cold; P:negative regulation of seed germination; C:chloroplast envelope; P:response to heat; C:vacuolar membrane; F:protease binding; F:ATP binding; P:response to cadmium ion; P:defense response to fungus; C:cytosolic ribosome; P:stomatal closure; C:Golgi apparatus; C:plasma membrane; C:ap…	-	IPR013126 (PRINTS); IPR013126 (PFAM); G3DSA:3.30.420.40 (GENE3D); PTHR19375:SF164 (PANTHER); PTHR19375 (PANTHER); IPR018181 (PROSITE_PATTERNS); SSF53067 (SUPERFAMILY)	c10559_g1_i1	c10933_g2_i1
c10559_g2_i1	c10559_g2	299	127.98	54	40.89	41.35	100	70-kd heat shock protein	299	10	5.67591e-32	0.986	19	P:response to virus; C:cell wall; C:nucleolus; P:defense response to bacterium; C:plasmodesma; P:response to cold; P:negative regulation of seed germination; C:chloroplast envelope; P:response to heat; C:vacuolar membrane; F:protease binding; F:ATP binding; P:response to cadmium ion; P:defense response to fungus; C:cytosolic ribosome; P:stomatal closure; C:Golgi apparatus; C:plasma membrane; C:ap…	-	IPR013126 (PRINTS); IPR013126 (PFAM); G3DSA:3.30.420.40 (GENE3D); PTHR19375:SF164 (PANTHER); PTHR19375 (PANTHER); IPR018181 (PROSITE_PATTERNS); SSF53067 (SUPERFAMILY)
c1056_g1_i1	c1056_g1	210	47.25	0	0	0	0		210	0			0	-		no IPS match
c10560_g1_i1	c10560_g1	588	414.97	7.49	1.75	1.77	30.5		588	0			0	-		TRANSMEMBRANE (PHOBIUS); CYTOPLASMIC_DOMAIN (PHOBIUS); NON_CYTOPLASMIC_DOMAIN (PHOBIUS); CYTOPLASMIC_DOMAIN (PHOBIUS); TRANSMEMBRANE (PHOBIUS); TMhelix (TMHMM); TMhelix (TMHMM)
c10560_g1_i2	c10560_g1	808	634.96	15.72	2.4	2.43	41.84		808	0			0	-		no IPS match
c10560_g1_i3	c10560_g1	832	658.96	10.79	1.59	1.6	27.66		832	0			0	-		no IPS match	c10560_g1_i3	c40059_g1_i1
c10562_g1_i1	c10562_g1	2924	2750.96	389.65	13.73	13.88	93.17	vacuolar protein sorting-associated protein 51 homolog	2924	10	0	0.857	2	P:Golgi to plasma membrane transport; C:exocyst		Coil (COILS); IPR029175 (PFAM); PTHR15954 (PANTHER); PTHR15954:SF4 (PANTHER)	c10562_g1_i1	c33787_g1_i1
c10562_g1_i2	c10562_g1	2901	2727.96	28.35	1.01	1.02	6.83	vacuolar protein sorting-associated protein 51 homolog	2901	10	0	0.84	0	-		PTHR15954:SF4 (PANTHER); PTHR15954 (PANTHER)
c10563_g1_i1	c10563_g1	1138	964.96	33.21	3.34	3.37	32.22	PREDICTED: uncharacterized protein LOC102590370	1138	10	2.22096e-119	0.634	0	-		IPR019385 (PFAM); PTHR13135 (PANTHER)
c10563_g1_i2	c10563_g1	1261	1087.96	78.79	7.02	7.1	67.78	PREDICTED: uncharacterized protein LOC102590370	1261	10	9.38345e-119	0.634	0	-		IPR019385 (PFAM); PTHR13135 (PANTHER)	c10563_g1_i2	c4324_g1_i1
c10564_g1_i1	c10564_g1	2150	1976.96	322	15.78	15.96	100	cyclin a2	2150	10	0	0.75	7	P:regulation of G2/M transition of mitotic cell cycle; P:regulation of cyclin-dependent protein serine/threonine kinase activity; P:positive regulation of stomatal complex development; P:cell division; F:protein kinase binding; P:cell proliferation; C:nucleus	-	Coil (COILS); IPR013763 (SMART); IPR014400 (PIRSF); IPR006671 (PFAM); IPR013763 (G3DSA:1.10.472.GENE3D); IPR013763 (G3DSA:1.10.472.GENE3D); IPR004367 (PFAM); PTHR10177 (PANTHER); IPR029507 (PTHR10177:PANTHER); IPR006671 (PROSITE_PATTERNS); SignalP-TM (SIGNALP_GRAM_POSITIVE); IPR013763 (SUPERFAMILY); IPR013763 (SUPERFAMILY)	c10564_g1_i1	c445_g1_i1
c10565_g1_i1	c10565_g1	3701	3527.96	78.98	2.17	2.19	13.25	vam6 vps39-like	3701	10	0	0.852	5	C:plasmodesma; P:vesicle-mediated transport; F:small GTPase regulator activity; P:intracellular protein transport; P:regulation of catalytic activity	-	no IPS match
c10565_g1_i2	c10565_g1	3631	3457.96	507.02	14.21	14.37	86.75	vam6 vps39-like	3631	10	0	0.846	5	C:plasmodesma; P:vesicle-mediated transport; F:small GTPase regulator activity; P:intracellular protein transport; P:regulation of catalytic activity	-	no IPS match	c10565_g1_i2	c8001_g1_i1
c10566_g1_i1	c10566_g1	821	647.96	172	25.73	26.02	100	rab6-interacting golgin-like	821	10	7.05255e-82	0.876	0	-		Coil (COILS); IPR007033 (PFAM); PTHR21470:SF2 (PANTHER); IPR007033 (PANTHER)	c10566_g1_i1	c15348_g1_i1
c10567_g1_i1	c10567_g1	1216	1042.96	22	2.04	2.07	100		1216	0			0	-		no IPS match
c10568_g1_i1	c10568_g1	3116	2942.96	585	19.26	19.48	100	pentatricopeptide repeat-containing protein chloroplastic-like	3116	10	0	0.872	2	F:nucleic acid binding; F:nucleotide binding	-	no IPS match	c10568_g1_i1	c11234_g1_i1
c10569_g1_i1	c10569_g1	2954	2780.96	361	12.58	12.72	100	elongator complex protein 2-like	2954	10	0	0.859	1	F:protein binding		IPR020472 (PRINTS); IPR001680 (SMART); IPR015943 (G3DSA:2.130.10.GENE3D); IPR001680 (PFAM); IPR015943 (G3DSA:2.130.10.GENE3D); PTHR13729 (PANTHER); PTHR13729:SF2 (PANTHER); IPR001680 (PROSITE_PROFILES); IPR001680 (PROSITE_PROFILES); IPR017986 (PROSITE_PROFILES); IPR017986 (SUPERFAMILY); IPR017986 (SUPERFAMILY)	c10569_g1_i1	c11329_g1_i1
c1057_g1_i1	c1057_g1	284	113.61	2	1.71	1.73	100		284	0			0	-		CYTOPLASMIC_DOMAIN (PHOBIUS); TRANSMEMBRANE (PHOBIUS); NON_CYTOPLASMIC_DOMAIN (PHOBIUS); CYTOPLASMIC_DOMAIN (PHOBIUS); TRANSMEMBRANE (PHOBIUS); TMhelix (TMHMM); TMhelix (TMHMM)
c1057_g2_i1	c1057_g2	297	126.05	2	1.54	1.56	100		297	0			0	-		no IPS match
c10570_g1_i1	c10570_g1	382	209.4	2	0.93	0.94	100		382	0			0	-		NON_CYTOPLASMIC_DOMAIN (PHOBIUS); SIGNAL_PEPTIDE_N_REGION (PHOBIUS); SIGNAL_PEPTIDE (PHOBIUS); SIGNAL_PEPTIDE_C_REGION (PHOBIUS); SIGNAL_PEPTIDE_H_REGION (PHOBIUS); TMhelix (TMHMM)
c10571_g1_i1	c10571_g1	2277	2103.96	400	18.42	18.63	100	golden 2-like 1 transcription factor	2277	10	0	0.635	2	F:chromatin binding; F:DNA binding		IPR001005 (PFAM); IPR006447 (TIGRFAM); IPR009057 (G3DSA:1.10.10.GENE3D); PTHR31312 (PANTHER); PTHR31312:SF1 (PANTHER); IPR017930 (PROSITE_PROFILES); IPR009057 (SUPERFAMILY)	c10571_g1_i1	c1619_g1_i1
c10571_g2_i1	c10571_g2	284	113.61	9	7.68	7.76	100	PREDICTED: uncharacterized protein LOC101253642	284	2	3.60458e-14	1	0	-		no IPS match
c10571_g3_i1	c10571_g3	910	736.96	61	8.02	8.11	100	probable membrane-associated kinase regulator 1-like	910	10	6.61596e-97	0.504	0	-		Coil (COILS)	c10571_g3_i1	c1813_g1_i1
c10572_g1_i1	c10572_g1	1068	894.96	210.41	22.79	23.04	95.6	ekc keops complex subunit cgi121-like	1068	10	8.72056e-105	0.897	2	C:nucleus; C:cytosol	-	Coil (COILS); IPR013926 (PFAM); IPR013926 (PANTHER); SSF143870 (SUPERFAMILY)	c10572_g1_i1	c38895_g1_i1
c10572_g1_i2	c10572_g1	781	607.96	6.59	1.05	1.06	4.4	ekc keops complex subunit cgi121-like	781	10	4.23873e-43	0.879	2	C:nucleus; C:cytosol	-	CYTOPLASMIC_DOMAIN (PHOBIUS); NON_CYTOPLASMIC_DOMAIN (PHOBIUS); TRANSMEMBRANE (PHOBIUS)
c10573_g1_i1	c10573_g1	996	822.96	49.66	5.85	5.91	33.42	uncharacterized threonine-rich gpi-anchored glyco	996	10	1.5368e-67	0.616	6	F:metal ion binding; F:nucleic acid binding; P:regulation of seed germination; P:regulation of gibberellic acid mediated signaling pathway; P:seed maturation; C:nucleus		SignalP-TM (SIGNALP_GRAM_POSITIVE)	c10573_g1_i1	c10167_g1_i1
c10573_g1_i2	c10573_g1	1382	1208.96	145.34	11.65	11.78	66.58	zinc finger protein magpie-like	1382	10	3.34474e-119	0.705	2	F:binding; P:regulation of biological process	-	PTHR10593 (PANTHER); PTHR10593:SF20 (PANTHER)	c10573_g1_i2	c10167_g1_i2
c10573_g2_i1	c10573_g2	405	232.24	20	8.35	8.44	100	zinc finger protein magpie-like	405	10	7.32327e-73	0.885	3	F:metal ion binding; F:nucleic acid binding; C:plastid	-	no IPS match
c10574_g1_i1	c10574_g1	993	819.96	20	2.36	2.39	100	g-type lectin s-receptor-like serine threonine-protein kinase sd2-5-like	993	10	9.44997e-164	0.789	5	P:recognition of pollen; P:protein phosphorylation; F:ATP binding; F:protein serine/threonine kinase activity; P:serine family amino acid metabolic process	EC:2.7.11	IPR003609 (SMART)	c10574_g1_i1	c10575_g1_i1
c10574_g2_i1	c10574_g2	428	255.14	7	2.66	2.69	100	g-type lectin s-receptor-like serine threonine-protein kinase sd2-5-like	428	10	4.72818e-45	0.921	5	P:recognition of pollen; P:protein phosphorylation; F:ATP binding; F:protein serine/threonine kinase activity; P:serine family amino acid metabolic process	EC:2.7.11	TRANSMEMBRANE (PHOBIUS); NON_CYTOPLASMIC_DOMAIN (PHOBIUS); CYTOPLASMIC_DOMAIN (PHOBIUS); TMhelix (TMHMM)
c10575_g1_i1	c10575_g1	2293	2119.96	204	9.33	9.43	100	lipase class 3 family protein	2293	10	0	0.757	2	P:lipid catabolic process; F:triglyceride lipase activity	-	Coil (COILS); IPR005592 (PFAM); IPR002921 (PFAM); IPR029058 (G3DSA:3.40.50.GENE3D); PTHR21493 (PANTHER); PTHR21493:SF2 (PANTHER); SIGNAL_PEPTIDE_H_REGION (PHOBIUS); SIGNAL_PEPTIDE_N_REGION (PHOBIUS); SIGNAL_PEPTIDE_C_REGION (PHOBIUS); SIGNAL_PEPTIDE (PHOBIUS); NON_CYTOPLASMIC_DOMAIN (PHOBIUS); IPR029058 (SUPERFAMILY)	c10575_g1_i1	c3477_g1_i2
c10576_g1_i1	c10576_g1	571	397.97	7.93	1.93	1.95	74.02	phosphatidylinositol:ceramide inositolphosphotransferase 1-like	571	10	3.564e-40	0.91	3	P:sphingolipid biosynthetic process; C:trans-Golgi network; F:inositol phosphoceramide synthase activity	EC:2.4.1	no IPS match	c10576_g1_i1	c41399_g1_i1
c10576_g1_i2	c10576_g1	611	437.97	3.07	0.68	0.69	25.98	phosphatidylinositol:ceramide inositolphosphotransferase 1-like	611	10	1.41536e-29	0.915	3	P:sphingolipid biosynthetic process; C:trans-Golgi network; F:inositol phosphoceramide synthase activity	EC:2.4.1	no IPS match
c10577_g1_i1	c10577_g1	486	313.02	9	2.79	2.82	100		486	0			0	-		no IPS match
c10578_g1_i1	c10578_g1	908	734.96	13.36	1.76	1.78	29.59	xaa-pro dipeptidase-like	908	10	1.62771e-97	0.859	4	F:dipeptidase activity; P:metabolic process; F:aminopeptidase activity; F:manganese ion binding	EC:3.4.11; EC:3.4.13	IPR000994 (PFAM); IPR000994 (G3DSA:3.90.230.GENE3D); PTHR10804 (PANTHER); PTHR10804:SF17 (PANTHER); IPR000994 (SUPERFAMILY)	c10578_g1_i1	c11749_g2_i2
c10578_g1_i2	c10578_g1	1138	964.96	24.3	2.44	2.47	40.98	xaa-pro dipeptidase-like	1138	10	4.93193e-96	0.871	4	F:dipeptidase activity; P:metabolic process; F:aminopeptidase activity; F:manganese ion binding	EC:3.4.11; EC:3.4.13	IPR000994 (G3DSA:3.90.230.GENE3D); IPR000994 (PFAM); PTHR10804 (PANTHER); PTHR10804:SF17 (PANTHER); IPR000994 (SUPERFAMILY)	c10578_g1_i2	c11749_g2_i2
c10578_g1_i3	c10578_g1	468	295.05	5.34	1.75	1.77	29.43	xaa-pro dipeptidase-like	468	10	2.74355e-34	0.877	4	F:dipeptidase activity; P:metabolic process; F:aminopeptidase activity; F:manganese ion binding	EC:3.4.11; EC:3.4.13	IPR029149 (G3DSA:3.40.350.GENE3D); IPR007865 (PFAM); PTHR10804:SF17 (PANTHER); PTHR10804 (PANTHER); IPR028980 (SUPERFAMILY)
c10579_g1_i1	c10579_g1	638	464.96	30	6.25	6.32	100	PREDICTED: uncharacterized protein LOC101260442	638	10	6.26842e-66	0.9	0	-		PTHR12242 (PANTHER); PTHR12242:SF4 (PANTHER); TRANSMEMBRANE (PHOBIUS); CYTOPLASMIC_DOMAIN (PHOBIUS); CYTOPLASMIC_DOMAIN (PHOBIUS); NON_CYTOPLASMIC_DOMAIN (PHOBIUS); TRANSMEMBRANE (PHOBIUS); TMhelix (TMHMM); TMhelix (TMHMM)
c10579_g2_i1	c10579_g2	790	616.96	22	3.46	3.49	100	PREDICTED: uncharacterized protein LOC101260442	790	10	1.50561e-128	0.72	0	-		PTHR12242:SF4 (PANTHER); PTHR12242 (PANTHER); TRANSMEMBRANE (PHOBIUS); NON_CYTOPLASMIC_DOMAIN (PHOBIUS); CYTOPLASMIC_DOMAIN (PHOBIUS); CYTOPLASMIC_DOMAIN (PHOBIUS); TRANSMEMBRANE (PHOBIUS); NON_CYTOPLASMIC_DOMAIN (PHOBIUS); TRANSMEMBRANE (PHOBIUS); TMhelix (TMHMM); TMhelix (TMHMM); TMhelix (TMHMM); TMhelix (TMHMM)	c10579_g2_i1	c34586_g1_i1
c1058_g1_i1	c1058_g1	220	55.51	10	17.46	17.66	100	at3g49670-like partial	220	10	6.38842e-43	0.957	11	C:integral to membrane; P:protein phosphorylation; F:protein serine/threonine kinase activity; P:regulation of meristem growth; P:gametophyte development; F:receptor serine/threonine kinase binding; F:protein self-association; F:ATP binding; P:regulation of meristem structural organization; P:microsporocyte differentiation; P:serine family amino acid metabolic process	EC:2.7.11	G3DSA:3.30.200.20 (GENE3D); IPR001245 (PFAM); PTHR24420:SF686 (PANTHER); PTHR24420 (PANTHER); IPR000719 (PROSITE_PROFILES); IPR011009 (SUPERFAMILY)
c1058_g2_i1	c1058_g2	385	212.37	14	6.39	6.46	100	leucine-rich repeat receptor-like serine threonine-protein kinase bam1-like	385	10	4.98374e-77	0.94	11	C:integral to membrane; P:protein phosphorylation; F:protein serine/threonine kinase activity; P:regulation of meristem growth; P:gametophyte development; F:receptor serine/threonine kinase binding; F:protein self-association; F:ATP binding; P:regulation of meristem structural organization; P:microsporocyte differentiation; P:serine family amino acid metabolic process	EC:2.7.11	PTHR24420:SF686 (PANTHER); PTHR24420 (PANTHER); CYTOPLASMIC_DOMAIN (PHOBIUS); NON_CYTOPLASMIC_DOMAIN (PHOBIUS); TRANSMEMBRANE (PHOBIUS); TMhelix (TMHMM)	c1058_g2_i1	c13859_g1_i1
c10580_g1_i1	c10580_g1	667	493.96	36	7.06	7.14	100	nac domain-containing protein 89-like	667	10	3.68634e-112	0.908	2	P:regulation of transcription, DNA-dependent; F:DNA binding	-	IPR003441 (PFAM); PTHR31989 (PANTHER); PTHR31989:SF5 (PANTHER); IPR003441 (PROSITE_PROFILES); IPR003441 (SUPERFAMILY)	c10580_g1_i1	c42108_g1_i1
c10580_g2_i1	c10580_g2	958	784.96	58	7.16	7.24	100	nac domain-containing protein 89-like	958	4	4.82114e-84	0.57	2	P:regulation of transcription, DNA-dependent; F:DNA binding		CYTOPLASMIC_DOMAIN (PHOBIUS); NON_CYTOPLASMIC_DOMAIN (PHOBIUS); TRANSMEMBRANE (PHOBIUS); TMhelix (TMHMM)	c10580_g2_i1	c40859_g1_i1
c10581_g1_i1	c10581_g1	1767	1593.96	231	14.04	14.2	100	tbc1 domain family member 22b-like	1767	10	0	0.845	2	F:Rab GTPase activator activity; P:positive regulation of Rab GTPase activity	-	IPR000195 (SMART); G3DSA:1.10.8.270 (GENE3D); IPR000195 (PFAM); PTHR22957:SF26 (PANTHER); PTHR22957 (PANTHER); IPR000195 (PROSITE_PROFILES); IPR000195 (SUPERFAMILY); IPR000195 (SUPERFAMILY)	c10581_g1_i1	c1738_g1_i1
c10582_g1_i1	c10582_g1	1456	1282.96	19.61	1.48	1.5	4.99	transcription factor bhlh79-like	1456	10	2.96402e-113	0.698	1	F:protein dimerization activity	-	IPR011598 (SMART); IPR011598 (G3DSA:4.10.280.GENE3D); IPR011598 (PFAM); PTHR12565 (PANTHER); PTHR12565:SF70 (PANTHER); IPR011598 (PROSITE_PROFILES); IPR011598 (SUPERFAMILY)	c10582_g1_i1	c10524_g1_i5
c10582_g1_i2	c10582_g1	1338	1164.96	339.39	28.23	28.55	95.01	transcription factor bhlh79-like	1338	10	6.21561e-149	0.734	1	F:protein dimerization activity	-	Coil (COILS); IPR011598 (SMART); IPR011598 (PFAM); IPR011598 (G3DSA:4.10.280.GENE3D); PTHR12565:SF70 (PANTHER); PTHR12565 (PANTHER); IPR011598 (PROSITE_PROFILES); IPR011598 (SUPERFAMILY)	c10582_g1_i2	c10524_g1_i3
c10583_g1_i1	c10583_g1	1312	1138.96	28.36	2.41	2.44	5.15	cinnamoyl- reductase 1-like	1312	10	2.97737e-148	0.93	9	C:cytosol; F:cinnamoyl-CoA reductase activity; F:coenzyme binding; P:oxidation-reduction process; F:dihydrokaempferol 4-reductase activity; P:coumarin biosynthetic process; P:lignin biosynthetic process; P:stilbene biosynthetic process; P:flavonoid biosynthetic process	EC:1.2.1.44; EC:1.1.1.219	IPR016040 (G3DSA:3.40.50.GENE3D); PTHR10366 (PANTHER); PTHR10366:SF295 (PANTHER); SSF51735 (SUPERFAMILY)
c10583_g1_i2	c10583_g1	1278	1104.96	506.64	44.44	44.94	94.85	cinnamoyl- reductase 1-like	1278	10	0	0.922	9	C:cytosol; F:cinnamoyl-CoA reductase activity; F:coenzyme binding; P:oxidation-reduction process; F:dihydrokaempferol 4-reductase activity; P:coumarin biosynthetic process; P:lignin biosynthetic process; P:stilbene biosynthetic process; P:flavonoid biosynthetic process	EC:1.2.1.44; EC:1.1.1.219	IPR001509 (PFAM); IPR016040 (G3DSA:3.40.50.GENE3D); PTHR10366 (PANTHER); PTHR10366:SF295 (PANTHER); SSF51735 (SUPERFAMILY)	c10583_g1_i2	c14580_g1_i1
c10584_g1_i1	c10584_g1	2327	2153.96	1214.15	54.63	55.25	95.24	cytosolic purine 5 -nucleotidase-like	2327	10	0	0.893	4	F:5'-nucleotidase activity; F:metal ion binding; P:dephosphorylation; C:chloroplast stroma	EC:3.1.3.5	IPR023214 (G3DSA:3.40.50.GENE3D); IPR008380 (TIGRFAM); IPR008380 (PFAM); IPR008380 (PANTHER); PTHR12103:SF20 (PANTHER); IPR023214 (SUPERFAMILY)	c10584_g1_i1	c29681_g1_i1
c10584_g1_i2	c10584_g1	2477	2303.96	64.85	2.73	2.76	4.76	cytosolic purine 5 -nucleotidase-like	2477	10	0	0.819	4	F:5'-nucleotidase activity; F:metal ion binding; P:dephosphorylation; C:chloroplast stroma	EC:3.1.3.5	IPR023214 (G3DSA:3.40.50.GENE3D); IPR008380 (PFAM); PTHR12103:SF20 (PANTHER); IPR008380 (PANTHER); IPR023214 (SUPERFAMILY)
c10585_g1_i1	c10585_g1	209	46.45	7	14.61	14.77	100		209	0			0	-		no IPS match
c10586_g1_i1	c10586_g1	706	532.96	5.26	0.96	0.97	9.81	probable receptor-like protein kinase at1g49730-like	706	10	4.19927e-130	0.813	4	C:plasma membrane; F:protein kinase activity; P:protein phosphorylation; F:ATP binding	-	G3DSA:3.30.200.20 (GENE3D); IPR001245 (PFAM); G3DSA:1.10.510.10 (GENE3D); PTHR24420 (PANTHER); PTHR24420:SF622 (PANTHER); SIGNAL_PEPTIDE_N_REGION (PHOBIUS); SIGNAL_PEPTIDE_C_REGION (PHOBIUS); SIGNAL_PEPTIDE (PHOBIUS); NON_CYTOPLASMIC_DOMAIN (PHOBIUS); SIGNAL_PEPTIDE_H_REGION (PHOBIUS); IPR000719 (PROSITE_PROFILES); IPR011009 (SUPERFAMILY)	c10586_g1_i1	c1957_g1_i2
c10586_g1_i2	c10586_g1	1498	1324.96	61.15	4.47	4.52	45.86	probable receptor-like protein kinase at1g49730-like	1498	10	0	0.815	4	C:plasma membrane; F:protein kinase activity; P:protein phosphorylation; F:ATP binding	-	no IPS match
c10586_g1_i3	c10586_g1	1576	1402.96	62.59	4.32	4.37	44.33	probable receptor-like protein kinase at1g49730-like	1576	10	0	0.815	4	C:plasma membrane; F:protein kinase activity; P:protein phosphorylation; F:ATP binding	-	no IPS match	c10586_g1_i3	c1957_g1_i1
c10587_g1_i1	c10587_g1	513	340	11	3.14	3.17	100		513	0			0	-		SIGNAL_PEPTIDE_N_REGION (PHOBIUS); SIGNAL_PEPTIDE_C_REGION (PHOBIUS); SIGNAL_PEPTIDE (PHOBIUS); SIGNAL_PEPTIDE_H_REGION (PHOBIUS); NON_CYTOPLASMIC_DOMAIN (PHOBIUS); SignalP-noTM (SIGNALP_EUK)
c10588_g1_i1	c10588_g1	402	229.26	15	6.34	6.41	100	carotenoid cleavage dioxygenase	402	10	1.50318e-11	0.866	2	F:dioxygenase activity; P:oxidation-reduction process	-	no IPS match
c10588_g2_i1	c10588_g2	287	116.47	3.1	2.58	2.61	22.46		287	0			0	-		CYTOPLASMIC_DOMAIN (PHOBIUS); NON_CYTOPLASMIC_DOMAIN (PHOBIUS); TRANSMEMBRANE (PHOBIUS); TMhelix (TMHMM)
c10588_g2_i2	c10588_g2	323	151.26	13.9	8.91	9.01	77.54		323	0			0	-		TRANSMEMBRANE (PHOBIUS); NON_CYTOPLASMIC_DOMAIN (PHOBIUS); CYTOPLASMIC_DOMAIN (PHOBIUS); TMhelix (TMHMM)
c10589_g1_i1	c10589_g1	401	228.27	3.68	1.56	1.58	3.87		401	0			0	-		no IPS match
c10589_g1_i2	c10589_g1	479	306.03	113.05	35.8	36.2	88.68		479	0			0	-		no IPS match
c10589_g1_i3	c10589_g1	342	169.88	5.27	3.01	3.04	7.45		342	0			0	-		CYTOPLASMIC_DOMAIN (PHOBIUS); TRANSMEMBRANE (PHOBIUS); NON_CYTOPLASMIC_DOMAIN (PHOBIUS); TMhelix (TMHMM)
c1059_g1_i1	c1059_g1	287	116.47	4	3.33	3.37	100		287	0			0	-		CYTOPLASMIC_DOMAIN (PHOBIUS); NON_CYTOPLASMIC_DOMAIN (PHOBIUS); TRANSMEMBRANE (PHOBIUS); TMhelix (TMHMM)	c1059_g1_i1	c4790_g1_i2
c10590_g1_i1	c10590_g1	1588	1414.96	97.83	6.7	6.78	47.23	zinc transporter of isoform 1	1588	10	0	0.789	7	C:plant-type vacuole membrane; P:ion transmembrane transport; P:detoxification of zinc ion; F:cation transmembrane transporter activity; P:detoxification of cobalt ion; P:cation transport; C:integral to membrane	-	SIGNAL_PEPTIDE_N_REGION (PHOBIUS); SIGNAL_PEPTIDE_C_REGION (PHOBIUS); NON_CYTOPLASMIC_DOMAIN (PHOBIUS); SIGNAL_PEPTIDE_H_REGION (PHOBIUS); SIGNAL_PEPTIDE (PHOBIUS); CYTOPLASMIC_DOMAIN (PHOBIUS); TRANSMEMBRANE (PHOBIUS); SignalP-TM (SIGNALP_GRAM_POSITIVE); TMhelix (TMHMM); TMhelix (TMHMM)	c10590_g1_i1	c11236_g1_i2
c10590_g1_i2	c10590_g1	1677	1503.96	116.17	7.49	7.57	52.77	zinc transporter of isoform 1	1677	10	0	0.789	7	C:plant-type vacuole membrane; P:ion transmembrane transport; P:detoxification of zinc ion; F:cation transmembrane transporter activity; P:detoxification of cobalt ion; P:cation transport; C:integral to membrane	-	no IPS match	c10590_g1_i2	c11236_g1_i1
c10591_g1_i1	c10591_g1	436	263.12	3	1.1	1.12	60.05	retrotransposon expressed	436	10	3.0916e-76	0.756	5	F:RNA-directed DNA polymerase activity; F:DNA binding; P:RNA-dependent DNA replication; F:RNA binding; P:DNA recombination	EC:2.7.7.49	IPR005162 (PFAM)	c10591_g1_i1	c34863_g1_i1
c10591_g1_i2	c10591_g1	303	131.83	1	0.74	0.74	39.95	e3 ubiquitin protein ligase rin2-like	303	10	1.44141e-27	0.749	8	F:RNA-directed DNA polymerase activity; F:DNA binding; P:RNA-dependent DNA replication; F:RNA binding; C:nucleus; C:plastid; P:DNA integration; P:DNA recombination	EC:2.7.7.49	no IPS match	c10591_g1_i2	c16052_g1_i1
c10592_g1_i1	c10592_g1	1098	924.96	145.22	15.21	15.39	53.45	PREDICTED: uncharacterized protein LOC101264377	1098	10	1.35416e-85	0.73	1	C:vacuolar membrane	-	no IPS match	c10592_g1_i1	c18609_g1_i1
c10592_g1_i2	c10592_g1	1027	853.96	116.78	13.25	13.4	46.55	PREDICTED: uncharacterized protein LOC101264377	1027	10	6.05504e-86	0.73	1	C:vacuolar membrane	-	no IPS match	c10592_g1_i2	c18609_g1_i1
c10593_g1_i1	c10593_g1	949	775.96	0	0	0	0	phosphoglycerate kinase chloroplastic-like	949	10	1.07583e-158	0.731	8	P:tRNA methylation; F:phosphoglycerate kinase activity; P:phosphorylation; P:RNA (guanine-N7)-methylation; F:tRNA (guanine-N7-)-methyltransferase activity; P:glycolysis; P:gluconeogenesis; P:carbon utilization	EC:2.1.1.33; EC:2.7.2.3	IPR001576 (PRINTS); IPR015824 (G3DSA:3.40.50.GENE3D); IPR001576 (PFAM); IPR001576 (PANTHER); PTHR11406:SF0 (PANTHER); IPR001576 (SUPERFAMILY)
c10593_g1_i2	c10593_g1	967	793.96	30	3.66	3.7	100	phosphoglycerate kinase chloroplastic-like	967	10	2.4976e-156	0.725	8	P:tRNA methylation; F:phosphoglycerate kinase activity; P:phosphorylation; P:RNA (guanine-N7)-methylation; F:tRNA (guanine-N7-)-methyltransferase activity; P:glycolysis; P:gluconeogenesis; P:carbon utilization	EC:2.1.1.33; EC:2.7.2.3	IPR001576 (PRINTS); IPR015824 (G3DSA:3.40.50.GENE3D); IPR001576 (PFAM); IPR001576 (PANTHER); PTHR11406:SF0 (PANTHER); IPR001576 (SUPERFAMILY)
c10594_g1_i1	c10594_g1	1561	1387.96	301	21.02	21.25	100	auxilin-related protein 1-like	1561	10	0	0.681	0	-		Coil (COILS); IPR001623 (PFAM); IPR001623 (G3DSA:1.10.287.GENE3D); PTHR23172:SF33 (PANTHER); PTHR23172 (PANTHER); IPR001623 (SUPERFAMILY)	c10594_g1_i1	c3987_g1_i1
c10595_g1_i1	c10595_g1	1033	859.96	27	3.04	3.08	100		1033	0			0	-		no IPS match	c10595_g1_i1	c911_g1_i1
c10595_g2_i1	c10595_g2	231	64.94	3	4.48	4.53	100		231	0			0	-		TMhelix (TMHMM)	c10595_g2_i1	c35718_g1_i1
c10596_g1_i1	c10596_g1	641	467.96	11	2.28	2.3	100		641	0			0	-		no IPS match
c10597_g1_i1	c10597_g1	533	359.99	12	3.23	3.27	100	symbiosis-related like protein	533	10	1.26154e-18	0.997	13	F:microtubule binding; P:heat acclimation; F:Atg8 ligase activity; C:vacuolar lumen; C:autophagic vacuole; F:APG8-specific protease activity; P:para-aminobenzoic acid metabolic process; C:chloroplast; P:defense response to fungus; F:APG8 activating enzyme activity; P:autophagy; C:tubulin complex; P:proteolysis	-	no IPS match	c10597_g1_i1	c5470_g1_i1
c10597_g2_i1	c10597_g2	748	574.96	248	41.8	42.27	100	autophagy-related protein 8c-like	748	10	2.22689e-69	0.886	3	P:defense response to fungus; P:autophagy; C:autophagic vacuole	-	no IPS match	c10597_g2_i1	c12600_g1_i1
c10597_g3_i1	c10597_g3	544	370.98	14	3.66	3.7	100		544	0			0	-		no IPS match
c10598_g1_i1	c10598_g1	2207	2033.96	478	22.78	23.03	100	eukaryotic translation initiation factor 4b family protein	2207	10	0	0.566	2	P:translational initiation; F:translation initiation factor activity		Coil (COILS); Coil (COILS); Coil (COILS); IPR010433 (PFAM); PTHR32091 (PANTHER); PTHR32091:SF3 (PANTHER)	c10598_g1_i1	c9549_g2_i1
c10599_g1_i1	c10599_g1	2090	1916.96	234	11.83	11.96	100	atp binding	2090	10	0	0.587	0	-		PTHR31949 (PANTHER); PTHR31949:SF1 (PANTHER)	c10599_g1_i1	c33990_g1_i1
c106_g1_i1	c106_g1	3690	3516.96	126.96	3.5	3.54	63.72	pentatricopeptide repeat-containing protein at5g38730-like	3690	10	0	0.839	1	F:protein binding		IPR011990 (G3DSA:1.25.40.GENE3D); IPR002885 (TIGRFAM); IPR002885 (PFAM); IPR002885 (PFAM); IPR002885 (PFAM); IPR002885 (PFAM); PTHR24015:SF279 (PANTHER); PTHR24015 (PANTHER); NON_CYTOPLASMIC_DOMAIN (PHOBIUS); CYTOPLASMIC_DOMAIN (PHOBIUS); TRANSMEMBRANE (PHOBIUS); IPR002885 (PROSITE_PROFILES); IPR002885 (PROSITE_PROFILES); IPR002885 (PROSITE_PROFILES); IPR002885 (PROSITE_PROFILES); IPR002885 (PROS…	c106_g1_i1	c10756_g1_i2
c106_g1_i2	c106_g1	3580	3406.96	70.04	1.99	2.01	36.28	pentatricopeptide repeat-containing protein at5g38730-like	3580	10	0	0.839	1	F:protein binding		IPR011990 (G3DSA:1.25.40.GENE3D); IPR002885 (TIGRFAM); IPR002885 (PFAM); IPR002885 (PFAM); IPR002885 (PFAM); IPR002885 (PFAM); PTHR24015:SF279 (PANTHER); PTHR24015 (PANTHER); NON_CYTOPLASMIC_DOMAIN (PHOBIUS); CYTOPLASMIC_DOMAIN (PHOBIUS); TRANSMEMBRANE (PHOBIUS); IPR002885 (PROSITE_PROFILES); IPR002885 (PROSITE_PROFILES); IPR002885 (PROSITE_PROFILES); IPR002885 (PROSITE_PROFILES); IPR002885 (PROS…	c106_g1_i2	c10756_g1_i2
c1060_g1_i1	c1060_g1	407	234.23	17	7.03	7.11	100	PREDICTED: uncharacterized protein LOC101246954	407	9	2.9448e-37	0.6278	0	-		IPR007608 (PFAM)
c1060_g2_i1	c1060_g2	227	61.47	3	4.73	4.78	100	uncharacterized loc101217269	227	10	3.43935e-27	0.935	0	-		no IPS match	c1060_g2_i1	c18373_g1_i1
c10600_g1_i1	c10600_g1	1450	1276.96	222.86	16.91	17.1	94.26	PREDICTED: uncharacterized protein LOC101257399	1450	10	0	0.73	0	-		IPR006476 (TIGRFAM); IPR006476 (PFAM); PTHR31871:SF1 (PANTHER); PTHR31871 (PANTHER)	c10600_g1_i1	c28607_g1_i1
c10600_g1_i2	c10600_g1	1032	858.96	9.14	1.03	1.04	5.74	PREDICTED: uncharacterized protein LOC101257399	1032	10	4.07486e-116	0.669	0	-		PTHR31871 (PANTHER); PTHR31871:SF1 (PANTHER)
c10601_g1_i1	c10601_g1	969	795.96	284	34.58	34.97	100	probable acetyltransferase nata1-like	969	10	5.80287e-133	0.827	6	P:ornithine metabolic process; F:tyramine N-feruloyltransferase activity; F:N-acetyltransferase activity; C:chloroplast; P:response to jasmonic acid stimulus; P:acyl-carrier-protein biosynthetic process	EC:2.3.1; EC:2.3.1.110	no IPS match	c10601_g1_i1	c29037_g1_i1
c10602_g1_i1	c10602_g1	1019	845.96	8.58	0.98	0.99	5.39	upf0565 protein c2orf69 homolog	1019	10	9.03685e-180	0.739	0	-		IPR018881 (PFAM); PTHR31296:SF1 (PANTHER); PTHR31296 (PANTHER)
c10602_g1_i2	c10602_g1	1316	1142.96	203.42	17.25	17.44	94.61	upf0565 protein c2orf69 homolog	1316	10	0	0.745	0	-		IPR018881 (PFAM); PTHR31296 (PANTHER); PTHR31296:SF1 (PANTHER)	c10602_g1_i2	c38719_g1_i1
c10603_g1_i1	c10603_g1	270	100.38	10	9.65	9.76	100		270	0			0	-		no IPS match
c10604_g1_i1	c10604_g1	373	200.48	4	1.93	1.96	100		373	0			0	-		CYTOPLASMIC_DOMAIN (PHOBIUS); TRANSMEMBRANE (PHOBIUS); NON_CYTOPLASMIC_DOMAIN (PHOBIUS); TMhelix (TMHMM)
c10605_g1_i1	c10605_g1	905	731.96	63.98	8.47	8.57	30.65	mitochondrial 37s ribosomal protein s27-like	905	10	4.48517e-34	0.848	0	-		no IPS match
c10605_g1_i2	c10605_g1	886	712.96	141.02	19.17	19.39	69.35	mitochondrial 37s ribosomal protein s27-like	886	10	3.85399e-34	0.848	0	-		no IPS match	c10605_g1_i2	c10350_g1_i2
c10606_g1_i1	c10606_g1	1561	1387.96	51	3.56	3.6	100		1561	0			0	-		no IPS match
c10607_g1_i1	c10607_g1	858	684.96	56.98	8.06	8.15	17.83	protein yif1b-like isoform x1	858	10	1.21757e-124	0.939	2	C:Golgi apparatus; C:endoplasmic reticulum	-	IPR005578 (PFAM); IPR005578 (PANTHER); CYTOPLASMIC_DOMAIN (PHOBIUS); TRANSMEMBRANE (PHOBIUS); NON_CYTOPLASMIC_DOMAIN (PHOBIUS); TRANSMEMBRANE (PHOBIUS); TRANSMEMBRANE (PHOBIUS); TRANSMEMBRANE (PHOBIUS); NON_CYTOPLASMIC_DOMAIN (PHOBIUS); TRANSMEMBRANE (PHOBIUS); CYTOPLASMIC_DOMAIN (PHOBIUS); NON_CYTOPLASMIC_DOMAIN (PHOBIUS); CYTOPLASMIC_DOMAIN (PHOBIUS); TMhelix (TMHMM); TMhelix (TMHMM); TMhelix (…
c10607_g1_i2	c10607_g1	379	206.42	27.21	12.77	12.92	28.26	integral membrane hrf1 family protein	379	10	2.88116e-45	0.81	2	C:Golgi apparatus; C:endoplasmic reticulum	-	IPR005578 (PFAM); IPR005578 (PANTHER)
c10607_g1_i3	c10607_g1	1230	1056.96	265.81	24.37	24.65	53.91	protein yif1b-a-like	1230	10	0	0.888	2	C:Golgi apparatus; C:endoplasmic reticulum	-	IPR005578 (PFAM); IPR005578 (PANTHER); CYTOPLASMIC_DOMAIN (PHOBIUS); TRANSMEMBRANE (PHOBIUS); TRANSMEMBRANE (PHOBIUS); NON_CYTOPLASMIC_DOMAIN (PHOBIUS); NON_CYTOPLASMIC_DOMAIN (PHOBIUS); TRANSMEMBRANE (PHOBIUS); CYTOPLASMIC_DOMAIN (PHOBIUS); NON_CYTOPLASMIC_DOMAIN (PHOBIUS); TRANSMEMBRANE (PHOBIUS); CYTOPLASMIC_DOMAIN (PHOBIUS); TRANSMEMBRANE (PHOBIUS); TMhelix (TMHMM); TMhelix (TMHMM); TMhelix (…	c10607_g1_i3	c10645_g1_i2
c10608_g1_i1	c10608_g1	313	141.52	2	1.37	1.39	100		313	0			0	-		no IPS match
c10608_g2_i1	c10608_g2	1141	967.96	32	3.2	3.24	100	ribonuclease h protein at1g65750-like	1141	3	5.22321e-16	0.55	0	-		no IPS match
c10609_g1_i1	c10609_g1	3122	2948.96	318	10.45	10.57	100	radical s-adenosyl methionine domain-containing protein mitochondrial-like	3122	10	0	0.823	7	C:cytoplasm; P:porphyrin-containing compound biosynthetic process; F:coproporphyrinogen oxidase activity; F:iron-sulfur cluster binding; F:coproporphyrinogen dehydrogenase activity; P:oxidation-reduction process; P:chlorophyll metabolic process	EC:1.3.3.3; EC:1.3.99.22	IPR006638 (SMART); IPR007197 (PFAM); IPR023404 (G3DSA:3.80.30.GENE3D); IPR004559 (TIGRFAM); PTHR13932 (PANTHER); PTHR13932:SF3 (PANTHER); SSF102114 (SUPERFAMILY)	c10609_g1_i1	c2372_g1_i1
c1061_g1_i1	c1061_g1	787	613.96	32.39	5.11	5.17	32.16		787	0			0	-		no IPS match
c1061_g1_i2	c1061_g1	403	230.25	25.61	10.78	10.9	67.84		403	0			0	-		no IPS match	c1061_g1_i2	c12118_g4_i1
c10610_g1_i1	c10610_g1	566	392.97	6.7	1.65	1.67	7.03	calcineurin-like metallo-phosphoesterase superfamily protein isoform 2	566	10	2.85962e-58	0.838	2	P:metabolic process; F:hydrolase activity	-	IPR029052 (G3DSA:3.60.21.GENE3D); IPR004843 (PFAM); IPR029052 (SUPERFAMILY)
c10610_g1_i2	c10610_g1	911	737.96	21.34	2.8	2.83	11.92	calcineurin-like metallo-phosphoesterase superfamily protein isoform 1	911	10	2.03021e-115	0.782	2	F:hydrolase activity; P:metabolic process		no IPS match
c10610_g1_i3	c10610_g1	1185	1011.96	198.97	19.05	19.27	81.06	calcineurin-like metallo-phosphoesterase superfamily protein isoform 2	1185	10	0	0.809	2	P:metabolic process; F:hydrolase activity	-	IPR029052 (G3DSA:3.60.21.GENE3D); IPR024654 (PFAM); IPR027629 (TIGRFAM); IPR029052 (SUPERFAMILY)	c10610_g1_i3	c8438_g1_i1
c10611_g1_i1	c10611_g1	1790	1616.96	242	14.5	14.67	100	PREDICTED: uncharacterized protein LOC102600551	1790	10	0	0.746	0	-		TRANSMEMBRANE (PHOBIUS); CYTOPLASMIC_DOMAIN (PHOBIUS); NON_CYTOPLASMIC_DOMAIN (PHOBIUS); TRANSMEMBRANE (PHOBIUS); NON_CYTOPLASMIC_DOMAIN (PHOBIUS); TRANSMEMBRANE (PHOBIUS); TRANSMEMBRANE (PHOBIUS); NON_CYTOPLASMIC_DOMAIN (PHOBIUS); CYTOPLASMIC_DOMAIN (PHOBIUS); CYTOPLASMIC_DOMAIN (PHOBIUS); TRANSMEMBRANE (PHOBIUS); TMhelix (TMHMM); TMhelix (TMHMM); TMhelix (TMHMM); TMhelix (TMHMM); TMhelix (TMHMM)	c10611_g1_i1	c9320_g1_i3
c10612_g1_i1	c10612_g1	445	272.09	6	2.14	2.16	100	hypothetical protein VITISV_031179	445	10	1.0512e-38	0.801	5	F:RNA-directed DNA polymerase activity; P:RNA-dependent DNA replication; F:RNA binding; F:zinc ion binding; P:DNA integration	EC:2.7.7.49	PTHR11439:SF127 (PANTHER); PTHR11439 (PANTHER)
c10612_g2_i1	c10612_g2	225	59.76	1	1.62	1.64	100		225	0			0	-		no IPS match
c10613_g1_i1	c10613_g1	741	567.96	86	14.67	14.84	100	dynamin-related protein 3a-like	741	10	5.04276e-119	0.865	3	P:GTP catabolic process; F:GTPase activity; F:GTP binding	-	IPR022812 (PRINTS); IPR001401 (SMART); IPR001401 (PFAM); IPR027417 (G3DSA:3.40.50.GENE3D); IPR022812 (PANTHER); PTHR11566:SF21 (PANTHER); IPR019762 (PROSITE_PATTERNS); IPR027417 (SUPERFAMILY)	c10613_g1_i1	c20873_g1_i1
c10614_g1_i1	c10614_g1	322	150.28	4	2.58	2.61	100		322	0			0	-		NON_CYTOPLASMIC_DOMAIN (PHOBIUS); CYTOPLASMIC_DOMAIN (PHOBIUS); TRANSMEMBRANE (PHOBIUS)
c10616_g1_i1	c10616_g1	368	195.53	2	0.99	1	100	ribonuclease h protein at1g65750-like	368	10	2.73347e-26	0.628	6	P:heterocycle metabolic process; F:organic cyclic compound binding; P:cellular nitrogen compound metabolic process; P:organic cyclic compound metabolic process; P:cellular aromatic compound metabolic process; F:heterocyclic compound binding	-	no IPS match
c10616_g2_i1	c10616_g2	215	51.34	1	1.89	1.91	100	sex determination protein tasselseed-2-like	215	10	1.69535e-10	0.612	6	C:integral to membrane; P:metabolic process; F:aspartic-type endopeptidase activity; F:RNA binding; P:RNA-dependent DNA replication; F:RNA-directed DNA polymerase activity		no IPS match
c10618_g1_i1	c10618_g1	2086	1912.96	88.48	4.48	4.53	61.77	PREDICTED: uncharacterized protein LOC102599751	2086	10	9.84847e-156	0.725	1	C:chloroplast	-	Coil (COILS); Coil (COILS); Coil (COILS); NON_CYTOPLASMIC_DOMAIN (PHOBIUS); SIGNAL_PEPTIDE_N_REGION (PHOBIUS); SIGNAL_PEPTIDE (PHOBIUS); SIGNAL_PEPTIDE_C_REGION (PHOBIUS); SIGNAL_PEPTIDE_H_REGION (PHOBIUS); SignalP-TM (SIGNALP_GRAM_POSITIVE); SignalP-noTM (SIGNALP_EUK); SignalP-noTM (SIGNALP_GRAM_NEGATIVE)	c10618_g1_i1	c2396_g1_i1
c10618_g1_i2	c10618_g1	2102	1928.96	31.95	1.61	1.62	22.12	PREDICTED: uncharacterized protein LOC102599751	2102	10	1.64002e-124	0.717	1	C:chloroplast	-	Coil (COILS); Coil (COILS)	c10618_g1_i2	c2396_g1_i2
c10618_g1_i3	c10618_g1	1962	1788.96	21.57	1.17	1.18	16.1	PREDICTED: uncharacterized protein LOC102599751	1962	10	2.66733e-156	0.725	1	C:chloroplast	-	Coil (COILS); Coil (COILS); Coil (COILS); NON_CYTOPLASMIC_DOMAIN (PHOBIUS); SIGNAL_PEPTIDE_N_REGION (PHOBIUS); SIGNAL_PEPTIDE (PHOBIUS); SIGNAL_PEPTIDE_C_REGION (PHOBIUS); SIGNAL_PEPTIDE_H_REGION (PHOBIUS); SignalP-TM (SIGNALP_GRAM_POSITIVE); SignalP-noTM (SIGNALP_GRAM_NEGATIVE); SignalP-noTM (SIGNALP_EUK)	c10618_g1_i3	c2396_g1_i1
c10619_g1_i1	c10619_g1	1144	970.96	21	2.1	2.12	100		1144	0			0	-		no IPS match
c10619_g2_i1	c10619_g2	330	158.1	6	3.68	3.72	100		330	0			0	-		no IPS match
c10620_g1_i1	c10620_g1	1211	1037.96	83.25	7.77	7.86	55.16	exostosin family protein isoform 1	1211	10	0	0.774	0	-		IPR004263 (PFAM); IPR004263 (PANTHER); PTHR11062:SF48 (PANTHER); NON_CYTOPLASMIC_DOMAIN (PHOBIUS); SIGNAL_PEPTIDE_C_REGION (PHOBIUS); SIGNAL_PEPTIDE_N_REGION (PHOBIUS); SIGNAL_PEPTIDE (PHOBIUS); SIGNAL_PEPTIDE_H_REGION (PHOBIUS); TMhelix (TMHMM)	c10620_g1_i1	c2815_g1_i1
c10620_g1_i2	c10620_g1	1381	1207.96	78.75	6.32	6.39	44.84	probable glycosyltransferase at3g07620-like	1381	10	1.13882e-168	0.854	0	-		IPR004263 (PFAM); IPR004263 (PANTHER); PTHR11062:SF48 (PANTHER); SIGNAL_PEPTIDE_C_REGION (PHOBIUS); SIGNAL_PEPTIDE_N_REGION (PHOBIUS); NON_CYTOPLASMIC_DOMAIN (PHOBIUS); SIGNAL_PEPTIDE (PHOBIUS); SIGNAL_PEPTIDE_H_REGION (PHOBIUS); TMhelix (TMHMM)	c10620_g1_i2	c2815_g1_i2
c10621_g1_i1	c10621_g1	437	264.12	0	0	0	0	abnormal spindle-like microcephaly-associated protein homolog	437	2	8.46619e-11	0.605	0	-		no IPS match
c10621_g1_i2	c10621_g1	1484	1310.96	52	3.84	3.89	100	abnormal spindle-like microcephaly-associated protein homolog	1484	10	0	0.741	1	F:protein binding		IPR001715 (G3DSA:1.10.418.GENE3D); PTHR25069:SF118 (PANTHER); PTHR25069 (PANTHER); IPR001715 (SUPERFAMILY)	c10621_g1_i2	c14296_g1_i1
c10623_g1_i1	c10623_g1	1249	1075.96	626	56.38	57.02	100	l-galactose-1-phosphate phosphatase	1249	10	5.34482e-180	0.916	14	C:cytosol; F:L-galactose-1-phosphate phosphatase activity; P:dephosphorylation; P:response to cold; F:inositol monophosphate 4-phosphatase activity; P:inositol biosynthetic process; F:inositol monophosphate 3-phosphatase activity; F:inositol monophosphate 1-phosphatase activity; F:magnesium ion binding; P:phosphatidylinositol phosphorylation; P:L-ascorbic acid biosynthetic process; P:response to …	EC:3.1.3.25	IPR000760 (PRINTS); IPR020552 (PRINTS); G3DSA:3.40.190.80 (GENE3D); IPR000760 (PFAM); G3DSA:3.30.540.10 (GENE3D); IPR000760 (PANTHER); PTHR20854:SF4 (PANTHER); IPR020550 (PROSITE_PATTERNS); IPR020583 (PROSITE_PATTERNS); SSF56655 (SUPERFAMILY)	c10623_g1_i1	c4153_g1_i1
c10624_g1_i1	c10624_g1	216	52.17	16	29.72	30.06	100	protein iq-domain 1-like	216	10	1.27538e-38	0.915	1	C:plasma membrane	-	PTHR32295:SF0 (PANTHER); PTHR32295 (PANTHER)
c10624_g2_i1	c10624_g2	790	616.96	161	25.29	25.58	100	protein iq-domain 1-like	790	10	1.95074e-79	0.715	1	C:plasma membrane		IPR025064 (PFAM); PTHR32295:SF0 (PANTHER); PTHR32295 (PANTHER)
c10625_g1_i1	c10625_g1	1411	1237.96	31.67	2.48	2.51	13.36	vacuole membrane protein 1-like	1411	10	7.36989e-37	0.644	1	C:endoplasmic reticulum		CYTOPLASMIC_DOMAIN (PHOBIUS); NON_CYTOPLASMIC_DOMAIN (PHOBIUS); TRANSMEMBRANE (PHOBIUS)
c10625_g1_i2	c10625_g1	1754	1580.96	262.33	16.08	16.26	86.64	ectopic p granules protein 3-like isoform x2	1754	10	0	0.769	1	C:endoplasmic reticulum		IPR015414 (PFAM); PTHR10281 (PANTHER); PTHR10281:SF1 (PANTHER); TRANSMEMBRANE (PHOBIUS); TRANSMEMBRANE (PHOBIUS); CYTOPLASMIC_DOMAIN (PHOBIUS); TRANSMEMBRANE (PHOBIUS); NON_CYTOPLASMIC_DOMAIN (PHOBIUS); TRANSMEMBRANE (PHOBIUS); CYTOPLASMIC_DOMAIN (PHOBIUS); NON_CYTOPLASMIC_DOMAIN (PHOBIUS); CYTOPLASMIC_DOMAIN (PHOBIUS); TRANSMEMBRANE (PHOBIUS); NON_CYTOPLASMIC_DOMAIN (PHOBIUS); TMhelix (TMHMM); T…	c10625_g1_i2	c25368_g1_i1
c10626_g1_i1	c10626_g1	259	90.14	33	35.48	35.88	100	gdp-mannose 3 -epimerase	259	10	1.87526e-58	0.987	5	F:GDP-mannose 3,5-epimerase activity; F:NAD binding; P:nucleotide-sugar metabolic process; P:L-ascorbic acid biosynthetic process; C:cytosol	EC:5.1.3.18	IPR001509 (PFAM); IPR016040 (G3DSA:3.40.50.GENE3D); PTHR10366:SF234 (PANTHER); PTHR10366 (PANTHER); SSF51735 (SUPERFAMILY)
c10626_g2_i1	c10626_g2	763	589.96	191	31.38	31.73	100	gdp-mannose 3 -epimerase	763	10	5.09229e-119	0.974	4	P:cellular metabolic process; C:cytosol; F:GDP-mannose 3,5-epimerase activity; F:coenzyme binding	EC:5.1.3.18	NON_CYTOPLASMIC_DOMAIN (PHOBIUS); TRANSMEMBRANE (PHOBIUS); CYTOPLASMIC_DOMAIN (PHOBIUS)
c10626_g3_i1	c10626_g3	854	680.96	11.92	1.7	1.72	7.65	gdp-mannose -epimerase 1-like	854	10	1.58208e-75	0.953	4	P:cellular metabolic process; C:cytosol; F:GDP-mannose 3,5-epimerase activity; F:coenzyme binding	EC:5.1.3.18	G3DSA:3.90.25.10 (GENE3D); PTHR10366 (PANTHER); PTHR10366:SF234 (PANTHER); SSF51735 (SUPERFAMILY)
c10626_g3_i2	c10626_g3	793	619.96	131.08	20.49	20.72	92.35	gdp-mannose 3 -epimerase	793	10	7.65877e-83	0.972	4	P:cellular metabolic process; C:cytosol; F:GDP-mannose 3,5-epimerase activity; F:coenzyme binding	EC:5.1.3.18	G3DSA:3.90.25.10 (GENE3D); PTHR10366 (PANTHER); PTHR10366:SF234 (PANTHER); SSF51735 (SUPERFAMILY)	c10626_g3_i2	c2215_g1_i1
c10627_g1_i1	c10627_g1	779	605.96	25.17	4.02	4.07	37.53		779	0			0	-		no IPS match	c10627_g1_i1	c42369_g1_i1
c10627_g1_i2	c10627_g1	894	720.96	49.83	6.7	6.77	62.47		894	0			0	-		no IPS match	c10627_g1_i2	c42369_g1_i1
c10628_g1_i1	c10628_g1	249	80.97	2	2.39	2.42	100	kinetochore protein ndc80 homolog	249	10	1.34415e-23	0.778	2	P:metabolic process; F:catalytic activity	-	IPR005550 (PFAM)
c10628_g2_i1	c10628_g2	433	260.13	15	5.59	5.65	100		433	0			0	-		no IPS match
c10629_g1_i1	c10629_g1	2746	2572.96	327	12.32	12.46	100	protein strubbelig-receptor family 8-like	2746	10	0	0.781	5	C:plasma membrane; F:protein kinase activity; P:protein phosphorylation; F:ATP binding; C:integral to membrane	-	SIGNAL_PEPTIDE_C_REGION (PHOBIUS); SIGNAL_PEPTIDE_N_REGION (PHOBIUS); SIGNAL_PEPTIDE (PHOBIUS); SIGNAL_PEPTIDE_H_REGION (PHOBIUS); NON_CYTOPLASMIC_DOMAIN (PHOBIUS); TMhelix (TMHMM); TMhelix (TMHMM)	c10629_g1_i1	c6499_g1_i1
c1063_g1_i1	c1063_g1	207	44.84	1	2.16	2.19	100		207	0			0	-		no IPS match
c10630_g1_i1	c10630_g1	3021	2847.96	554	18.85	19.06	100	bzip domain class transcription factor	3021	10	0	0.717	0	-		IPR027417 (G3DSA:3.40.50.GENE3D)	c10630_g1_i1	c9705_g1_i1
c10631_g1_i1	c10631_g1	1240	1066.96	373.71	33.94	34.33	95.89	chloroplast inner membrane import protein tic22	1240	10	3.39456e-153	0.791	1	C:chloroplast envelope	-	IPR007378 (PFAM)	c10631_g1_i1	c7788_g1_i1
c10631_g1_i2	c10631_g1	1191	1017.96	15.29	1.46	1.47	4.11	chloroplast inner membrane import protein tic22	1191	10	1.87916e-153	0.791	1	C:chloroplast envelope	-	IPR007378 (PFAM)
c10632_g1_i1	c10632_g1	946	772.96	55	6.9	6.97	100	ribosomal l18p l5e family protein isoform 1	946	10	1.17542e-79	0.96	4	C:ribosome; F:structural constituent of ribosome; P:translation; P:ribosome biogenesis	-	TMhelix (TMHMM)	c10632_g1_i1	c8732_g1_i2
c10633_g1_i1	c10633_g1	1773	1599.96	114.17	6.92	6.99	41.24	PREDICTED: uncharacterized protein LOC102598092	1773	10	0	0.564	0	-		IPR007750 (PFAM)	c10633_g1_i1	c13379_g1_i1
c10633_g1_i2	c10633_g1	358	185.64	6.18	3.23	3.26	19.24		358	0			0	-		CYTOPLASMIC_DOMAIN (PHOBIUS); TRANSMEMBRANE (PHOBIUS); NON_CYTOPLASMIC_DOMAIN (PHOBIUS); TMhelix (TMHMM)
c10633_g1_i3	c10633_g1	1937	1763.96	120.66	6.63	6.7	39.53	PREDICTED: uncharacterized protein LOC102598092	1937	10	0	0.564	0	-		IPR007750 (PFAM)
c10634_g1_i1	c10634_g1	210	47.25	1	2.05	2.07	100	tmv resistance protein n-like	210	10	2.41789e-19	0.932	3	P:defense response; F:ADP binding; P:signal transduction	-	NON_CYTOPLASMIC_DOMAIN (PHOBIUS); CYTOPLASMIC_DOMAIN (PHOBIUS); TRANSMEMBRANE (PHOBIUS); TMhelix (TMHMM)
c10635_g1_i1	c10635_g1	531	357.99	65.28	17.67	17.87	23.21		531	0			0	-		no IPS match
c10635_g1_i2	c10635_g1	556	382.98	208.67	52.8	53.4	69.34		556	0			0	-		no IPS match
c10635_g1_i3	c10635_g1	618	444.97	26.05	5.67	5.74	7.45		618	0			0	-		no IPS match
c10636_g1_i1	c10636_g1	1344	1170.96	321.79	26.63	26.93	91.86	transcription factor spatula	1344	10	5.16963e-171	0.672	2	F:protein dimerization activity; P:regulation of transcription, DNA-dependent	-	Coil (COILS); IPR011598 (SMART); IPR011598 (G3DSA:4.10.280.GENE3D); IPR011598 (PFAM); PTHR12565 (PANTHER); PTHR12565:SF80 (PANTHER); IPR011598 (PROSITE_PROFILES); IPR011598 (SUPERFAMILY)	c10636_g1_i1	c9573_g1_i2
c10636_g1_i2	c10636_g1	1414	1240.96	30.21	2.36	2.39	8.14	transcription factor spatula	1414	10	3.04784e-159	0.67	2	F:protein dimerization activity; P:regulation of transcription, DNA-dependent	-	Coil (COILS); IPR011598 (SMART); IPR011598 (PFAM); IPR011598 (G3DSA:4.10.280.GENE3D); PTHR12565 (PANTHER); PTHR12565:SF80 (PANTHER); IPR011598 (PROSITE_PROFILES); IPR011598 (SUPERFAMILY)
c10637_g1_i1	c10637_g1	568	394.97	6	1.47	1.49	42.61	probable beta- -galactosyltransferase 19-like	568	10	3.7688e-31	0.926	9	C:endosome; F:galactosylxylosylprotein 3-beta-galactosyltransferase activity; C:Golgi apparatus; F:carbohydrate binding; P:protein glycosylation; C:integral to membrane; C:chloroplast; C:trans-Golgi network; P:chondroitin sulfate biosynthetic process	EC:2.4.1.134	PTHR11214:SF92 (PANTHER); IPR002659 (PANTHER)
c10637_g1_i2	c10637_g1	212	48.88	1	1.98	2.01	57.39	probable beta- -galactosyltransferase 19-like	212	10	1.95151e-26	0.907	9	C:endosome; C:Golgi apparatus; F:carbohydrate binding; F:galactosyltransferase activity; P:protein glycosylation; C:integral to membrane; C:chloroplast; C:trans-Golgi network; C:mitochondrion	EC:2.4.1	PTHR11214:SF92 (PANTHER); IPR002659 (PANTHER)	c10637_g1_i2	c40267_g1_i1
c10638_g1_i1	c10638_g1	1165	991.96	34.14	3.34	3.37	12.81	uncharacterized rna-binding isoform x2	1165	10	3.50437e-81	0.66	1	F:zinc ion binding		no IPS match	c10638_g1_i1	c5393_g1_i1
c10638_g1_i2	c10638_g1	1210	1036.96	242.86	22.7	22.95	87.19	uncharacterized rna-binding protein	1210	10	1.63519e-83	0.665	1	F:zinc ion binding		no IPS match	c10638_g1_i2	c5393_g1_i2
c10639_g1_i1	c10639_g1	677	503.96	15.63	3.01	3.04	11.22	kxdl motif-containing protein cg10681-like	677	10	9.61489e-61	0.933	0	-		IPR019371 (PFAM); PTHR13511:SF0 (PANTHER); PTHR13511 (PANTHER)
c10639_g1_i2	c10639_g1	672	498.96	85.24	16.56	16.74	61.81	kxdl motif-containing protein cg10681-like	672	10	3.53255e-58	0.924	0	-		no IPS match	c10639_g1_i2	c25048_g1_i1
c10639_g1_i3	c10639_g1	564	390.98	29.13	7.22	7.3	26.96	kxdl motif-containing protein cg10681-like	564	10	2.5072e-61	0.933	0	-		no IPS match
c10640_g1_i1	c10640_g1	540	366.98	104	27.46	27.77	100	xanthine dehydrogenase 1-like	540	10	7.65362e-100	0.862	14	C:cytosol; P:oxidation-reduction process; F:2 iron, 2 sulfur cluster binding; P:response to reactive oxygen species; P:response to water deprivation; F:electron carrier activity; P:superoxide anion generation; F:xanthine oxidase activity; F:flavin adenine dinucleotide binding; P:xanthine metabolic process; F:UDP-N-acetylmuramate dehydrogenase activity; F:iron ion binding; P:electron transport; P:…	EC:1.17.3.2; EC:1.1.1.158	IPR008274 (G3DSA:3.30.365.GENE3D); IPR008274 (PFAM); PTHR11908:SF32 (PANTHER); PTHR11908 (PANTHER); IPR008274 (SUPERFAMILY)
c10641_g1_i1	c10641_g1	1141	967.96	34	3.4	3.44	100		1141	0			0	-		no IPS match
c10642_g1_i1	c10642_g1	894	720.96	54	7.26	7.34	100	probable glutathione s-transferase-like	894	10	3.0567e-126	0.802	1	F:transferase activity	-	NON_CYTOPLASMIC_DOMAIN (PHOBIUS); SIGNAL_PEPTIDE_N_REGION (PHOBIUS); SIGNAL_PEPTIDE_C_REGION (PHOBIUS); SIGNAL_PEPTIDE (PHOBIUS); SIGNAL_PEPTIDE_H_REGION (PHOBIUS); SignalP-noTM (SIGNALP_EUK)	c10642_g1_i1	c10306_g3_i1
[truncated: 73,953 more rows]

## Sheet: (B) P. peruviana
transcript_id	gene_id	length	effective_length	expected_count	TPM	FPKM	IsoPct	Seq. Description	Seq. Length	#Hits	min. eValue	mean Similarity	#GOs	GOs	Enzyme Codes	InterProScan	Pal_1 ID	Ppe_2 ID
[truncated: 54,513 more rows]
