# Supplementary material for: Comparative Characterization of the Leaf Tissue of Physalis alkekengi and Physalis peruviana Using RNA-seq and Metabolite Profiling
Source: Front Plant Sci. 2016 Dec 20;7:1883. doi: 10.3389/fpls.2016.01883 (PMC5167740; doi:10.3389/fpls.2016.01883)
Supplement: Supplementary file 4 [file Data_Sheet_2.XLSX]

## Sheet: Data sheet 2 (A)
Supplementary Data Sheet 2| Functional classification of unigenes of (A) P. alkekengi and (B) P. peruviana by KEGG pathways. (C) List of genes involved in the biosynthesis of secondary metabolites such as alkaloids, terpenoids, steroids, and flavonoids. This table was created from the same annotations by KEGG pathways (Data Sheet 2A and 2B).
Pathway	Seqs in Pathway	Enzyme	Ezyme ID	Seqs of Enzyme	Seqs	Pathway ID
Atrazine degradation	5	ec:3.5.1.5 urease	ec:3.5.1.5	4	c13864_g1_i1, c13864_g1_i2, c13864_g1_i3, c13864_g1_i4	map00791
Atrazine degradation	5	chlorohydrolase	ec:3.8.1.8	1	c39370_g1_i1	map00791
Glycolysis / Gluconeogenesis	146	phosphohexokinase	ec:2.7.1.11	12	c3109_g1_i1, c3109_g2_i1, c12860_g1_i1, c13601_g1_i1, c13601_g1_i2, c13606_g1_i1, c16292_g1_i1, c31921_g1_i1, c32263_g1_i1, c45139_g1_i1, c48361_g1_i1, c54860_g1_i1	map00010
Glycolysis / Gluconeogenesis	146	carboxykinase (ATP)	ec:4.1.1.49	4	c5920_g1_i1, c13151_g1_i1, c13151_g1_i2, c14676_g1_i1	map00010
Glycolysis / Gluconeogenesis	146	dehydrogenase (NADP+)	ec:1.1.1.2	4	c14815_g1_i1, c14815_g1_i2, c14815_g1_i3, c15398_g5_i2	map00010
Glycolysis / Gluconeogenesis	146	dehydrogenase	ec:1.1.1.1	13	c1052_g1_i1, c3623_g1_i1, c3623_g1_i2, c4244_g2_i1, c4303_g1_i1, c15505_g1_i2, c15821_g1_i1, c16089_g1_i1, c16089_g1_i2, c20948_g1_i1, c29503_g1_i1, c44883_g1_i1, c56208_g1_i1	map00010
Glycolysis / Gluconeogenesis	146	hexose diphosphatase	ec:3.1.3.11	10	c4726_g1_i1, c7051_g1_i1, c7051_g1_i2, c15724_g1_i1, c15724_g1_i2, c15724_g2_i1, c15724_g1_i3, c15724_g1_i4, c23724_g1_i1, c44110_g1_i1	map00010
Glycolysis / Gluconeogenesis	146	ligase	ec:6.2.1.1	10	c1837_g1_i1, c11748_g2_i1, c11748_g2_i2, c15406_g1_i3, c16259_g4_i1, c16269_g1_i1, c16269_g1_i2, c16269_g1_i3, c16269_g1_i4, c16916_g1_i1	map00010
Glycolysis / Gluconeogenesis	146	kinase	ec:2.7.2.3	10	c4292_g1_i1, c4292_g2_i1, c6094_g1_i1, c10593_g1_i1, c10593_g1_i2, c13430_g1_i2, c13430_g1_i3, c13430_g1_i4, c13430_g1_i5, c17366_g1_i1	map00010
Glycolysis / Gluconeogenesis	146	decarboxylase	ec:4.1.1.1	5	c9199_g1_i1, c9199_g1_i2, c16594_g1_i1, c16594_g2_i1, c16594_g1_i2	map00010
Glycolysis / Gluconeogenesis	146	acetyltransferase	ec:2.3.1.12	6	c8241_g1_i1, c11397_g1_i1, c16037_g2_i1, c16037_g2_i2, c22762_g1_i1, c23018_g1_i1	map00010
Glycolysis / Gluconeogenesis	146	dehydrogenase (NADP+)	ec:1.2.1.9	5	c3661_g1_i1, c11008_g2_i1, c14109_g1_i1, c37846_g1_i1, c37973_g1_i1	map00010
Glycolysis / Gluconeogenesis	146	dehydrogenase [NAD(P)+]	ec:1.2.1.5	5	c6482_g1_i1, c8028_g1_i1, c8028_g1_i2, c16823_g1_i1, c23627_g1_i1	map00010
Glycolysis / Gluconeogenesis	146	dehydrogenase (NAD+)	ec:1.2.1.3	8	c6482_g1_i1, c15052_g1_i2, c24133_g1_i1, c42455_g1_i1, c44337_g1_i1, c51246_g1_i1, c51588_g1_i1, c51681_g1_i1	map00010
Glycolysis / Gluconeogenesis	146	aldolase	ec:4.1.2.13	13	c2243_g1_i1, c2243_g2_i1, c6227_g1_i1, c14183_g1_i1, c14183_g2_i1, c14183_g2_i2, c15729_g1_i1, c15729_g1_i2, c15729_g1_i3, c16200_g3_i1, c19070_g1_i1, c20966_g1_i1, c50662_g1_i1	map00010
Glycolysis / Gluconeogenesis	146	dehydrogenase	ec:1.1.1.27	5	c1016_g1_i1, c1016_g2_i1, c12137_g1_i1, c17019_g1_i1, c33342_g1_i1	map00010
Glycolysis / Gluconeogenesis	146	dehydrogenase (acetyl-transferring)	ec:1.2.4.1	9	c9287_g1_i1, c9287_g1_i2, c14423_g1_i1, c15128_g2_i1, c15128_g2_i2, c16274_g2_i1, c16274_g2_i2, c39231_g1_i1, c40331_g1_i1	map00010
Glycolysis / Gluconeogenesis	146	dehydrogenase	ec:1.8.1.4	4	c12103_g1_i1, c13014_g1_i1, c13014_g1_i2, c51121_g1_i1	map00010
Glycolysis / Gluconeogenesis	146	dehydrogenase (phosphorylating)	ec:1.2.1.12	10	c3661_g1_i1, c7167_g2_i1, c11008_g2_i1, c11008_g3_i1, c14109_g1_i1, c14109_g3_i1, c23683_g1_i1, c30833_g1_i1, c37973_g1_i1, c42068_g1_i1	map00010
Glycolysis / Gluconeogenesis	146	(alpha-D-glucose-1,6-bisphosphate-dependent)	ec:5.4.2.2	4	c16418_g1_i1, c16418_g1_i2, c16418_g1_i3, c30950_g1_i1	map00010
Glycolysis / Gluconeogenesis	146	kinase	ec:2.7.1.40	14	c547_g1_i1, c7372_g1_i1, c7676_g1_i1, c14243_g1_i1, c14243_g1_i2, c16815_g1_i1, c21208_g1_i1, c25397_g1_i1, c26439_g1_i1, c31505_g1_i1, c31670_g1_i1, c37529_g1_i1, c44356_g1_i1, c52680_g1_i1	map00010
D-Alanine metabolism	1	transaminase	ec:2.6.1.21	1	c39182_g1_i1	map00473
Carbon fixation pathways in prokaryotes	84	ligase	ec:6.3.4.3	1	c6763_g1_i1	map00720
Carbon fixation pathways in prokaryotes	84	cyclohydrolase	ec:3.5.4.9	2	c10963_g1_i1, c32329_g1_i1	map00720
Carbon fixation pathways in prokaryotes	84	citrate synthase	ec:2.3.3.8	12	c6992_g1_i1, c6992_g1_i2, c7679_g1_i1, c8480_g1_i1, c8480_g1_i2, c13793_g1_i1, c13793_g1_i2, c14984_g1_i1, c14984_g1_i2, c14984_g1_i3, c32356_g1_i1, c56471_g1_i1	map00720
Carbon fixation pathways in prokaryotes	84	ligase (ADP-forming)	ec:6.2.1.5	15	c6992_g1_i1, c6992_g1_i2, c7679_g1_i1, c8480_g1_i1, c8480_g1_i2, c13793_g1_i1, c13793_g1_i2, c14984_g1_i1, c14984_g1_i2, c14984_g1_i3, c32356_g1_i1, c39320_g1_i1, c45806_g1_i1, c46606_g1_i1, c56471_g1_i1	map00720
Carbon fixation pathways in prokaryotes	84	ligase	ec:6.2.1.1	10	c1837_g1_i1, c11748_g2_i1, c11748_g2_i2, c15406_g1_i3, c16259_g4_i1, c16269_g1_i1, c16269_g1_i2, c16269_g1_i3, c16269_g1_i4, c16916_g1_i1	map00720
Carbon fixation pathways in prokaryotes	84	dehydrogenase (NADP+)	ec:1.1.1.42	7	c3286_g1_i1, c3461_g1_i1, c7181_g1_i1, c13106_g1_i1, c13106_g1_i2, c14990_g1_i5, c14990_g1_i7	map00720
Carbon fixation pathways in prokaryotes	84	dehydrogenase	ec:1.1.1.37	11	c486_g1_i1, c486_g2_i1, c3344_g1_i1, c6144_g1_i1, c8474_g1_i1, c8474_g2_i1, c9034_g1_i1, c9034_g1_i2, c16440_g5_i1, c17312_g1_i1, c30684_g1_i1	map00720
Carbon fixation pathways in prokaryotes	84	C-acetyltransferase	ec:2.3.1.9	3	c4736_g1_i1, c4736_g1_i2, c44756_g1_i1	map00720
Carbon fixation pathways in prokaryotes	84	dehydrogenase	ec:1.1.1.35	13	c3541_g1_i1, c5473_g1_i1, c5473_g2_i1, c12670_g1_i1, c12670_g1_i2, c12726_g1_i1, c14084_g2_i1, c14289_g1_i1, c15935_g4_i3, c16863_g1_i1, c44431_g1_i1, c45467_g1_i1, c45813_g1_i1	map00720
Carbon fixation pathways in prokaryotes	84	dehydrogenase (NADP+)	ec:1.5.1.5	3	c10963_g1_i1, c30665_g1_i1, c32329_g1_i1	map00720
Carbon fixation pathways in prokaryotes	84	hydratase	ec:4.2.1.3	15	c9684_g1_i1, c9684_g1_i2, c9684_g1_i3, c16002_g1_i1, c16002_g1_i2, c16002_g1_i3, c16002_g1_i4, c16612_g1_i1, c16612_g1_i2, c16612_g1_i3, c25391_g1_i1, c33252_g1_i1, c46305_g1_i1, c51406_g1_i1, c52194_g1_i1	map00720
Carbon fixation pathways in prokaryotes	84	hydratase	ec:4.2.1.2	6	c3027_g1_i1, c3027_g1_i2, c3950_g1_i1, c14285_g1_i1, c14285_g1_i2, c14285_g1_i3	map00720
Folate biosynthesis	14	diphosphokinase	ec:2.7.6.3	2	c11978_g1_i2, c11978_g1_i3	map00790
Folate biosynthesis	14	cyclohydrolase I	ec:3.5.4.16	1	c14414_g1_i1	map00790
Folate biosynthesis	14	synthase	ec:6.3.2.17	3	c1679_g1_i1, c14567_g1_i1, c14567_g1_i2	map00790
Folate biosynthesis	14	synthase	ec:6.3.2.12	1	c1679_g1_i1	map00790
Folate biosynthesis	14	aldolase	ec:4.1.2.25	2	c17337_g1_i1, c48080_g1_i1	map00790
Folate biosynthesis	14	hydrolase	ec:3.4.19.9	2	c22356_g1_i1, c32510_g1_i1	map00790
Folate biosynthesis	14	synthase	ec:2.6.1.85	3	c7874_g1_i1, c8783_g1_i1, c8783_g1_i2	map00790
Folate biosynthesis	14	reductase	ec:1.5.1.3	1	c10546_g1_i1	map00790
Folate biosynthesis	14	synthase	ec:2.5.1.15	2	c11978_g1_i2, c11978_g1_i3	map00790
Novobiocin biosynthesis	23	transaminase	ec:2.6.1.57	18	c1990_g1_i1, c1990_g1_i2, c3017_g1_i1, c9142_g1_i1, c9142_g1_i2, c9437_g1_i1, c9437_g1_i2, c9828_g1_i1, c11513_g1_i1, c14869_g1_i1, c14869_g1_i2, c15595_g1_i1, c15595_g1_i3, c15595_g1_i4, c16735_g3_i1, c18403_g1_i1, c37440_g1_i1, c44647_g1_i1	map00401
Novobiocin biosynthesis	23	transaminase	ec:2.6.1.9	15	c1990_g1_i1, c1990_g1_i2, c3017_g1_i1, c9142_g1_i1, c9142_g1_i2, c11513_g1_i1, c14869_g1_i1, c14869_g1_i2, c15595_g1_i1, c15595_g1_i3, c15595_g1_i4, c16735_g3_i1, c18403_g1_i1, c37440_g1_i1, c44647_g1_i1	map00401
Novobiocin biosynthesis	23	transaminase	ec:2.6.1.5	15	c1990_g1_i1, c1990_g1_i2, c3017_g1_i1, c9142_g1_i1, c9142_g1_i2, c11513_g1_i1, c14869_g1_i1, c14869_g1_i2, c15595_g1_i1, c15595_g1_i3, c15595_g1_i4, c16735_g3_i1, c18403_g1_i1, c37440_g1_i1, c44647_g1_i1	map00401
Novobiocin biosynthesis	23	transaminase	ec:2.6.1.1	18	c1990_g1_i1, c1990_g1_i2, c3017_g1_i1, c9142_g1_i1, c9142_g1_i2, c9437_g1_i1, c9437_g1_i2, c9828_g1_i1, c11513_g1_i1, c14869_g1_i1, c14869_g1_i2, c15595_g1_i1, c15595_g1_i3, c15595_g1_i4, c16735_g3_i1, c18403_g1_i1, c37440_g1_i1, c44647_g1_i1	map00401
Novobiocin biosynthesis	23	dehydrogenase	ec:1.3.1.12	5	c5194_g1_i1, c5194_g2_i1, c16457_g3_i1, c16457_g3_i2, c27969_g1_i1	map00401
D-Arginine and D-ornithine metabolism	1	transaminase	ec:2.6.1.21	1	c39182_g1_i1	map00472
Phenylalanine, tyrosine and tryptophan biosynthesis	73	dehydratase	ec:4.2.1.91	6	c16563_g3_i3, c16563_g6_i1, c28100_g1_i1, c35138_g1_i1, c39164_g1_i1, c50986_g1_i1	map00400
Phenylalanine, tyrosine and tryptophan biosynthesis	73	synthase	ec:4.1.1.48	2	c5823_g1_i1, c5823_g1_i2	map00400
Phenylalanine, tyrosine and tryptophan biosynthesis	73	synthase	ec:4.1.3.27	7	c1852_g1_i1, c9224_g1_i1, c9224_g1_i2, c9224_g1_i3, c9598_g2_i1, c20861_g1_i1, c37369_g1_i1	map00400
Phenylalanine, tyrosine and tryptophan biosynthesis	73	phosphoribosyltransferase	ec:2.4.2.18	6	c1595_g1_i2, c3711_g1_i1, c15768_g3_i1, c31572_g1_i1, c34328_g1_i1, c45142_g1_i1	map00400
Phenylalanine, tyrosine and tryptophan biosynthesis	73	dehydrogenase	ec:1.1.1.282	8	c12172_g1_i1, c12172_g1_i2, c12172_g1_i3, c12172_g1_i4, c13417_g2_i1, c13417_g2_i2, c30790_g1_i1, c38306_g1_i1	map00400
Phenylalanine, tyrosine and tryptophan biosynthesis	73	synthase	ec:4.2.3.5	6	c13902_g1_i1, c13902_g1_i2, c13902_g2_i1, c13902_g3_i1, c13902_g4_i1, c13906_g1_i3	map00400
Phenylalanine, tyrosine and tryptophan biosynthesis	73	synthase	ec:4.2.3.4	2	c16068_g4_i1, c38306_g1_i1	map00400
Phenylalanine, tyrosine and tryptophan biosynthesis	73	synthase	ec:2.5.1.54	4	c10970_g2_i1, c10970_g2_i2, c13772_g1_i1, c13772_g2_i1	map00400
Phenylalanine, tyrosine and tryptophan biosynthesis	73	dehydrogenase	ec:1.1.1.25	7	c12172_g1_i1, c12172_g1_i2, c12172_g1_i3, c12172_g1_i4, c13417_g2_i1, c13417_g2_i2, c30790_g1_i1	map00400
Phenylalanine, tyrosine and tryptophan biosynthesis	73	dehydrogenase	ec:1.1.1.24	1	c38306_g1_i1	map00400
Phenylalanine, tyrosine and tryptophan biosynthesis	73	aminotransferase	ec:2.6.1.79	2	c14869_g1_i1, c14869_g1_i2	map00400
Phenylalanine, tyrosine and tryptophan biosynthesis	73	aminotransferase	ec:2.6.1.78	2	c14869_g1_i1, c14869_g1_i2	map00400
Phenylalanine, tyrosine and tryptophan biosynthesis	73	1-carboxyvinyltransferase	ec:2.5.1.19	6	c16110_g2_i1, c16110_g2_i2, c16110_g2_i4, c16110_g2_i5, c34792_g1_i1, c41618_g1_i1	map00400
Phenylalanine, tyrosine and tryptophan biosynthesis	73	transaminase	ec:2.6.1.57	18	c1990_g1_i1, c1990_g1_i2, c3017_g1_i1, c9142_g1_i1, c9142_g1_i2, c9437_g1_i1, c9437_g1_i2, c9828_g1_i1, c11513_g1_i1, c14869_g1_i1, c14869_g1_i2, c15595_g1_i1, c15595_g1_i3, c15595_g1_i4, c16735_g3_i1, c18403_g1_i1, c37440_g1_i1, c44647_g1_i1	map00400
Phenylalanine, tyrosine and tryptophan biosynthesis	73	transaminase	ec:2.6.1.9	15	c1990_g1_i1, c1990_g1_i2, c3017_g1_i1, c9142_g1_i1, c9142_g1_i2, c11513_g1_i1, c14869_g1_i1, c14869_g1_i2, c15595_g1_i1, c15595_g1_i3, c15595_g1_i4, c16735_g3_i1, c18403_g1_i1, c37440_g1_i1, c44647_g1_i1	map00400
Phenylalanine, tyrosine and tryptophan biosynthesis	73	transaminase	ec:2.6.1.5	15	c1990_g1_i1, c1990_g1_i2, c3017_g1_i1, c9142_g1_i1, c9142_g1_i2, c11513_g1_i1, c14869_g1_i1, c14869_g1_i2, c15595_g1_i1, c15595_g1_i3, c15595_g1_i4, c16735_g3_i1, c18403_g1_i1, c37440_g1_i1, c44647_g1_i1	map00400
Phenylalanine, tyrosine and tryptophan biosynthesis	73	transaminase	ec:2.6.1.1	18	c1990_g1_i1, c1990_g1_i2, c3017_g1_i1, c9142_g1_i1, c9142_g1_i2, c9437_g1_i1, c9437_g1_i2, c9828_g1_i1, c11513_g1_i1, c14869_g1_i1, c14869_g1_i2, c15595_g1_i1, c15595_g1_i3, c15595_g1_i4, c16735_g3_i1, c18403_g1_i1, c37440_g1_i1, c44647_g1_i1	map00400
Phenylalanine, tyrosine and tryptophan biosynthesis	73	kinase	ec:2.7.1.71	4	c12288_g1_i1, c12288_g1_i2, c12288_g1_i3, c12288_g1_i4	map00400
Phenylalanine, tyrosine and tryptophan biosynthesis	73	dehydrogenase (NADP+)	ec:1.3.1.13	5	c5194_g1_i1, c5194_g2_i1, c16457_g3_i1, c16457_g3_i2, c27969_g1_i1	map00400
Phenylalanine, tyrosine and tryptophan biosynthesis	73	dehydrogenase	ec:1.3.1.12	5	c5194_g1_i1, c5194_g2_i1, c16457_g3_i1, c16457_g3_i2, c27969_g1_i1	map00400
D-Glutamine and D-glutamate metabolism	5	dehydrogenase [NAD(P)+]	ec:1.4.1.3	5	c5223_g1_i1, c8304_g1_i1, c8304_g2_i1, c26690_g1_i1, c37953_g1_i1	map00471
Phosphatidylinositol signaling system	148	phospholipase C	ec:3.1.4.11	21	c1471_g1_i1, c2153_g1_i1, c2153_g2_i1, c11592_g1_i1, c13535_g1_i1, c13535_g1_i2, c13880_g1_i1, c13880_g1_i2, c13880_g1_i3, c13880_g1_i4, c18370_g1_i1, c21494_g1_i1, c23508_g1_i1, c26404_g1_i1, c31249_g1_i1, c31613_g1_i1, c36583_g1_i1, c43767_g1_i1, c45497_g1_i1, c48238_g1_i1, c50707_g1_i1	map04070
Phosphatidylinositol signaling system	148	inositol-1,3-bisphosphate 3-phosphatase	ec:3.1.3.64	1	c11553_g1_i1	map04070
Phosphatidylinositol signaling system	148	kinase C	ec:2.7.11.13	19	c6961_g2_i1, c12319_g1_i1, c12319_g1_i3, c13231_g1_i2, c13231_g1_i3, c14238_g1_i1, c14485_g2_i1, c14485_g2_i2, c14485_g2_i3, c14485_g2_i5, c15794_g2_i1, c15794_g2_i2, c16313_g11_i5, c16313_g11_i7, c16313_g11_i9, c16366_g1_i2, c20601_g1_i1, c27496_g1_i1, c30575_g1_i1	map04070
Phosphatidylinositol signaling system	148	1-phosphatase	ec:3.1.3.57	8	c11547_g1_i1, c14915_g1_i1, c14915_g1_i3, c14915_g1_i4, c16187_g1_i1, c16187_g1_i2, c16187_g2_i1, c16187_g2_i2	map04070
Phosphatidylinositol signaling system	148	5-phosphatase	ec:3.1.3.56	2	c12047_g1_i2, c31118_g1_i1	map04070
Phosphatidylinositol signaling system	148	5-phosphatase	ec:3.1.3.36	1	c47870_g1_i1	map04070
Phosphatidylinositol signaling system	148	phosphatase	ec:3.1.3.25	6	c2200_g1_i1, c10623_g1_i1, c14926_g1_i1, c14926_g1_i2, c14926_g1_i4, c24730_g1_i1	map04070
Phosphatidylinositol signaling system	148	cytidylyltransferase	ec:2.7.7.41	7	c14904_g2_i1, c14904_g3_i1, c14904_g3_i2, c14904_g3_i3, c16492_g4_i1, c16492_g3_i3, c16492_g3_i4	map04070
Phosphatidylinositol signaling system	148	5/6-kinase	ec:2.7.1.159	14	c2277_g1_i1, c6655_g1_i1, c14164_g1_i1, c14164_g1_i2, c14164_g1_i3, c14164_g2_i1, c14164_g2_i3, c14164_g1_i4, c18969_g1_i1, c24200_g1_i1, c28964_g1_i1, c35750_g1_i1, c37967_g1_i1, c39006_g1_i1	map04070
Phosphatidylinositol signaling system	148	2-kinase	ec:2.7.1.158	3	c15061_g1_i1, c16461_g3_i1, c16461_g3_i2	map04070
Phosphatidylinositol signaling system	148	5-kinase	ec:2.7.1.150	9	c1722_g1_i1, c5292_g1_i1, c5292_g2_i1, c6751_g1_i1, c8238_g2_i1, c15650_g1_i1, c20225_g1_i1, c23924_g1_i1, c45988_g1_i1	map04070
Phosphatidylinositol signaling system	148	3-kinase	ec:2.7.1.137	1	c37835_g1_i1	map04070
Phosphatidylinositol signaling system	148	3-kinase	ec:2.7.1.127	3	c6655_g1_i1, c28964_g1_i1, c37967_g1_i1	map04070
Phosphatidylinositol signaling system	148	kinase (ATP)	ec:2.7.1.107	38	c5795_g1_i1, c5795_g1_i2, c9701_g1_i1, c9701_g2_i1, c11206_g3_i1, c12671_g1_i1, c12671_g2_i1, c13186_g1_i1, c13186_g1_i2, c13186_g1_i3, c13186_g2_i1, c13514_g1_i1, c13514_g1_i2, c13514_g1_i3, c13514_g1_i4, c13514_g1_i5, c13577_g1_i1, c13577_g1_i2, c13734_g1_i1, c13734_g1_i2, c15908_g1_i1, c15908_g1_i2, c15908_g2_i1, c16314_g1_i2, c16314_g1_i3, c16314_g1_i4, c16314_g1_i5, c16314_g1_i6, c16314_g1_i…	map04070
Phosphatidylinositol signaling system	148	5-kinase	ec:2.7.1.68	15	c14949_g1_i1, c14949_g3_i1, c15965_g1_i1, c15965_g1_i2, c15965_g1_i3, c16163_g1_i1, c16163_g1_i2, c16163_g1_i3, c16362_g3_i1, c16362_g3_i2, c19696_g1_i1, c21349_g1_i1, c28832_g1_i1, c33818_g1_i1, c46417_g1_i1	map04070
Phosphatidylinositol signaling system	148	4-kinase	ec:2.7.1.67	3	c12416_g1_i1, c12416_g2_i1, c12416_g2_i2	map04070
Porphyrin and chlorophyll metabolism	77	2,1-aminomutase	ec:5.4.3.8	1	c31815_g1_i1	map00860
Porphyrin and chlorophyll metabolism	77	CLH	ec:3.1.1.14	7	c325_g1_i1, c325_g2_i1, c8839_g1_i1, c10190_g1_i1, c10190_g2_i1, c39298_g1_i1, c45381_g1_i1	map00860
Porphyrin and chlorophyll metabolism	77	oxidoreductase	ec:1.3.7.4	1	c15742_g3_i1	map00860
Porphyrin and chlorophyll metabolism	77	oxygenase (biliverdin-producing)	ec:1.14.99.3	3	c12999_g1_i1, c12999_g1_i2, c29844_g1_i1	map00860
Porphyrin and chlorophyll metabolism	77	protoporphyrin IX methyltransferase	ec:2.1.1.11	1	c5072_g1_i1	map00860
Porphyrin and chlorophyll metabolism	77	IX monomethyl ester (oxidative) cyclase	ec:1.14.13.81	2	c27724_g1_i1, c51064_g1_i1	map00860
Porphyrin and chlorophyll metabolism	77	synthase	ec:2.5.1.62	1	c44170_g1_i1	map00860
Porphyrin and chlorophyll metabolism	77	oxygenase	ec:1.14.13.122	8	c6707_g1_i1, c13349_g1_i1, c13349_g1_i2, c15112_g1_i1, c15112_g1_i2, c15112_g1_i3, c15199_g1_i1, c50965_g1_i1	map00860
Porphyrin and chlorophyll metabolism	77	synthase	ec:2.5.1.61	1	c10102_g1_i1	map00860
Porphyrin and chlorophyll metabolism	77	1-naphthol glucuronyltransferase	ec:2.4.1.17	1	c31218_g1_i1	map00860
Porphyrin and chlorophyll metabolism	77	ligase	ec:6.1.1.17	2	c12402_g1_i1, c52460_g1_i1	map00860
Porphyrin and chlorophyll metabolism	77	reductase	ec:1.2.1.70	2	c10727_g1_i1, c23751_g1_i1	map00860
Porphyrin and chlorophyll metabolism	77	oxidase	ec:1.3.3.5	1	c3193_g1_i1	map00860
Porphyrin and chlorophyll metabolism	77	oxidase	ec:1.3.3.4	4	c15350_g1_i1, c15350_g1_i2, c15350_g1_i3, c23689_g1_i1	map00860
Porphyrin and chlorophyll metabolism	77	oxidase	ec:1.3.3.3	4	c10609_g1_i1, c16929_g1_i1, c27209_g1_i1, c29212_g1_i1	map00860
Porphyrin and chlorophyll metabolism	77	ceruloplasmin	ec:1.16.3.1	6	c10460_g1_i1, c10460_g1_i2, c10460_g1_i3, c10460_g1_i4, c15450_g2_i1, c15450_g2_i2	map00860
Porphyrin and chlorophyll metabolism	77	dehydrogenase	ec:1.3.1.76	1	c1360_g1_i1	map00860
Porphyrin and chlorophyll metabolism	77	reductase	ec:1.3.1.33	18	c2129_g1_i1, c3391_g1_i1, c3391_g2_i1, c11205_g1_i1, c11373_g1_i1, c11373_g1_i2, c12165_g1_i1, c12165_g1_i2, c12390_g1_i2, c12390_g1_i3, c12804_g1_i1, c12804_g2_i1, c12804_g3_i1, c13094_g1_i1, c13094_g1_i2, c14939_g1_i1, c14939_g1_i2, c23891_g1_i1	map00860
Porphyrin and chlorophyll metabolism	77	hydrogenobyrinic acid a,c-diamide cobaltochelatase	ec:6.6.1.2	7	c15389_g1_i1, c15389_g1_i2, c15389_g1_i4, c15389_g1_i5, c15389_g1_i6, c15389_g1_i7, c15389_g1_i8	map00860
Porphyrin and chlorophyll metabolism	77	chelatase	ec:6.6.1.1	13	c10238_g1_i1, c15389_g1_i1, c15389_g1_i2, c15389_g1_i4, c15389_g1_i5, c15389_g1_i6, c15389_g1_i7, c15389_g1_i8, c16304_g3_i1, c16304_g3_i2, c17260_g1_i1, c37501_g1_i1, c50924_g1_i1	map00860
Lipopolysaccharide biosynthesis	13	synthase	ec:2.4.1.182	2	c5218_g1_i1, c5218_g1_i2	map00540
Lipopolysaccharide biosynthesis	13	cytidylyltransferase	ec:2.7.7.38	3	c11791_g1_i1, c11791_g1_i2, c31863_g1_i1	map00540
Lipopolysaccharide biosynthesis	13	O-acyltransferase	ec:2.3.1.129	1	c16632_g1_i2	map00540
Lipopolysaccharide biosynthesis	13	4'-kinase	ec:2.7.1.130	5	c13246_g1_i1, c13246_g1_i2, c13246_g1_i3, c13246_g1_i4, c13246_g1_i5	map00540
Lipopolysaccharide biosynthesis	13	synthase	ec:2.5.1.55	2	c12908_g1_i1, c12908_g1_i2	map00540
Caprolactam degradation	17	dehydrogenase (NADP+)	ec:1.1.1.2	4	c14815_g1_i1, c14815_g1_i2, c14815_g1_i3, c15398_g5_i2	map00930
Caprolactam degradation	17	dehydrogenase	ec:1.1.1.35	13	c3541_g1_i1, c5473_g1_i1, c5473_g2_i1, c12670_g1_i1, c12670_g1_i2, c12726_g1_i1, c14084_g2_i1, c14289_g1_i1, c15935_g4_i3, c16863_g1_i1, c44431_g1_i1, c45467_g1_i1, c45813_g1_i1	map00930
Fluorobenzoate degradation	1	hydratase	ec:4.2.1.84	1	c7082_g1_i1	map00364
Valine, leucine and isoleucine biosynthesis	39	ammonia-lyase	ec:4.3.1.19	6	c2222_g1_i1, c2222_g2_i1, c2538_g1_i1, c7643_g1_i1, c7643_g1_i2, c34971_g1_i1	map00290
Valine, leucine and isoleucine biosynthesis	39	synthase	ec:2.2.1.6	7	c7280_g1_i1, c8599_g1_i1, c8599_g1_i2, c16464_g1_i1, c31263_g1_i1, c38778_g1_i1, c48354_g1_i1	map00290
Valine, leucine and isoleucine biosynthesis	39	reductoisomerase	ec:1.1.1.86	2	c16701_g2_i1, c16701_g3_i1	map00290
Valine, leucine and isoleucine biosynthesis	39	dehydrogenase	ec:1.1.1.85	2	c13179_g1_i2, c44477_g1_i1	map00290
Valine, leucine and isoleucine biosynthesis	39	synthase	ec:2.3.3.13	1	c7084_g1_i1	map00290
Valine, leucine and isoleucine biosynthesis	39	transaminase	ec:2.6.1.42	14	c11577_g1_i1, c11577_g1_i2, c11577_g1_i3, c12801_g1_i1, c12801_g1_i2, c13059_g1_i1, c13059_g1_i2, c13059_g2_i1, c13059_g2_i2, c13059_g3_i1, c13059_g3_i2, c17693_g1_i1, c30997_g1_i1, c38300_g1_i1	map00290
Valine, leucine and isoleucine biosynthesis	39	dehydratase	ec:4.2.1.9	7	c8696_g1_i1, c8696_g1_i2, c8696_g1_i3, c8696_g1_i4, c15410_g1_i1, c15410_g1_i2, c40529_g1_i1	map00290
Benzoate degradation	8	dehydrogenase	ec:1.1.1.157	2	c12670_g1_i1, c12670_g1_i2	map00362
Benzoate degradation	8	C-acyltransferase	ec:2.3.1.16	3	c11841_g1_i2, c11841_g2_i1, c11841_g2_i2	map00362
Benzoate degradation	8	C-acetyltransferase	ec:2.3.1.9	3	c4736_g1_i1, c4736_g1_i2, c44756_g1_i1	map00362
Methane metabolism	102	phosphohexokinase	ec:2.7.1.11	12	c3109_g1_i1, c3109_g2_i1, c12860_g1_i1, c13601_g1_i1, c13601_g1_i2, c13606_g1_i1, c16292_g1_i1, c31921_g1_i1, c32263_g1_i1, c45139_g1_i1, c48361_g1_i1, c54860_g1_i1	map00680
Methane metabolism	102	hydroxymethyltransferase	ec:2.1.2.1	19	c3148_g1_i1, c5875_g1_i1, c10944_g1_i1, c10944_g2_i1, c10944_g2_i2, c10944_g3_i1, c14549_g1_i1, c14549_g1_i2, c15452_g1_i1, c15452_g1_i2, c16437_g2_i1, c16458_g1_i1, c16458_g1_i2, c16458_g1_i3, c21692_g1_i1, c22008_g1_i1, c31254_g1_i1, c44846_g1_i1, c53673_g1_i1	map00680
Methane metabolism	102	hexose diphosphatase	ec:3.1.3.11	10	c4726_g1_i1, c7051_g1_i1, c7051_g1_i2, c15724_g1_i1, c15724_g1_i2, c15724_g2_i1, c15724_g1_i3, c15724_g1_i4, c23724_g1_i1, c44110_g1_i1	map00680
Methane metabolism	102	ligase	ec:6.2.1.1	10	c1837_g1_i1, c11748_g2_i1, c11748_g2_i2, c15406_g1_i3, c16259_g4_i1, c16269_g1_i1, c16269_g1_i2, c16269_g1_i3, c16269_g1_i4, c16916_g1_i1	map00680
Methane metabolism	102	dehydrogenase	ec:1.1.1.95	9	c14406_g1_i1, c14406_g1_i2, c14406_g1_i3, c14680_g1_i1, c14680_g1_i2, c17848_g1_i1, c18217_g1_i1, c47310_g1_i1, c53920_g1_i1	map00680
Methane metabolism	102	phosphatase	ec:3.1.3.3	8	c11832_g1_i1, c11832_g1_i2, c11832_g1_i3, c12263_g1_i1, c12452_g1_i1, c12452_g1_i2, c12452_g2_i1, c12452_g2_i2	map00680
Methane metabolism	102	dehydrogenase	ec:1.1.1.284	3	c5594_g1_i1, c32432_g1_i1, c44883_g1_i1	map00680
Methane metabolism	102	dehydrogenase	ec:1.2.1.2	1	c31022_g1_i1	map00680
Methane metabolism	102	aldolase	ec:4.1.2.13	13	c2243_g1_i1, c2243_g2_i1, c6227_g1_i1, c14183_g1_i1, c14183_g2_i1, c14183_g2_i2, c15729_g1_i1, c15729_g1_i2, c15729_g1_i3, c16200_g3_i1, c19070_g1_i1, c20966_g1_i1, c50662_g1_i1	map00680
Methane metabolism	102	dehydrogenase	ec:1.1.1.37	11	c486_g1_i1, c486_g2_i1, c3344_g1_i1, c6144_g1_i1, c8474_g1_i1, c8474_g2_i1, c9034_g1_i1, c9034_g1_i2, c16440_g5_i1, c17312_g1_i1, c30684_g1_i1	map00680
Methane metabolism	102	dehydrogenase	ec:1.1.1.29	1	c37577_g1_i1	map00680
Methane metabolism	102	transaminase	ec:2.6.1.52	1	c5099_g1_i1	map00680
Methane metabolism	102	transaminase	ec:2.6.1.45	1	c24088_g1_i1	map00680
Methane metabolism	102	hydrolase	ec:3.1.2.12	1	c16989_g1_i1	map00680
Methane metabolism	102	kinase	ec:2.7.1.29	2	c14893_g1_i1, c14893_g1_i2	map00680
Chlorocyclohexane and chlorobenzene degradation	4	dehalogenase	ec:3.8.1.5	4	c172_g1_i1, c14802_g2_i1, c14802_g2_i3, c14802_g2_i4	map00361
Phenylalanine metabolism	149	ammonia-lyase	ec:4.3.1.24	5	c979_g1_i1, c15541_g3_i1, c15541_g4_i1, c15833_g2_i1, c15833_g2_i2	map00360
Phenylalanine metabolism	149	lactoperoxidase	ec:1.11.1.7	92	c413_g1_i1, c2040_g1_i1, c2040_g2_i1, c2056_g1_i1, c2197_g1_i1, c3976_g1_i1, c3976_g2_i1, c4003_g1_i1, c4003_g2_i1, c4363_g1_i1, c4363_g2_i1, c4941_g1_i1, c5206_g1_i1, c5206_g2_i1, c6097_g1_i1, c6097_g1_i2, c6940_g1_i1, c7414_g1_i1, c7590_g1_i1, c8308_g1_i1, c9250_g2_i1, c9734_g1_i1, c10553_g1_i1, c10866_g1_i1, c11193_g2_i1, c11609_g1_i1, c11609_g1_i2, c12569_g1_i1, c12569_g1_i2, c12569_g1_i3, c1…	map00360
Phenylalanine metabolism	149	acylamidase	ec:3.5.1.4	1	c15981_g2_i1	map00360
Phenylalanine metabolism	149	dehydrogenase	ec:1.1.1.157	2	c12670_g1_i1, c12670_g1_i2	map00360
Phenylalanine metabolism	149	hydrolase	ec:3.5.1.32	3	c12593_g1_i1, c12593_g1_i2, c24799_g1_i1	map00360
Phenylalanine metabolism	149	N-phenylacetyltransferase	ec:2.3.1.14	3	c11344_g1_i1, c23940_g1_i1, c45468_g1_i1	map00360
Phenylalanine metabolism	149	dehydrogenase [NAD(P)+]	ec:1.2.1.5	5	c6482_g1_i1, c8028_g1_i1, c8028_g1_i2, c16823_g1_i1, c23627_g1_i1	map00360
Phenylalanine metabolism	149	dioxygenase	ec:1.13.11.27	5	c10753_g1_i1, c10753_g2_i1, c11870_g1_i1, c11870_g1_i2, c49556_g1_i1	map00360
Phenylalanine metabolism	149	transaminase	ec:2.6.1.57	18	c1990_g1_i1, c1990_g1_i2, c3017_g1_i1, c9142_g1_i1, c9142_g1_i2, c9437_g1_i1, c9437_g1_i2, c9828_g1_i1, c11513_g1_i1, c14869_g1_i1, c14869_g1_i2, c15595_g1_i1, c15595_g1_i3, c15595_g1_i4, c16735_g3_i1, c18403_g1_i1, c37440_g1_i1, c44647_g1_i1	map00360
Phenylalanine metabolism	149	transaminase	ec:2.6.1.9	15	c1990_g1_i1, c1990_g1_i2, c3017_g1_i1, c9142_g1_i1, c9142_g1_i2, c11513_g1_i1, c14869_g1_i1, c14869_g1_i2, c15595_g1_i1, c15595_g1_i3, c15595_g1_i4, c16735_g3_i1, c18403_g1_i1, c37440_g1_i1, c44647_g1_i1	map00360
Phenylalanine metabolism	149	transaminase	ec:2.6.1.5	15	c1990_g1_i1, c1990_g1_i2, c3017_g1_i1, c9142_g1_i1, c9142_g1_i2, c11513_g1_i1, c14869_g1_i1, c14869_g1_i2, c15595_g1_i1, c15595_g1_i3, c15595_g1_i4, c16735_g3_i1, c18403_g1_i1, c37440_g1_i1, c44647_g1_i1	map00360
Phenylalanine metabolism	149	transaminase	ec:2.6.1.1	18	c1990_g1_i1, c1990_g1_i2, c3017_g1_i1, c9142_g1_i1, c9142_g1_i2, c9437_g1_i1, c9437_g1_i2, c9828_g1_i1, c11513_g1_i1, c14869_g1_i1, c14869_g1_i2, c15595_g1_i1, c15595_g1_i3, c15595_g1_i4, c16735_g3_i1, c18403_g1_i1, c37440_g1_i1, c44647_g1_i1	map00360
Phenylalanine metabolism	149	4-monooxygenase	ec:1.14.13.11	2	c15594_g1_i1, c15594_g1_i2	map00360
Phenylalanine metabolism	149	ligase	ec:6.2.1.12	12	c1366_g1_i1, c10732_g2_i1, c10732_g3_i1, c10732_g3_i2, c10732_g4_i1, c13683_g1_i1, c13683_g1_i2, c13683_g1_i3, c27100_g1_i1, c39749_g1_i1, c40769_g1_i1, c51546_g1_i1	map00360
Phenylalanine metabolism	149	transaminase	ec:2.6.1.21	1	c39182_g1_i1	map00360
Pentose and glucuronate interconversions	127	xylulokinase (phosphorylating)	ec:2.7.1.17	4	c3435_g1_i1, c12703_g1_i1, c12703_g1_i2, c12703_g1_i3	map00040
Pentose and glucuronate interconversions	127	1,4-alpha-galacturonidase	ec:3.2.1.67	6	c2862_g1_i1, c2862_g1_i2, c11893_g1_i3, c19654_g1_i1, c23257_g1_i1, c50946_g1_i1	map00040
Pentose and glucuronate interconversions	127	pectin demethoxylase	ec:3.1.1.11	53	c2863_g1_i1, c3422_g1_i1, c3422_g1_i2, c5135_g1_i1, c5135_g2_i1, c6129_g1_i1, c6129_g1_i2, c6523_g1_i1, c8999_g1_i1, c9033_g1_i2, c10909_g1_i1, c10909_g2_i1, c11264_g1_i1, c11264_g2_i1, c12955_g1_i1, c15110_g1_i1, c15590_g1_i1, c16188_g1_i1, c18394_g1_i1, c19241_g1_i1, c20614_g1_i1, c23717_g1_i1, c23832_g1_i1, c24167_g1_i1, c24181_g1_i1, c24196_g1_i1, c24317_g1_i1, c24357_g1_i1, c25274_g1_i1, c25…	map00040
Pentose and glucuronate interconversions	127	lyase	ec:4.2.2.2	6	c4888_g2_i1, c5177_g2_i1, c9980_g2_i1, c29739_g1_i1, c31265_g1_i1, c42806_g1_i1	map00040
Pentose and glucuronate interconversions	127	dehydrogenase (NADP+)	ec:1.1.1.2	4	c14815_g1_i1, c14815_g1_i2, c14815_g1_i3, c15398_g5_i2	map00040
Pentose and glucuronate interconversions	127	pectin depolymerase	ec:3.2.1.15	34	c2581_g2_i1, c2669_g1_i1, c2859_g1_i1, c2859_g1_i2, c2862_g1_i1, c2862_g1_i2, c5447_g1_i1, c9206_g1_i1, c10396_g2_i1, c10396_g2_i2, c10396_g2_i3, c11893_g1_i1, c11893_g1_i2, c11893_g1_i3, c11893_g1_i4, c12594_g1_i1, c12594_g1_i2, c12594_g1_i3, c12594_g1_i4, c13846_g2_i1, c13846_g3_i1, c19654_g1_i1, c20028_g1_i1, c23257_g1_i1, c31201_g1_i1, c32519_g1_i1, c33940_g1_i1, c34086_g1_i1, c38447_g1_i1, c…	map00040
Pentose and glucuronate interconversions	127	uridylyltransferase	ec:2.7.7.9	5	c1881_g1_i1, c1881_g1_i2, c15114_g1_i1, c44804_g1_i1, c50982_g1_i1	map00040
Pentose and glucuronate interconversions	127	uridylyltransferase	ec:2.7.7.44	2	c1881_g1_i1, c1881_g1_i2	map00040
Pentose and glucuronate interconversions	127	dehydrogenase (NAD+)	ec:1.2.1.3	8	c6482_g1_i1, c15052_g1_i2, c24133_g1_i1, c42455_g1_i1, c44337_g1_i1, c51246_g1_i1, c51588_g1_i1, c51681_g1_i1	map00040
Pentose and glucuronate interconversions	127	1-naphthol glucuronyltransferase	ec:2.4.1.17	1	c31218_g1_i1	map00040
Pentose and glucuronate interconversions	127	6-dehydrogenase	ec:1.1.1.22	9	c3938_g1_i1, c6460_g1_i1, c7583_g1_i1, c7583_g2_i1, c16089_g1_i1, c16089_g1_i2, c16756_g1_i1, c22111_g1_i1, c41163_g1_i1	map00040
Pentose and glucuronate interconversions	127	reductase	ec:1.1.1.21	2	c6758_g1_i1, c15262_g2_i1	map00040
Pentose and glucuronate interconversions	127	2-dehydrogenase	ec:1.1.1.14	1	c17386_g1_i1	map00040
Vitamin B6 metabolism	12	oxidase	ec:1.2.3.1	4	c10877_g1_i1, c24713_g1_i1, c27016_g1_i1, c31503_g1_i1	map00750
Vitamin B6 metabolism	12	4-dehydrogenase	ec:1.1.1.107	2	c8805_g1_i1, c8805_g1_i2	map00750
Vitamin B6 metabolism	12	synthase	ec:4.2.3.1	4	c15308_g1_i1, c15308_g1_i2, c15308_g1_i3, c15308_g1_i4	map00750
Vitamin B6 metabolism	12	transaminase	ec:2.6.1.52	1	c5099_g1_i1	map00750
Vitamin B6 metabolism	12	kinase	ec:2.7.1.35	1	c13624_g1_i1	map00750
Taurine and hypotaurine metabolism	13	dehydrogenase	ec:1.4.1.2	4	c8304_g1_i1, c8304_g2_i1, c26690_g1_i1, c37953_g1_i1	map00430
Taurine and hypotaurine metabolism	13	dioxygenase	ec:1.13.11.19	9	c6319_g1_i1, c11939_g1_i1, c11939_g1_i2, c11939_g1_i3, c11939_g1_i4, c14514_g1_i1, c14514_g1_i2, c14514_g1_i3, c17156_g1_i1	map00430
Glucosinolate biosynthesis	14	transaminase	ec:2.6.1.42	14	c11577_g1_i1, c11577_g1_i2, c11577_g1_i3, c12801_g1_i1, c12801_g1_i2, c13059_g1_i1, c13059_g1_i2, c13059_g2_i1, c13059_g2_i2, c13059_g3_i1, c13059_g3_i2, c17693_g1_i1, c30997_g1_i1, c38300_g1_i1	map00966
Betalain biosynthesis	2	O-methyltransferase	ec:2.1.1.6	2	c7204_g1_i1, c17339_g1_i1	map00965
Starch and sucrose metabolism	344	1,4-alpha-galacturonidase	ec:3.2.1.67	6	c2862_g1_i1, c2862_g1_i2, c11893_g1_i3, c19654_g1_i1, c23257_g1_i1, c50946_g1_i1	map00500
Starch and sucrose metabolism	344	pectin demethoxylase	ec:3.1.1.11	53	c2863_g1_i1, c3422_g1_i1, c3422_g1_i2, c5135_g1_i1, c5135_g2_i1, c6129_g1_i1, c6129_g1_i2, c6523_g1_i1, c8999_g1_i1, c9033_g1_i2, c10909_g1_i1, c10909_g2_i1, c11264_g1_i1, c11264_g2_i1, c12955_g1_i1, c15110_g1_i1, c15590_g1_i1, c16188_g1_i1, c18394_g1_i1, c19241_g1_i1, c20614_g1_i1, c23717_g1_i1, c23832_g1_i1, c24167_g1_i1, c24181_g1_i1, c24196_g1_i1, c24317_g1_i1, c24357_g1_i1, c25274_g1_i1, c25…	map00500
Starch and sucrose metabolism	344	alpha-glucosidase	ec:3.2.1.48	21	c3645_g1_i1, c3645_g1_i2, c9239_g2_i1, c9239_g3_i1, c11712_g1_i1, c11712_g1_i2, c12444_g1_i1, c12444_g1_i2, c13316_g1_i1, c13316_g1_i2, c14996_g1_i1, c14996_g1_i2, c14996_g2_i1, c14996_g2_i2, c18566_g1_i1, c20827_g1_i1, c36736_g1_i1, c42707_g1_i1, c51962_g1_i1, c56309_g1_i1, c57076_g1_i1	map00500
Starch and sucrose metabolism	344	endo-1,3-beta-D-glucosidase	ec:3.2.1.39	26	c565_g1_i1, c1282_g1_i1, c3366_g1_i1, c9902_g3_i1, c10225_g2_i1, c12276_g1_i1, c12923_g1_i1, c12966_g2_i1, c12966_g2_i2, c12966_g2_i3, c14037_g1_i1, c14372_g1_i1, c17079_g1_i1, c17251_g1_i1, c19837_g1_i1, c23715_g1_i1, c30972_g1_i1, c31063_g1_i1, c32391_g1_i1, c34673_g1_i1, c37469_g1_i1, c38181_g1_i1, c41732_g1_i1, c44459_g1_i1, c45085_g1_i1, c45181_g1_i1	map00500
Starch and sucrose metabolism	344	1,4-beta-xylosidase	ec:3.2.1.37	6	c30859_g1_i1, c31989_g1_i1, c36130_g1_i1, c44426_g1_i1, c46576_g1_i1, c54337_g1_i1	map00500
Starch and sucrose metabolism	344	trehalase	ec:3.2.1.28	3	c9954_g1_i1, c9954_g1_i2, c26362_g1_i1	map00500
Starch and sucrose metabolism	344	invertase	ec:3.2.1.26	23	c363_g1_i1, c3645_g1_i1, c3645_g1_i2, c9239_g2_i1, c9239_g3_i1, c11712_g1_i1, c11712_g1_i2, c12444_g1_i1, c12444_g1_i2, c13316_g1_i1, c13316_g1_i2, c14996_g1_i1, c14996_g1_i2, c14996_g2_i1, c14996_g2_i2, c18566_g1_i1, c20827_g1_i1, c36736_g1_i1, c42707_g1_i1, c51962_g1_i1, c52174_g1_i1, c56309_g1_i1, c57076_g1_i1	map00500
Starch and sucrose metabolism	344	gentiobiase	ec:3.2.1.21	24	c6058_g1_i1, c9305_g1_i1, c11908_g1_i1, c12329_g1_i1, c13256_g1_i1, c13256_g1_i3, c13256_g1_i4, c13256_g1_i5, c13256_g1_i6, c13915_g1_i2, c13915_g1_i3, c13961_g2_i1, c14584_g1_i1, c15000_g1_i1, c15000_g1_i2, c17335_g1_i1, c17441_g1_i1, c23863_g1_i1, c25880_g1_i1, c28726_g1_i1, c31148_g1_i1, c38694_g1_i1, c41486_g1_i1, c54372_g1_i1	map00500
Starch and sucrose metabolism	344	maltase	ec:3.2.1.20	8	c16118_g2_i1, c16118_g2_i2, c30859_g1_i1, c31989_g1_i1, c39442_g1_i1, c44426_g1_i1, c46576_g1_i1, c54337_g1_i1	map00500
Starch and sucrose metabolism	344	pectin depolymerase	ec:3.2.1.15	34	c2581_g2_i1, c2669_g1_i1, c2859_g1_i1, c2859_g1_i2, c2862_g1_i1, c2862_g1_i2, c5447_g1_i1, c9206_g1_i1, c10396_g2_i1, c10396_g2_i2, c10396_g2_i3, c11893_g1_i1, c11893_g1_i2, c11893_g1_i3, c11893_g1_i4, c12594_g1_i1, c12594_g1_i2, c12594_g1_i3, c12594_g1_i4, c13846_g2_i1, c13846_g3_i1, c19654_g1_i1, c20028_g1_i1, c23257_g1_i1, c31201_g1_i1, c32519_g1_i1, c33940_g1_i1, c34086_g1_i1, c38447_g1_i1, c…	map00500
Starch and sucrose metabolism	344	uridylyltransferase	ec:2.7.7.9	5	c1881_g1_i1, c1881_g1_i2, c15114_g1_i1, c44804_g1_i1, c50982_g1_i1	map00500
Starch and sucrose metabolism	344	phosphatase	ec:3.1.3.24	7	c6216_g1_i1, c6216_g1_i2, c15348_g1_i1, c15348_g1_i2, c15348_g1_i4, c15348_g1_i5, c43837_g1_i1	map00500
Starch and sucrose metabolism	344	trehalose 6-phosphatase	ec:3.1.3.12	21	c4938_g1_i1, c9390_g1_i1, c13221_g2_i1, c13221_g2_i2, c13427_g1_i1, c13427_g1_i2, c14472_g2_i1, c14472_g2_i2, c15486_g1_i1, c15486_g1_i2, c15486_g1_i3, c15486_g1_i4, c15486_g1_i5, c15486_g1_i6, c15486_g1_i7, c15486_g1_i8, c15486_g1_i9, c25366_g1_i1, c32475_g1_i1, c51743_g1_i1, c51860_g1_i1	map00500
Starch and sucrose metabolism	344	adenylyltransferase	ec:2.7.7.27	6	c2624_g1_i1, c2624_g2_i1, c2766_g1_i1, c7768_g1_i1, c7768_g2_i1, c16891_g1_i1	map00500
Starch and sucrose metabolism	344	4-alpha-galacturonosyltransferase	ec:2.4.1.43	4	c43623_g1_i1, c49030_g1_i1, c51277_g1_i1, c57029_g1_i1	map00500
Starch and sucrose metabolism	344	diphosphatase	ec:3.6.1.9	1	c16663_g3_i1	map00500
Starch and sucrose metabolism	344	synthase	ec:2.4.1.34	24	c1213_g1_i2, c7104_g2_i1, c15349_g1_i1, c16580_g2_i1, c16580_g2_i2, c16580_g4_i1, c16580_g8_i1, c16580_g2_i4, c16679_g1_i1, c16679_g2_i1, c16679_g2_i2, c16679_g2_i3, c18697_g1_i1, c22793_g1_i1, c23590_g1_i1, c24221_g1_i1, c25296_g1_i1, c29992_g1_i1, c31085_g1_i1, c32050_g1_i1, c46598_g1_i1, c46737_g1_i1, c52396_g1_i1, c56340_g1_i1	map00500
Starch and sucrose metabolism	344	synthase (GDP-forming)	ec:2.4.1.29	3	c4108_g1_i1, c16428_g1_i2, c17819_g1_i1	map00500
Starch and sucrose metabolism	344	disproportionating enzyme	ec:2.4.1.25	2	c24341_g1_i1, c51040_g1_i1	map00500
Starch and sucrose metabolism	344	synthase (glycosyl-transferring)	ec:2.4.1.21	10	c8604_g1_i1, c14225_g1_i1, c14225_g1_i2, c14225_g1_i3, c14707_g1_i1, c14707_g1_i2, c15063_g2_i1, c15063_g2_i2, c23827_g1_i1, c39053_g1_i1	map00500
Starch and sucrose metabolism	344	branching enzyme	ec:2.4.1.18	5	c9718_g1_i1, c11737_g1_i1, c11737_g1_i2, c13404_g1_i1, c13404_g1_i2	map00500
Starch and sucrose metabolism	344	1-naphthol glucuronyltransferase	ec:2.4.1.17	1	c31218_g1_i1	map00500
Starch and sucrose metabolism	344	synthase (UDP-forming)	ec:2.4.1.15	9	c9390_g1_i1, c13221_g2_i1, c13221_g2_i2, c13427_g1_i1, c13427_g1_i2, c14472_g2_i1, c14472_g2_i2, c31313_g1_i1, c51860_g1_i1	map00500
Starch and sucrose metabolism	344	synthase	ec:2.4.1.14	6	c10124_g1_i1, c11344_g1_i1, c15205_g1_i1, c15798_g1_i1, c23940_g1_i1, c45468_g1_i1	map00500
Starch and sucrose metabolism	344	synthase	ec:2.4.1.13	17	c10124_g1_i1, c10124_g2_i1, c10124_g3_i1, c15269_g1_i1, c15269_g1_i2, c16680_g1_i1, c16680_g1_i2, c16680_g1_i4, c16955_g1_i1, c18397_g1_i1, c20180_g1_i1, c29188_g1_i1, c33482_g1_i1, c40880_g1_i1, c49214_g1_i1, c50812_g1_i1, c51464_g1_i1	map00500
Starch and sucrose metabolism	344	synthase (UDP-forming)	ec:2.4.1.12	48	c2718_g1_i1, c4108_g1_i1, c6161_g1_i1, c9604_g1_i1, c9604_g1_i2, c9604_g1_i3, c9955_g1_i1, c9955_g2_i1, c11437_g1_i1, c11437_g1_i2, c13018_g1_i1, c13018_g1_i2, c13018_g1_i3, c13049_g1_i1, c13049_g1_i2, c13049_g1_i3, c13049_g1_i4, c13049_g2_i1, c13718_g2_i1, c13718_g2_i2, c14892_g1_i1, c14892_g1_i2, c15497_g1_i1, c15497_g2_i1, c16428_g1_i1, c16428_g1_i2, c16559_g1_i3, c16559_g1_i4, c17101_g1_i1, c…	map00500
Starch and sucrose metabolism	344	6-dehydrogenase	ec:1.1.1.22	9	c3938_g1_i1, c6460_g1_i1, c7583_g1_i1, c7583_g2_i1, c16089_g1_i1, c16089_g1_i2, c16756_g1_i1, c22111_g1_i1, c41163_g1_i1	map00500
Starch and sucrose metabolism	344	beta-pgm (gene name)	ec:5.4.2.6	2	c15739_g1_i2, c15739_g1_i3	map00500
Starch and sucrose metabolism	344	(alpha-D-glucose-1,6-bisphosphate-dependent)	ec:5.4.2.2	4	c16418_g1_i1, c16418_g1_i2, c16418_g1_i3, c30950_g1_i1	map00500
Styrene degradation	9	beta-diketonase	ec:3.7.1.2	3	c21849_g1_i1, c31302_g1_i1, c40199_g1_i1	map00643
Styrene degradation	9	hydratase	ec:4.2.1.84	1	c7082_g1_i1	map00643
Styrene degradation	9	acylamidase	ec:3.5.1.4	1	c15981_g2_i1	map00643
Styrene degradation	9	1,2-dioxygenase	ec:1.13.11.5	2	c2108_g1_i1, c2108_g1_i2	map00643
Styrene degradation	9	isomerase	ec:5.2.1.2	2	c10192_g1_i1, c10192_g1_i2	map00643
Ethylbenzene degradation	3	C-acyltransferase	ec:2.3.1.16	3	c11841_g1_i2, c11841_g2_i1, c11841_g2_i2	map00642
Alanine, aspartate and glutamate metabolism	59	synthase	ec:6.3.4.5	1	c4145_g1_i1	map00250
Alanine, aspartate and glutamate metabolism	59	synthase	ec:6.3.4.4	2	c16177_g1_i1, c16177_g1_i2	map00250
Alanine, aspartate and glutamate metabolism	59	synthase (NADH)	ec:1.4.1.14	1	c12795_g1_i1	map00250
Alanine, aspartate and glutamate metabolism	59	phosphoribosyldiphosphate 5-amidotransferase	ec:2.4.2.14	3	c6744_g1_i1, c12683_g1_i1, c50368_g1_i1	map00250
Alanine, aspartate and glutamate metabolism	59	asparaginase II	ec:3.5.1.1	3	c7041_g1_i1, c16271_g1_i2, c30470_g1_i1	map00250
Alanine, aspartate and glutamate metabolism	59	synthase (glutamine-hydrolysing)	ec:6.3.5.5	1	c16512_g2_i4	map00250
Alanine, aspartate and glutamate metabolism	59	synthase (glutamine-hydrolysing)	ec:6.3.5.4	5	c6318_g1_i1, c23876_g1_i1, c29169_g1_i1, c30590_g1_i1, c37722_g1_i1	map00250
Alanine, aspartate and glutamate metabolism	59	dehydrogenase (NADP+)	ec:1.4.1.4	1	c9672_g1_i1	map00250
Alanine, aspartate and glutamate metabolism	59	dehydrogenase [NAD(P)+]	ec:1.4.1.3	5	c5223_g1_i1, c8304_g1_i1, c8304_g2_i1, c26690_g1_i1, c37953_g1_i1	map00250
Alanine, aspartate and glutamate metabolism	59	dehydrogenase	ec:1.4.1.2	4	c8304_g1_i1, c8304_g2_i1, c26690_g1_i1, c37953_g1_i1	map00250
Alanine, aspartate and glutamate metabolism	59	lyase	ec:4.3.2.2	1	c52375_g1_i1	map00250
Alanine, aspartate and glutamate metabolism	59	lyase	ec:4.3.2.1	2	c11147_g1_i1, c11147_g1_i2	map00250
Alanine, aspartate and glutamate metabolism	59	carbamoyltransferase	ec:2.1.3.2	2	c2175_g1_i1, c2175_g1_i2	map00250
Alanine, aspartate and glutamate metabolism	59	transaminase	ec:2.6.1.1	18	c1990_g1_i1, c1990_g1_i2, c3017_g1_i1, c9142_g1_i1, c9142_g1_i2, c9437_g1_i1, c9437_g1_i2, c9828_g1_i1, c11513_g1_i1, c14869_g1_i1, c14869_g1_i2, c15595_g1_i1, c15595_g1_i3, c15595_g1_i4, c16735_g3_i1, c18403_g1_i1, c37440_g1_i1, c44647_g1_i1	map00250
Alanine, aspartate and glutamate metabolism	59	transaminase	ec:2.6.1.44	2	c9775_g1_i2, c9775_g2_i1	map00250
Alanine, aspartate and glutamate metabolism	59	ligase	ec:6.3.1.2	8	c7549_g1_i1, c7549_g1_i2, c13281_g1_i1, c13281_g2_i1, c29179_g1_i1, c44223_g1_i1, c44824_g1_i1, c51490_g1_i1	map00250
Alanine, aspartate and glutamate metabolism	59	ligase	ec:6.3.1.1	1	c30590_g1_i1	map00250
Alanine, aspartate and glutamate metabolism	59	dehydrogenase [NAD(P)+]	ec:1.2.1.16	1	c30793_g1_i1	map00250
Alanine, aspartate and glutamate metabolism	59	transaminase	ec:2.6.1.19	2	c13892_g1_i1, c40525_g1_i1	map00250
Alanine, aspartate and glutamate metabolism	59	transaminase (isomerizing)	ec:2.6.1.16	1	c16720_g3_i1	map00250
Tropane, piperidine and pyridine alkaloid biosynthesis	21	reductase II	ec:1.1.1.236	1	c396_g1_i1	map00960
Tropane, piperidine and pyridine alkaloid biosynthesis	21	transaminase	ec:2.6.1.57	18	c1990_g1_i1, c1990_g1_i2, c3017_g1_i1, c9142_g1_i1, c9142_g1_i2, c9437_g1_i1, c9437_g1_i2, c9828_g1_i1, c11513_g1_i1, c14869_g1_i1, c14869_g1_i2, c15595_g1_i1, c15595_g1_i3, c15595_g1_i4, c16735_g3_i1, c18403_g1_i1, c37440_g1_i1, c44647_g1_i1	map00960
Tropane, piperidine and pyridine alkaloid biosynthesis	21	transaminase	ec:2.6.1.9	15	c1990_g1_i1, c1990_g1_i2, c3017_g1_i1, c9142_g1_i1, c9142_g1_i2, c11513_g1_i1, c14869_g1_i1, c14869_g1_i2, c15595_g1_i1, c15595_g1_i3, c15595_g1_i4, c16735_g3_i1, c18403_g1_i1, c37440_g1_i1, c44647_g1_i1	map00960
Tropane, piperidine and pyridine alkaloid biosynthesis	21	transaminase	ec:2.6.1.5	15	c1990_g1_i1, c1990_g1_i2, c3017_g1_i1, c9142_g1_i1, c9142_g1_i2, c11513_g1_i1, c14869_g1_i1, c14869_g1_i2, c15595_g1_i1, c15595_g1_i3, c15595_g1_i4, c16735_g3_i1, c18403_g1_i1, c37440_g1_i1, c44647_g1_i1	map00960
Tropane, piperidine and pyridine alkaloid biosynthesis	21	transaminase	ec:2.6.1.1	18	c1990_g1_i1, c1990_g1_i2, c3017_g1_i1, c9142_g1_i1, c9142_g1_i2, c9437_g1_i1, c9437_g1_i2, c9828_g1_i1, c11513_g1_i1, c14869_g1_i1, c14869_g1_i2, c15595_g1_i1, c15595_g1_i3, c15595_g1_i4, c16735_g3_i1, c18403_g1_i1, c37440_g1_i1, c44647_g1_i1	map00960
Tropane, piperidine and pyridine alkaloid biosynthesis	21	reductase I	ec:1.1.1.206	2	c18560_g1_i1, c45320_g1_i1	map00960
Propanoate metabolism	51	hydrolase	ec:3.1.2.4	2	c31688_g1_i1, c40208_g1_i1	map00640
Propanoate metabolism	51	ligase (ADP-forming)	ec:6.2.1.5	15	c6992_g1_i1, c6992_g1_i2, c7679_g1_i1, c8480_g1_i1, c8480_g1_i2, c13793_g1_i1, c13793_g1_i2, c14984_g1_i1, c14984_g1_i2, c14984_g1_i3, c32356_g1_i1, c39320_g1_i1, c45806_g1_i1, c46606_g1_i1, c56471_g1_i1	map00640
Propanoate metabolism	51	ligase (GDP-forming)	ec:6.2.1.4	2	c7679_g1_i1, c13793_g1_i2	map00640
Propanoate metabolism	51	ligase	ec:6.2.1.1	10	c1837_g1_i1, c11748_g2_i1, c11748_g2_i2, c15406_g1_i3, c16259_g4_i1, c16269_g1_i1, c16269_g1_i2, c16269_g1_i3, c16269_g1_i4, c16916_g1_i1	map00640
Propanoate metabolism	51	deaminase	ec:3.5.99.7	2	c9320_g1_i1, c9320_g1_i2	map00640
Propanoate metabolism	51	dehydrogenase (NAD+)	ec:1.2.1.3	8	c6482_g1_i1, c15052_g1_i2, c24133_g1_i1, c42455_g1_i1, c44337_g1_i1, c51246_g1_i1, c51588_g1_i1, c51681_g1_i1	map00640
Propanoate metabolism	51	C-acetyltransferase	ec:2.3.1.9	3	c4736_g1_i1, c4736_g1_i2, c44756_g1_i1	map00640
Propanoate metabolism	51	dehydrogenase	ec:1.1.1.27	5	c1016_g1_i1, c1016_g2_i1, c12137_g1_i1, c17019_g1_i1, c33342_g1_i1	map00640
Propanoate metabolism	51	dehydrogenase (acylating)	ec:1.2.1.27	4	c1449_g1_i1, c15669_g1_i8, c15669_g1_i9, c15669_g1_i10	map00640
Propanoate metabolism	51	transaminase	ec:2.6.1.19	2	c13892_g1_i1, c40525_g1_i1	map00640
Biosynthesis of terpenoids and steroids	4	synthase	ec:2.5.1.32	4	c4106_g1_i1, c4106_g1_i2, c5327_g1_i1, c7261_g1_i1	map01062	phytoene synthase (carotenoid)
Lipoic acid metabolism	6	synthase	ec:2.8.1.8	6	c10036_g2_i1, c14866_g1_i1, c14866_g1_i2, c14866_g1_i3, c14866_g1_i4, c38413_g1_i1	map00785
Cutin, suberine and wax biosynthesis	21	O-acyltransferase	ec:2.3.1.20	19	c3210_g1_i1, c3210_g1_i2, c3487_g1_i1, c8172_g1_i1, c11683_g1_i1, c13728_g1_i1, c21573_g1_i1, c23985_g1_i1, c24326_g1_i1, c24378_g1_i1, c29230_g1_i1, c29530_g1_i1, c35059_g1_i1, c39103_g1_i1, c46676_g1_i1, c47337_g1_i1, c47350_g1_i1, c50771_g1_i1, c56023_g1_i1	map00073
Cutin, suberine and wax biosynthesis	21	seed peroxygenase	ec:1.11.2.3	1	c29844_g1_i1	map00073
Cutin, suberine and wax biosynthesis	21	reductase	ec:1.2.1.50	1	c43362_g1_i1	map00073
Synthesis and degradation of ketone bodies	9	lyase	ec:4.1.3.4	2	c132_g1_i1, c10795_g1_i1	map00072
Synthesis and degradation of ketone bodies	9	C-acetyltransferase	ec:2.3.1.9	3	c4736_g1_i1, c4736_g1_i2, c44756_g1_i1	map00072
Synthesis and degradation of ketone bodies	9	dehydrogenase	ec:1.1.1.30	1	c16927_g1_i1	map00072
Synthesis and degradation of ketone bodies	9	synthase	ec:2.3.3.10	3	c14853_g1_i1, c51921_g1_i1, c55715_g1_i1	map00072
Fatty acid degradation	73	dehydrogenase	ec:1.1.1.1	13	c1052_g1_i1, c3623_g1_i1, c3623_g1_i2, c4244_g2_i1, c4303_g1_i1, c15505_g1_i2, c15821_g1_i1, c16089_g1_i1, c16089_g1_i2, c20948_g1_i1, c29503_g1_i1, c44883_g1_i1, c56208_g1_i1	map00071
Fatty acid degradation	73	ligase	ec:6.2.1.3	7	c15919_g3_i1, c16273_g1_i1, c16273_g1_i3, c23953_g1_i1, c29768_g1_i1, c34972_g1_i1, c40486_g1_i1	map00071
Fatty acid degradation	73	C-acyltransferase	ec:2.3.1.16	3	c11841_g1_i2, c11841_g2_i1, c11841_g2_i2	map00071
Fatty acid degradation	73	dehydrogenase (NAD+)	ec:1.2.1.3	8	c6482_g1_i1, c15052_g1_i2, c24133_g1_i1, c42455_g1_i1, c44337_g1_i1, c51246_g1_i1, c51588_g1_i1, c51681_g1_i1	map00071
Fatty acid degradation	73	C-acetyltransferase	ec:2.3.1.9	3	c4736_g1_i1, c4736_g1_i2, c44756_g1_i1	map00071
Fatty acid degradation	73	dehydrogenase	ec:1.1.1.35	13	c3541_g1_i1, c5473_g1_i1, c5473_g2_i1, c12670_g1_i1, c12670_g1_i2, c12726_g1_i1, c14084_g2_i1, c14289_g1_i1, c15935_g4_i3, c16863_g1_i1, c44431_g1_i1, c45467_g1_i1, c45813_g1_i1	map00071
Fatty acid degradation	73	oxidase	ec:1.3.3.6	5	c4179_g1_i1, c15355_g1_i2, c16364_g7_i1, c16364_g7_i2, c45680_g1_i1	map00071
Fatty acid degradation	73	epimerase	ec:5.1.2.3	1	c15935_g4_i3	map00071
Fatty acid degradation	73	monooxygenase	ec:1.14.14.1	18	c1347_g1_i1, c7203_g1_i1, c9466_g1_i1, c13295_g2_i1, c13295_g2_i2, c15067_g1_i1, c15067_g1_i2, c15067_g1_i3, c15670_g1_i2, c16512_g1_i1, c16512_g1_i2, c17505_g1_i1, c31875_g1_i1, c36632_g1_i1, c37504_g1_i1, c49335_g1_i1, c50999_g1_i1, c51659_g1_i1	map00071
Fatty acid degradation	73	isomerase	ec:5.3.3.8	4	c11751_g1_i1, c11751_g1_i3, c15935_g4_i3, c27630_g1_i1	map00071
Carbon fixation in photosynthetic organisms	109	phosphopentokinase	ec:2.7.1.19	1	c23676_g1_i1	map00710
Carbon fixation in photosynthetic organisms	109	carboxykinase (ATP)	ec:4.1.1.49	4	c5920_g1_i1, c13151_g1_i1, c13151_g1_i2, c14676_g1_i1	map00710
Carbon fixation in photosynthetic organisms	109	carboxylase	ec:4.1.1.39	7	c16106_g1_i1, c16106_g1_i2, c16106_g1_i3, c16283_g10_i1, c34365_g1_i1, c49972_g1_i1, c54940_g1_i1	map00710
Carbon fixation in photosynthetic organisms	109	glycolaldehydetransferase	ec:2.2.1.1	3	c8244_g1_i1, c15068_g1_i1, c15068_g1_i2	map00710
Carbon fixation in photosynthetic organisms	109	SBPase	ec:3.1.3.37	1	c23724_g1_i1	map00710
Carbon fixation in photosynthetic organisms	109	hexose diphosphatase	ec:3.1.3.11	10	c4726_g1_i1, c7051_g1_i1, c7051_g1_i2, c15724_g1_i1, c15724_g1_i2, c15724_g2_i1, c15724_g1_i3, c15724_g1_i4, c23724_g1_i1, c44110_g1_i1	map00710
Carbon fixation in photosynthetic organisms	109	kinase	ec:2.7.2.3	10	c4292_g1_i1, c4292_g2_i1, c6094_g1_i1, c10593_g1_i1, c10593_g1_i2, c13430_g1_i2, c13430_g1_i3, c13430_g1_i4, c13430_g1_i5, c17366_g1_i1	map00710
Carbon fixation in photosynthetic organisms	109	dehydrogenase (NADP+)	ec:1.1.1.82	1	c37882_g1_i1	map00710
Carbon fixation in photosynthetic organisms	109	aldolase	ec:4.1.2.13	13	c2243_g1_i1, c2243_g2_i1, c6227_g1_i1, c14183_g1_i1, c14183_g2_i1, c14183_g2_i2, c15729_g1_i1, c15729_g1_i2, c15729_g1_i3, c16200_g3_i1, c19070_g1_i1, c20966_g1_i1, c50662_g1_i1	map00710
Carbon fixation in photosynthetic organisms	109	dehydrogenase (oxaloacetate-decarboxylating) (NADP+)	ec:1.1.1.40	2	c14034_g1_i1, c25559_g1_i1	map00710
Carbon fixation in photosynthetic organisms	109	dehydrogenase (decarboxylating)	ec:1.1.1.39	16	c178_g1_i1, c4804_g1_i1, c8106_g1_i1, c8106_g1_i2, c8369_g1_i1, c8369_g1_i2, c8369_g1_i3, c13137_g2_i1, c13137_g2_i2, c14034_g1_i1, c15888_g1_i1, c15888_g1_i2, c15888_g1_i3, c17649_g1_i1, c25559_g1_i1, c44010_g1_i1	map00710
Carbon fixation in photosynthetic organisms	109	dehydrogenase	ec:1.1.1.37	11	c486_g1_i1, c486_g2_i1, c3344_g1_i1, c6144_g1_i1, c8474_g1_i1, c8474_g2_i1, c9034_g1_i1, c9034_g1_i2, c16440_g5_i1, c17312_g1_i1, c30684_g1_i1	map00710
Carbon fixation in photosynthetic organisms	109	transaminase	ec:2.6.1.1	18	c1990_g1_i1, c1990_g1_i2, c3017_g1_i1, c9142_g1_i1, c9142_g1_i2, c9437_g1_i1, c9437_g1_i2, c9828_g1_i1, c11513_g1_i1, c14869_g1_i1, c14869_g1_i2, c15595_g1_i1, c15595_g1_i3, c15595_g1_i4, c16735_g3_i1, c18403_g1_i1, c37440_g1_i1, c44647_g1_i1	map00710
Carbon fixation in photosynthetic organisms	109	dehydrogenase (NADP+) (phosphorylating)	ec:1.2.1.13	5	c646_g2_i1, c6742_g1_i1, c12179_g1_i1, c27594_g1_i1, c51000_g1_i1	map00710
Carbon fixation in photosynthetic organisms	109	dehydrogenase (phosphorylating)	ec:1.2.1.12	10	c3661_g1_i1, c7167_g2_i1, c11008_g2_i1, c11008_g3_i1, c14109_g1_i1, c14109_g3_i1, c23683_g1_i1, c30833_g1_i1, c37973_g1_i1, c42068_g1_i1	map00710
Biotin metabolism	25	reductase	ec:1.1.1.100	14	c4303_g1_i1, c4444_g1_i1, c4587_g1_i1, c7367_g1_i2, c7831_g1_i1, c8080_g1_i1, c8336_g1_i2, c16059_g1_i2, c16059_g1_i3, c16328_g1_i3, c16328_g1_i4, c16328_g1_i5, c16362_g1_i1, c24132_g1_i1	map00780
Biotin metabolism	25	synthase	ec:2.8.1.6	1	c37999_g1_i1	map00780
Biotin metabolism	25	synthase	ec:2.3.1.47	3	c14204_g1_i1, c14204_g1_i2, c14204_g1_i3	map00780
Biotin metabolism	25	synthase I	ec:2.3.1.41	6	c2003_g1_i1, c2679_g1_i1, c11408_g1_i1, c30459_g1_i1, c37540_g1_i1, c41175_g1_i1	map00780
Biotin metabolism	25	ligase	ec:6.3.4.15	1	c51849_g1_i1	map00780
Biotin metabolism	25	ligase	ec:6.3.4.11	1	c51849_g1_i1	map00780
Glycosaminoglycan biosynthesis - heparan sulfate / heparin	31	xylosyltransferase	ec:2.4.2.26	7	c14765_g1_i2, c14765_g1_i3, c14765_g1_i4, c16347_g3_i1, c22095_g1_i1, c34501_g1_i1, c39803_g1_i1	map00534
Glycosaminoglycan biosynthesis - heparan sulfate / heparin	31	3-beta-glucuronosyltransferase	ec:2.4.1.135	3	c32571_g1_i1, c44404_g1_i1, c44778_g1_i1	map00534
Glycosaminoglycan biosynthesis - heparan sulfate / heparin	31	3-beta-galactosyltransferase	ec:2.4.1.134	13	c3550_g1_i1, c3550_g1_i2, c7799_g1_i1, c8523_g1_i1, c8523_g1_i2, c8523_g1_i3, c10637_g1_i1, c14318_g1_i2, c14664_g1_i1, c14664_g2_i2, c31645_g1_i1, c38001_g1_i1, c52024_g1_i1	map00534
Glycosaminoglycan biosynthesis - heparan sulfate / heparin	31	4-alpha-N-acetylglucosaminyltransferase	ec:2.4.1.224	5	c25952_g1_i1, c31885_g1_i1, c35320_g1_i1, c41560_g1_i1, c45054_g1_i1	map00534
Glycosaminoglycan biosynthesis - heparan sulfate / heparin	31	4-alpha-N-acetylglucosaminyltransferase	ec:2.4.1.223	3	c12093_g1_i1, c23778_g1_i1, c46035_g1_i1	map00534
Cyanoamino acid metabolism	60	asparaginase II	ec:3.5.1.1	3	c7041_g1_i1, c16271_g1_i2, c30470_g1_i1	map00460
Cyanoamino acid metabolism	60	gentiobiase	ec:3.2.1.21	24	c6058_g1_i1, c9305_g1_i1, c11908_g1_i1, c12329_g1_i1, c13256_g1_i1, c13256_g1_i3, c13256_g1_i4, c13256_g1_i5, c13256_g1_i6, c13915_g1_i2, c13915_g1_i3, c13961_g2_i1, c14584_g1_i1, c15000_g1_i1, c15000_g1_i2, c17335_g1_i1, c17441_g1_i1, c23863_g1_i1, c25880_g1_i1, c28726_g1_i1, c31148_g1_i1, c38694_g1_i1, c41486_g1_i1, c54372_g1_i1	map00460
Cyanoamino acid metabolism	60	hydroxymethyltransferase	ec:2.1.2.1	19	c3148_g1_i1, c5875_g1_i1, c10944_g1_i1, c10944_g2_i1, c10944_g2_i2, c10944_g3_i1, c14549_g1_i1, c14549_g1_i2, c15452_g1_i1, c15452_g1_i2, c16437_g2_i1, c16458_g1_i1, c16458_g1_i2, c16458_g1_i3, c21692_g1_i1, c22008_g1_i1, c31254_g1_i1, c44846_g1_i1, c53673_g1_i1	map00460
Cyanoamino acid metabolism	60	beta-glucosidase	ec:3.2.1.117	5	c14165_g2_i1, c25806_g1_i1, c29234_g1_i1, c29492_g1_i1, c43912_g1_i1	map00460
Cyanoamino acid metabolism	60	ec:3.5.1.49 formamidase	ec:3.5.1.49	1	c9848_g1_i1	map00460
Cyanoamino acid metabolism	60	synthase	ec:4.4.1.9	2	c30527_g1_i1, c55500_g1_i1	map00460
Cyanoamino acid metabolism	60	lyase	ec:4.1.2.10	1	c7388_g1_i1	map00460
Cyanoamino acid metabolism	60	oxime monooxygenase	ec:1.14.13.68	3	c14253_g3_i1, c32180_g1_i1, c32800_g1_i1	map00460
Cyanoamino acid metabolism	60	nitrilase	ec:3.5.5.4	1	c7082_g1_i1	map00460
Cyanoamino acid metabolism	60	ligase	ec:6.3.1.1	1	c30590_g1_i1	map00460
Glycosaminoglycan biosynthesis - chondroitin sulfate / dermatan sulfate	23	xylosyltransferase	ec:2.4.2.26	7	c14765_g1_i2, c14765_g1_i3, c14765_g1_i4, c16347_g3_i1, c22095_g1_i1, c34501_g1_i1, c39803_g1_i1	map00532
Glycosaminoglycan biosynthesis - chondroitin sulfate / dermatan sulfate	23	3-beta-glucuronosyltransferase	ec:2.4.1.135	3	c32571_g1_i1, c44404_g1_i1, c44778_g1_i1	map00532
Glycosaminoglycan biosynthesis - chondroitin sulfate / dermatan sulfate	23	3-beta-galactosyltransferase	ec:2.4.1.134	13	c3550_g1_i1, c3550_g1_i2, c7799_g1_i1, c8523_g1_i1, c8523_g1_i2, c8523_g1_i3, c10637_g1_i1, c14318_g1_i2, c14664_g1_i1, c14664_g2_i2, c31645_g1_i1, c38001_g1_i1, c52024_g1_i1	map00532
Steroid hormone biosynthesis	48	O-methyltransferase	ec:2.1.1.6	2	c7204_g1_i1, c17339_g1_i1	map00140	caffeic acid 3-o-methyltransferase 1-like
Steroid hormone biosynthesis	48	5beta-reductase	ec:1.3.1.3	2	c14079_g1_i1, c14079_g2_i1	map00140
Steroid hormone biosynthesis	48	dehydrogenase	ec:1.1.1.149	3	c11277_g1_i1, c11277_g1_i2, c11277_g1_i3	map00140
Steroid hormone biosynthesis	48	dehydrogenase	ec:1.1.1.146	1	c14368_g2_i1	map00140
Steroid hormone biosynthesis	48	dehydrogenase	ec:1.1.1.145	19	c5189_g1_i1, c5920_g1_i1, c7328_g1_i1, c7328_g1_i2, c11221_g1_i1, c12691_g4_i1, c13965_g1_i1, c13965_g1_i2, c14079_g1_i1, c14079_g2_i1, c14559_g1_i1, c14559_g1_i2, c14559_g1_i3, c14559_g1_i4, c15909_g3_i1, c15909_g3_i2, c23912_g1_i1, c38641_g1_i1, c44265_g1_i1	map00140
Steroid hormone biosynthesis	48	17-dehydrogenase	ec:1.1.1.62	2	c15716_g1_i1, c15716_g1_i2	map00140
Steroid hormone biosynthesis	48	20beta)-hydroxysteroid dehydrogenase	ec:1.1.1.53	1	c5808_g2_i1	map00140
Steroid hormone biosynthesis	48	1-naphthol glucuronyltransferase	ec:2.4.1.17	1	c31218_g1_i1	map00140
Steroid hormone biosynthesis	48	monooxygenase	ec:1.14.14.1	18	c1347_g1_i1, c7203_g1_i1, c9466_g1_i1, c13295_g2_i1, c13295_g2_i2, c15067_g1_i1, c15067_g1_i2, c15067_g1_i3, c15670_g1_i2, c16512_g1_i1, c16512_g1_i2, c17505_g1_i1, c31875_g1_i1, c36632_g1_i1, c37504_g1_i1, c49335_g1_i1, c50999_g1_i1, c51659_g1_i1	map00140	p450
Steroid hormone biosynthesis	48	4-dehydrogenase	ec:1.3.99.6	2	c14079_g1_i1, c14079_g2_i1	map00140
Steroid hormone biosynthesis	48	4-dehydrogenase (NADP+)	ec:1.3.1.22	1	c34425_g1_i1	map00140
Glycosaminoglycan degradation	55	hexosaminidase	ec:3.2.1.52	8	c12496_g1_i1, c12496_g1_i2, c13552_g1_i1, c13552_g1_i2, c13552_g1_i3, c13552_g1_i4, c32465_g1_i1, c45147_g1_i1	map00531
Glycosaminoglycan degradation	55	alpha-acetylglucosaminidase	ec:3.2.1.50	3	c16480_g1_i6, c37663_g1_i1, c44244_g1_i1	map00531
Glycosaminoglycan degradation	55	lactase (ambiguous)	ec:3.2.1.23	44	c472_g1_i1, c1216_g1_i1, c2903_g1_i1, c2971_g1_i1, c2971_g1_i2, c10045_g1_i1, c10045_g1_i2, c10045_g1_i3, c11022_g1_i1, c12202_g1_i1, c13994_g2_i1, c14234_g1_i1, c14234_g1_i2, c14234_g1_i3, c14279_g1_i1, c15464_g2_i1, c15464_g2_i2, c16158_g1_i1, c16158_g1_i2, c16158_g1_i3, c16158_g1_i4, c16158_g1_i5, c16158_g1_i6, c16158_g1_i7, c16158_g1_i8, c16158_g1_i9, c16158_g1_i10, c16158_g1_i11, c16158_g1_i…	map00531
Glycosphingolipid biosynthesis - ganglio series	52	hexosaminidase	ec:3.2.1.52	8	c12496_g1_i1, c12496_g1_i2, c13552_g1_i1, c13552_g1_i2, c13552_g1_i3, c13552_g1_i4, c32465_g1_i1, c45147_g1_i1	map00604
Glycosphingolipid biosynthesis - ganglio series	52	lactase (ambiguous)	ec:3.2.1.23	44	c472_g1_i1, c1216_g1_i1, c2903_g1_i1, c2971_g1_i1, c2971_g1_i2, c10045_g1_i1, c10045_g1_i2, c10045_g1_i3, c11022_g1_i1, c12202_g1_i1, c13994_g2_i1, c14234_g1_i1, c14234_g1_i2, c14234_g1_i3, c14279_g1_i1, c15464_g2_i1, c15464_g2_i2, c16158_g1_i1, c16158_g1_i2, c16158_g1_i3, c16158_g1_i4, c16158_g1_i5, c16158_g1_i6, c16158_g1_i7, c16158_g1_i8, c16158_g1_i9, c16158_g1_i10, c16158_g1_i11, c16158_g1_i…	map00604
Glycosphingolipid biosynthesis - globo series	21	hexosaminidase	ec:3.2.1.52	8	c12496_g1_i1, c12496_g1_i2, c13552_g1_i1, c13552_g1_i2, c13552_g1_i3, c13552_g1_i4, c32465_g1_i1, c45147_g1_i1	map00603
Glycosphingolipid biosynthesis - globo series	21	melibiase	ec:3.2.1.22	8	c9004_g1_i1, c13802_g2_i1, c13802_g2_i2, c13906_g1_i1, c13906_g1_i2, c35019_g1_i1, c37344_g1_i1, c44530_g1_i1	map00603
Glycosphingolipid biosynthesis - globo series	21	2-alpha-L-fucosyltransferase	ec:2.4.1.69	5	c14159_g1_i3, c14159_g1_i8, c14159_g1_i10, c41649_g1_i1, c51516_g1_i1	map00603
Geraniol degradation	18	lyase	ec:4.1.3.4	2	c132_g1_i1, c10795_g1_i1	map00281
Geraniol degradation	18	C-acyltransferase	ec:2.3.1.16	3	c11841_g1_i2, c11841_g2_i1, c11841_g2_i2	map00281
Geraniol degradation	18	dehydrogenase	ec:1.1.1.35	13	c3541_g1_i1, c5473_g1_i1, c5473_g2_i1, c12670_g1_i1, c12670_g1_i2, c12726_g1_i1, c14084_g2_i1, c14289_g1_i1, c15935_g4_i3, c16863_g1_i1, c44431_g1_i1, c45467_g1_i1, c45813_g1_i1	map00281
Sulfur metabolism	61	adenosine 5-phosphosulfate sulfohydrolase	ec:3.6.2.1	5	c12330_g1_i1, c12330_g1_i2, c12353_g1_i1, c12353_g1_i2, c18828_g1_i1	map00920
Sulfur metabolism	61	reductase	ec:1.8.99.2	3	c16310_g2_i1, c16310_g2_i2, c16310_g2_i3	map00920
Sulfur metabolism	61	reductase	ec:1.8.99.1	1	c24315_g1_i1	map00920
Sulfur metabolism	61	adenylyltransferase	ec:2.7.7.4	5	c11508_g1_i1, c15576_g1_i1, c15576_g1_i2, c15576_g1_i3, c25965_g1_i1	map00920
Sulfur metabolism	61	sulfurtransferase	ec:2.8.1.1	8	c14227_g1_i1, c14227_g2_i1, c14227_g2_i2, c14227_g2_i3, c14227_g2_i4, c14227_g3_i1, c16391_g1_i1, c16391_g1_i2	map00920
Sulfur metabolism	61	oxidase	ec:1.8.3.1	1	c23801_g1_i1	map00920
Sulfur metabolism	61	O-acetyltransferase	ec:2.3.1.30	5	c10324_g1_i1, c14184_g1_i1, c14184_g1_i2, c15198_g4_i1, c25373_g1_i1	map00920
Sulfur metabolism	61	nucleotidase	ec:3.1.3.7	8	c14926_g1_i1, c14926_g1_i2, c14926_g1_i4, c16187_g1_i1, c16187_g1_i2, c16187_g2_i1, c16187_g2_i2, c37751_g1_i1	map00920
Sulfur metabolism	61	gamma-synthase	ec:2.5.1.48	1	c51410_g1_i1	map00920
Sulfur metabolism	61	synthase	ec:2.5.1.47	14	c16071_g8_i1, c16071_g8_i2, c16071_g8_i3, c16071_g8_i4, c16071_g8_i6, c16071_g8_i7, c16071_g8_i8, c16071_g8_i9, c16071_g8_i11, c16071_g8_i12, c30527_g1_i1, c30812_g1_i1, c44178_g1_i1, c55500_g1_i1	map00920
Sulfur metabolism	61	ATPase	ec:3.6.3.36	2	c17405_g1_i1, c22898_g1_i1	map00920
Sulfur metabolism	61	reductase (thioredoxin)	ec:1.8.4.8	3	c16310_g2_i1, c16310_g2_i2, c16310_g2_i3	map00920
Sulfur metabolism	61	kinase	ec:2.7.1.25	8	c13165_g1_i1, c13165_g2_i1, c14585_g1_i2, c14585_g1_i3, c14585_g1_i4, c14585_g1_i5, c14585_g1_i6, c14585_g1_i7	map00920
Glycosphingolipid biosynthesis - lacto and neolacto series	5	2-alpha-L-fucosyltransferase	ec:2.4.1.69	5	c14159_g1_i3, c14159_g1_i8, c14159_g1_i10, c41649_g1_i1, c51516_g1_i1	map00601
Valine, leucine and isoleucine degradation	72	hydrolase	ec:3.1.2.4	2	c31688_g1_i1, c40208_g1_i1	map00280
Valine, leucine and isoleucine degradation	72	lyase	ec:4.1.3.4	2	c132_g1_i1, c10795_g1_i1	map00280
Valine, leucine and isoleucine degradation	72	oxidase	ec:1.2.3.1	4	c10877_g1_i1, c24713_g1_i1, c27016_g1_i1, c31503_g1_i1	map00280
Valine, leucine and isoleucine degradation	72	(2-methylpropanoyl)transferase	ec:2.3.1.168	4	c15808_g1_i1, c16037_g2_i1, c22762_g1_i1, c24044_g1_i1	map00280
Valine, leucine and isoleucine degradation	72	C-acyltransferase	ec:2.3.1.16	3	c11841_g1_i2, c11841_g2_i1, c11841_g2_i2	map00280
Valine, leucine and isoleucine degradation	72	dehydrogenase (NAD+)	ec:1.2.1.3	8	c6482_g1_i1, c15052_g1_i2, c24133_g1_i1, c42455_g1_i1, c44337_g1_i1, c51246_g1_i1, c51588_g1_i1, c51681_g1_i1	map00280
Valine, leucine and isoleucine degradation	72	C-acetyltransferase	ec:2.3.1.9	3	c4736_g1_i1, c4736_g1_i2, c44756_g1_i1	map00280
Valine, leucine and isoleucine degradation	72	dehydrogenase	ec:1.1.1.35	13	c3541_g1_i1, c5473_g1_i1, c5473_g2_i1, c12670_g1_i1, c12670_g1_i2, c12726_g1_i1, c14084_g2_i1, c14289_g1_i1, c15935_g4_i3, c16863_g1_i1, c44431_g1_i1, c45467_g1_i1, c45813_g1_i1	map00280
Valine, leucine and isoleucine degradation	72	dehydrogenase	ec:1.1.1.31	6	c12194_g1_i1, c12194_g1_i2, c12194_g1_i3, c12194_g1_i4, c16927_g1_i1, c17161_g1_i1	map00280
Valine, leucine and isoleucine degradation	72	dehydrogenase (2-methylpropanoyl-transferring)	ec:1.2.4.4	2	c11646_g1_i1, c18432_g1_i1	map00280
Valine, leucine and isoleucine degradation	72	synthase	ec:2.3.3.10	3	c14853_g1_i1, c51921_g1_i1, c55715_g1_i1	map00280
Valine, leucine and isoleucine degradation	72	dehydrogenase	ec:1.8.1.4	4	c12103_g1_i1, c13014_g1_i1, c13014_g1_i2, c51121_g1_i1	map00280
Valine, leucine and isoleucine degradation	72	transaminase	ec:2.6.1.42	14	c11577_g1_i1, c11577_g1_i2, c11577_g1_i3, c12801_g1_i1, c12801_g1_i2, c13059_g1_i1, c13059_g1_i2, c13059_g2_i1, c13059_g2_i2, c13059_g3_i1, c13059_g3_i2, c17693_g1_i1, c30997_g1_i1, c38300_g1_i1	map00280
Valine, leucine and isoleucine degradation	72	dehydrogenase (acylating)	ec:1.2.1.27	4	c1449_g1_i1, c15669_g1_i8, c15669_g1_i9, c15669_g1_i10	map00280
Sphingolipid metabolism	90	phosphodiesterase	ec:3.1.4.12	3	c878_g1_i1, c5013_g1_i1, c14496_g2_i1	map00600
Sphingolipid metabolism	90	psychosine hydrolase	ec:3.2.1.45	3	c5934_g1_i1, c14742_g1_i1, c14742_g1_i2	map00600
Sphingolipid metabolism	90	lactase (ambiguous)	ec:3.2.1.23	44	c472_g1_i1, c1216_g1_i1, c2903_g1_i1, c2971_g1_i1, c2971_g1_i2, c10045_g1_i1, c10045_g1_i2, c10045_g1_i3, c11022_g1_i1, c12202_g1_i1, c13994_g2_i1, c14234_g1_i1, c14234_g1_i2, c14234_g1_i3, c14279_g1_i1, c15464_g2_i1, c15464_g2_i2, c16158_g1_i1, c16158_g1_i2, c16158_g1_i3, c16158_g1_i4, c16158_g1_i5, c16158_g1_i6, c16158_g1_i7, c16158_g1_i8, c16158_g1_i9, c16158_g1_i10, c16158_g1_i11, c16158_g1_i…	map00600
Sphingolipid metabolism	90	melibiase	ec:3.2.1.22	8	c9004_g1_i1, c13802_g2_i1, c13802_g2_i2, c13906_g1_i1, c13906_g1_i2, c35019_g1_i1, c37344_g1_i1, c44530_g1_i1	map00600
Sphingolipid metabolism	90	reductase	ec:1.1.1.102	1	c53039_g1_i1	map00600
Sphingolipid metabolism	90	C-palmitoyltransferase	ec:2.3.1.50	4	c12360_g1_i1, c12360_g1_i2, c14477_g2_i1, c51170_g1_i1	map00600
Sphingolipid metabolism	90	N-acyltransferase	ec:2.3.1.24	9	c2248_g1_i1, c2248_g1_i2, c14674_g1_i1, c14674_g2_i1, c14674_g2_i2, c14674_g2_i3, c14674_g1_i2, c14674_g1_i3, c45414_g1_i1	map00600
Sphingolipid metabolism	90	phosphatase	ec:3.1.3.4	14	c826_g1_i1, c826_g1_i2, c4730_g2_i1, c13566_g1_i1, c13566_g1_i2, c13566_g2_i1, c13566_g2_i2, c13566_g2_i3, c15762_g1_i1, c15762_g1_i2, c15762_g1_i3, c15762_g1_i4, c21759_g1_i1, c51979_g1_i1	map00600
Sphingolipid metabolism	90	aldolase	ec:4.1.2.27	1	c7346_g1_i1	map00600
Sphingolipid metabolism	90	kinase	ec:2.7.1.138	3	c9701_g1_i1, c13577_g1_i1, c13577_g1_i2	map00600
One carbon pool by folate	51	ligase	ec:6.3.4.3	1	c6763_g1_i1	map00670
One carbon pool by folate	51	S-aminomethyldihydrolipoylprotein:(6S)-tetrahydrofolate aminomethyltransferase (ammonia-forming)	ec:2.1.2.10	11	c3432_g1_i1, c11552_g1_i1, c11552_g1_i2, c16349_g2_i1, c16349_g2_i2, c16349_g2_i3, c16349_g2_i4, c16349_g2_i5, c16349_g2_i6, c16349_g2_i7, c38315_g1_i1	map00670
One carbon pool by folate	51	synthase	ec:2.1.1.45	1	c10546_g1_i1	map00670
One carbon pool by folate	51	formyltransferase	ec:2.1.2.9	3	c15611_g1_i1, c15611_g1_i2, c15611_g1_i3	map00670
One carbon pool by folate	51	formyltransferase	ec:2.1.2.3	2	c15960_g1_i1, c33320_g1_i1	map00670
One carbon pool by folate	51	formyltransferase	ec:2.1.2.2	1	c30669_g1_i1	map00670
One carbon pool by folate	51	hydroxymethyltransferase	ec:2.1.2.1	19	c3148_g1_i1, c5875_g1_i1, c10944_g1_i1, c10944_g2_i1, c10944_g2_i2, c10944_g3_i1, c14549_g1_i1, c14549_g1_i2, c15452_g1_i1, c15452_g1_i2, c16437_g2_i1, c16458_g1_i1, c16458_g1_i2, c16458_g1_i3, c21692_g1_i1, c22008_g1_i1, c31254_g1_i1, c44846_g1_i1, c53673_g1_i1	map00670
One carbon pool by folate	51	cyclohydrolase	ec:3.5.4.9	2	c10963_g1_i1, c32329_g1_i1	map00670
One carbon pool by folate	51	synthase	ec:2.1.1.13	5	c8585_g1_i1, c12963_g1_i1, c12963_g2_i1, c12963_g3_i1, c49402_g1_i1	map00670
One carbon pool by folate	51	cyclo-ligase	ec:6.3.3.2	2	c2244_g1_i1, c15872_g2_i1	map00670
One carbon pool by folate	51	deformylase	ec:3.5.1.10	6	c5328_g1_i1, c5328_g1_i2, c15611_g1_i1, c15611_g1_i2, c15611_g1_i3, c38142_g1_i1	map00670
One carbon pool by folate	51	dehydrogenase (NADP+)	ec:1.5.1.5	3	c10963_g1_i1, c30665_g1_i1, c32329_g1_i1	map00670
One carbon pool by folate	51	reductase	ec:1.5.1.3	1	c10546_g1_i1	map00670
Tyrosine metabolism	62	decarboxylase	ec:4.1.1.68	1	c45102_g1_i1	map00350
Tyrosine metabolism	62	O-methyltransferase	ec:2.1.1.6	2	c7204_g1_i1, c17339_g1_i1	map00350
Tyrosine metabolism	62	beta-diketonase	ec:3.7.1.2	3	c21849_g1_i1, c31302_g1_i1, c40199_g1_i1	map00350
Tyrosine metabolism	62	dehydrogenase	ec:1.1.1.1	13	c1052_g1_i1, c3623_g1_i1, c3623_g1_i2, c4244_g2_i1, c4303_g1_i1, c15505_g1_i2, c15821_g1_i1, c16089_g1_i1, c16089_g1_i2, c20948_g1_i1, c29503_g1_i1, c44883_g1_i1, c56208_g1_i1	map00350
Tyrosine metabolism	62	oxidase	ec:1.2.3.1	4	c10877_g1_i1, c24713_g1_i1, c27016_g1_i1, c31503_g1_i1	map00350
Tyrosine metabolism	62	1,2-dioxygenase	ec:1.13.11.5	2	c2108_g1_i1, c2108_g1_i2	map00350
Tyrosine metabolism	62	N-phenylacetyltransferase	ec:2.3.1.14	3	c11344_g1_i1, c23940_g1_i1, c45468_g1_i1	map00350
Tyrosine metabolism	62	oxidase	ec:1.10.3.1	3	c9476_g1_i1, c15234_g1_i1, c15234_g2_i1	map00350
Tyrosine metabolism	62	dehydrogenase [NAD(P)+]	ec:1.2.1.5	5	c6482_g1_i1, c8028_g1_i1, c8028_g1_i2, c16823_g1_i1, c23627_g1_i1	map00350
Tyrosine metabolism	62	dioxygenase	ec:1.13.11.27	5	c10753_g1_i1, c10753_g2_i1, c11870_g1_i1, c11870_g1_i2, c49556_g1_i1	map00350
Tyrosine metabolism	62	isomerase	ec:5.2.1.2	2	c10192_g1_i1, c10192_g1_i2	map00350
Tyrosine metabolism	62	transaminase	ec:2.6.1.57	18	c1990_g1_i1, c1990_g1_i2, c3017_g1_i1, c9142_g1_i1, c9142_g1_i2, c9437_g1_i1, c9437_g1_i2, c9828_g1_i1, c11513_g1_i1, c14869_g1_i1, c14869_g1_i2, c15595_g1_i1, c15595_g1_i3, c15595_g1_i4, c16735_g3_i1, c18403_g1_i1, c37440_g1_i1, c44647_g1_i1	map00350
Tyrosine metabolism	62	transaminase	ec:2.6.1.9	15	c1990_g1_i1, c1990_g1_i2, c3017_g1_i1, c9142_g1_i1, c9142_g1_i2, c11513_g1_i1, c14869_g1_i1, c14869_g1_i2, c15595_g1_i1, c15595_g1_i3, c15595_g1_i4, c16735_g3_i1, c18403_g1_i1, c37440_g1_i1, c44647_g1_i1	map00350
Tyrosine metabolism	62	transaminase	ec:2.6.1.5	15	c1990_g1_i1, c1990_g1_i2, c3017_g1_i1, c9142_g1_i1, c9142_g1_i2, c11513_g1_i1, c14869_g1_i1, c14869_g1_i2, c15595_g1_i1, c15595_g1_i3, c15595_g1_i4, c16735_g3_i1, c18403_g1_i1, c37440_g1_i1, c44647_g1_i1	map00350
Tyrosine metabolism	62	transaminase	ec:2.6.1.1	18	c1990_g1_i1, c1990_g1_i2, c3017_g1_i1, c9142_g1_i1, c9142_g1_i2, c9437_g1_i1, c9437_g1_i2, c9828_g1_i1, c11513_g1_i1, c14869_g1_i1, c14869_g1_i2, c15595_g1_i1, c15595_g1_i3, c15595_g1_i4, c16735_g3_i1, c18403_g1_i1, c37440_g1_i1, c44647_g1_i1	map00350
Tyrosine metabolism	62	dehydrogenase [NAD(P)+]	ec:1.2.1.16	1	c30793_g1_i1	map00350
Riboflavin metabolism	78	reductase	ec:1.1.1.193	5	c12714_g1_i1, c12714_g1_i2, c15934_g8_i1, c15934_g8_i3, c16712_g3_i1	map00740
Riboflavin metabolism	78	deaminase	ec:3.5.4.26	3	c12714_g1_i1, c12714_g1_i2, c16712_g3_i1	map00740
Riboflavin metabolism	78	cyclohydrolase II	ec:3.5.4.25	10	c4653_g1_i1, c12695_g2_i1, c12695_g2_i2, c12695_g2_i3, c12695_g2_i4, c15945_g2_i1, c15945_g2_i2, c15945_g2_i3, c15945_g2_i4, c15945_g2_i5	map00740
Riboflavin metabolism	78	synthetase	ec:2.7.7.2	5	c4337_g1_i1, c4337_g1_i2, c13870_g1_i1, c13870_g1_i2, c13870_g1_i3	map00740
Riboflavin metabolism	78	synthase	ec:2.5.1.9	3	c15839_g1_i1, c15839_g1_i2, c15839_g1_i3	map00740
Riboflavin metabolism	78	phosphatase	ec:3.1.3.2	52	c310_g1_i1, c310_g2_i1, c568_g1_i1, c1070_g1_i1, c1939_g1_i1, c1939_g1_i2, c2488_g1_i1, c2488_g2_i1, c3454_g1_i1, c5976_g1_i1, c6625_g1_i1, c7501_g1_i1, c7501_g1_i2, c9977_g1_i1, c9977_g2_i1, c9977_g2_i2, c11420_g1_i1, c11813_g1_i1, c11920_g1_i1, c11920_g1_i2, c11920_g1_i3, c12128_g1_i1, c12128_g1_i2, c12128_g1_i3, c12128_g1_i4, c12344_g2_i1, c12344_g2_i2, c13935_g1_i1, c13935_g2_i1, c13935_g2_i2…	map00740
Riboflavin metabolism	78	diphosphatase	ec:3.6.1.9	1	c16663_g3_i1	map00740
Riboflavin metabolism	78	synthase	ec:4.1.99.12	10	c4653_g1_i1, c12695_g2_i1, c12695_g2_i2, c12695_g2_i3, c12695_g2_i4, c15945_g2_i1, c15945_g2_i2, c15945_g2_i3, c15945_g2_i4, c15945_g2_i5	map00740
Riboflavin metabolism	78	kinase	ec:2.7.1.26	5	c12491_g1_i1, c12491_g1_i2, c13870_g1_i1, c13870_g1_i2, c13870_g1_i3	map00740
T cell receptor signaling pathway	164	phosphatase	ec:3.1.3.16	79	c521_g1_i1, c4527_g1_i1, c4865_g1_i1, c5140_g1_i1, c5155_g1_i1, c5650_g1_i1, c5651_g1_i1, c5651_g2_i1, c5689_g1_i1, c9968_g1_i1, c9979_g1_i2, c10136_g3_i1, c11200_g2_i1, c11394_g1_i1, c11394_g1_i2, c11670_g1_i1, c11670_g1_i2, c11670_g1_i3, c11670_g1_i4, c12104_g1_i1, c12104_g1_i2, c12481_g2_i1, c12481_g2_i2, c12819_g3_i1, c13058_g1_i1, c13058_g1_i2, c13591_g1_i1, c13591_g1_i2, c13591_g2_i1, c1391…	map04660
T cell receptor signaling pathway	164	protein-tyrosine kinase	ec:2.7.10.2	85	c59_g1_i1, c1846_g1_i1, c3427_g1_i1, c5378_g1_i1, c6114_g2_i1, c6694_g1_i2, c6916_g1_i1, c8088_g1_i1, c8088_g2_i1, c8373_g1_i1, c8456_g1_i1, c9431_g1_i1, c9431_g1_i2, c9431_g1_i3, c9462_g2_i1, c9462_g3_i1, c9657_g1_i1, c9674_g2_i1, c9915_g1_i1, c10299_g1_i1, c10378_g1_i1, c10437_g1_i1, c10533_g2_i1, c10849_g1_i1, c10849_g2_i1, c10928_g1_i1, c12550_g1_i1, c12550_g1_i2, c12550_g1_i3, c12937_g1_i1, …	map04660
Pentose phosphate pathway	102	deoxyribokinase	ec:2.7.1.15	19	c1586_g2_i1, c1586_g3_i1, c2127_g1_i1, c2127_g1_i2, c2410_g1_i1, c5541_g2_i1, c6272_g1_i1, c11773_g1_i1, c11979_g1_i1, c14089_g1_i1, c14089_g1_i2, c15521_g1_i1, c15521_g1_i2, c15521_g1_i3, c15521_g1_i4, c15521_g1_i5, c32678_g1_i1, c35038_g1_i1, c53331_g1_i1	map00030
Pentose phosphate pathway	102	phosphohexokinase	ec:2.7.1.11	12	c3109_g1_i1, c3109_g2_i1, c12860_g1_i1, c13601_g1_i1, c13601_g1_i2, c13606_g1_i1, c16292_g1_i1, c31921_g1_i1, c32263_g1_i1, c45139_g1_i1, c48361_g1_i1, c54860_g1_i1	map00030
Pentose phosphate pathway	102	diphosphokinase	ec:2.7.6.1	9	c3351_g1_i1, c4023_g1_i1, c4023_g1_i2, c9914_g1_i1, c10966_g1_i1, c10966_g2_i1, c17959_g1_i1, c24612_g1_i1, c45343_g1_i1	map00030
Pentose phosphate pathway	102	dihydroxyacetonetransferase	ec:2.2.1.2	2	c24455_g1_i1, c37444_g1_i1	map00030
Pentose phosphate pathway	102	glycolaldehydetransferase	ec:2.2.1.1	3	c8244_g1_i1, c15068_g1_i1, c15068_g1_i2	map00030
Pentose phosphate pathway	102	hexose diphosphatase	ec:3.1.3.11	10	c4726_g1_i1, c7051_g1_i1, c7051_g1_i2, c15724_g1_i1, c15724_g1_i2, c15724_g2_i1, c15724_g1_i3, c15724_g1_i4, c23724_g1_i1, c44110_g1_i1	map00030
Pentose phosphate pathway	102	dehydrogenase (NADP+)	ec:1.2.1.9	5	c3661_g1_i1, c11008_g2_i1, c14109_g1_i1, c37846_g1_i1, c37973_g1_i1	map00030
Pentose phosphate pathway	102	aldolase	ec:4.1.2.14	1	c14986_g3_i3	map00030
Pentose phosphate pathway	102	aldolase	ec:4.1.2.13	13	c2243_g1_i1, c2243_g2_i1, c6227_g1_i1, c14183_g1_i1, c14183_g2_i1, c14183_g2_i2, c15729_g1_i1, c15729_g1_i2, c15729_g1_i3, c16200_g3_i1, c19070_g1_i1, c20966_g1_i1, c50662_g1_i1	map00030
Pentose phosphate pathway	102	dehydrogenase (NADP+)	ec:1.1.1.49	8	c2434_g1_i1, c2434_g1_i2, c2801_g1_i1, c2801_g1_i2, c13634_g1_i1, c24461_g1_i1, c26003_g1_i1, c40473_g1_i1	map00030
Pentose phosphate pathway	102	dehydrogenase (NADP+-dependent, decarboxylating)	ec:1.1.1.44	16	c1871_g1_i1, c1871_g1_i2, c8796_g1_i1, c9856_g1_i1, c9856_g1_i2, c10499_g1_i1, c10499_g1_i2, c10499_g2_i1, c12194_g1_i1, c12194_g1_i2, c12194_g1_i3, c12194_g1_i4, c16927_g1_i1, c17161_g1_i1, c51642_g1_i1, c53246_g1_i1	map00030
Pentose phosphate pathway	102	(alpha-D-glucose-1,6-bisphosphate-dependent)	ec:5.4.2.2	4	c16418_g1_i1, c16418_g1_i2, c16418_g1_i3, c30950_g1_i1	map00030
Ether lipid metabolism	50	D	ec:3.1.4.4	29	c5196_g1_i1, c5196_g1_i2, c9380_g1_i1, c9449_g1_i1, c10545_g1_i2, c13551_g1_i1, c14154_g1_i1, c14154_g1_i2, c14154_g1_i3, c14656_g2_i6, c15879_g1_i1, c15879_g1_i2, c15879_g1_i3, c15879_g1_i4, c15879_g1_i5, c15879_g1_i6, c15879_g1_i7, c15879_g1_i8, c16603_g4_i1, c17712_g1_i1, c18745_g1_i1, c19326_g1_i1, c24877_g1_i1, c24963_g1_i1, c32821_g1_i1, c34184_g1_i1, c39842_g1_i1, c47399_g1_i1, c48625_g1_i1	map00565
Ether lipid metabolism	50	C	ec:3.1.4.3	1	c1160_g1_i1	map00565
Ether lipid metabolism	50	phosphatase	ec:3.1.3.4	14	c826_g1_i1, c826_g1_i2, c4730_g2_i1, c13566_g1_i1, c13566_g1_i2, c13566_g2_i1, c13566_g2_i2, c13566_g2_i3, c15762_g1_i1, c15762_g1_i2, c15762_g1_i3, c15762_g1_i4, c21759_g1_i1, c51979_g1_i1	map00565
Ether lipid metabolism	50	cholinephosphotransferase	ec:2.7.8.2	1	c44994_g1_i1	map00565
Ether lipid metabolism	50	A2	ec:3.1.1.4	5	c7111_g1_i1, c15046_g2_i1, c15046_g3_i1, c15560_g1_i2, c38263_g1_i1	map00565
Glycerophospholipid metabolism	169	phosphodiesterase	ec:3.1.4.46	12	c10054_g1_i1, c14683_g1_i2, c14683_g1_i3, c14683_g1_i4, c14683_g1_i5, c15316_g1_i1, c16295_g3_i1, c16295_g3_i2, c27316_g1_i1, c40003_g1_i1, c43596_g1_i1, c54811_g1_i1	map00564
Glycerophospholipid metabolism	169	decarboxylase	ec:4.1.1.65	12	c12027_g1_i1, c12027_g1_i2, c16201_g3_i3, c16201_g3_i4, c16201_g3_i5, c16201_g3_i6, c16201_g3_i9, c16201_g3_i10, c16201_g3_i11, c16201_g3_i15, c16201_g3_i16, c16201_g3_i17	map00564
Glycerophospholipid metabolism	169	D	ec:3.1.4.4	29	c5196_g1_i1, c5196_g1_i2, c9380_g1_i1, c9449_g1_i1, c10545_g1_i2, c13551_g1_i1, c14154_g1_i1, c14154_g1_i2, c14154_g1_i3, c14656_g2_i6, c15879_g1_i1, c15879_g1_i2, c15879_g1_i3, c15879_g1_i4, c15879_g1_i5, c15879_g1_i6, c15879_g1_i7, c15879_g1_i8, c16603_g4_i1, c17712_g1_i1, c18745_g1_i1, c19326_g1_i1, c24877_g1_i1, c24963_g1_i1, c32821_g1_i1, c34184_g1_i1, c39842_g1_i1, c47399_g1_i1, c48625_g1_i1	map00564
Glycerophospholipid metabolism	169	C	ec:3.1.4.3	1	c1160_g1_i1	map00564
Glycerophospholipid metabolism	169	dehydrogenase (NAD+)	ec:1.1.1.8	7	c1836_g2_i1, c3769_g1_i1, c12240_g1_i1, c12240_g1_i2, c13298_g1_i1, c13298_g1_i2, c13298_g1_i3	map00564
Glycerophospholipid metabolism	169	N-methyltransferase	ec:2.1.1.71	1	c44284_g1_i1	map00564
Glycerophospholipid metabolism	169	phosphatase	ec:3.1.3.75	5	c4556_g1_i1, c8552_g3_i1, c10974_g1_i1, c10974_g1_i2, c49885_g1_i1	map00564
Glycerophospholipid metabolism	169	cytidylyltransferase	ec:2.7.7.41	7	c14904_g2_i1, c14904_g3_i1, c14904_g3_i2, c14904_g3_i3, c16492_g4_i1, c16492_g3_i3, c16492_g3_i4	map00564
Glycerophospholipid metabolism	169	cytidylyltransferase	ec:2.7.7.15	1	c2195_g1_i1	map00564
Glycerophospholipid metabolism	169	cytidylyltransferase	ec:2.7.7.14	3	c12791_g1_i1, c12791_g1_i2, c12791_g1_i3	map00564
Glycerophospholipid metabolism	169	O-acyltransferase	ec:2.3.1.51	11	c3707_g1_i1, c3707_g1_i2, c8926_g1_i2, c14797_g1_i1, c14797_g1_i2, c14797_g3_i1, c16678_g2_i9, c16678_g2_i11, c16678_g2_i15, c16678_g2_i18, c16678_g6_i1	map00564
Glycerophospholipid metabolism	169	O-acyltransferase	ec:2.3.1.43	2	c11957_g1_i1, c11957_g1_i2	map00564
Glycerophospholipid metabolism	169	O-acyltransferase	ec:2.3.1.23	3	c9393_g1_i1, c9393_g2_i1, c20379_g1_i1	map00564
Glycerophospholipid metabolism	169	1-O-acyltransferase	ec:2.3.1.15	6	c3808_g1_i1, c11037_g1_i1, c11037_g1_i2, c12635_g1_i1, c16129_g1_i1, c57062_g1_i1	map00564
Glycerophospholipid metabolism	169	phosphatase	ec:3.1.3.4	14	c826_g1_i1, c826_g1_i2, c4730_g2_i1, c13566_g1_i1, c13566_g1_i2, c13566_g2_i1, c13566_g2_i2, c13566_g2_i3, c15762_g1_i1, c15762_g1_i2, c15762_g1_i3, c15762_g1_i4, c21759_g1_i1, c51979_g1_i1	map00564
Glycerophospholipid metabolism	169	kinase (ATP)	ec:2.7.1.107	38	c5795_g1_i1, c5795_g1_i2, c9701_g1_i1, c9701_g2_i1, c11206_g3_i1, c12671_g1_i1, c12671_g2_i1, c13186_g1_i1, c13186_g1_i2, c13186_g1_i3, c13186_g2_i1, c13514_g1_i1, c13514_g1_i2, c13514_g1_i3, c13514_g1_i4, c13514_g1_i5, c13577_g1_i1, c13577_g1_i2, c13734_g1_i1, c13734_g1_i2, c15908_g1_i1, c15908_g1_i2, c15908_g2_i1, c16314_g1_i2, c16314_g1_i3, c16314_g1_i4, c16314_g1_i5, c16314_g1_i6, c16314_g1_i…	map00564
Glycerophospholipid metabolism	169	3-phosphatidyltransferase	ec:2.7.8.5	4	c15274_g2_i1, c15274_g3_i1, c15274_g2_i2, c15274_g2_i4	map00564
Glycerophospholipid metabolism	169	cholinephosphotransferase	ec:2.7.8.2	1	c44994_g1_i1	map00564
Glycerophospholipid metabolism	169	dehydrogenase	ec:1.1.5.3	1	c52433_g1_i1	map00564
Glycerophospholipid metabolism	169	kinase	ec:2.7.1.82	1	c15044_g1_i5	map00564
Glycerophospholipid metabolism	169	lecithinase B	ec:3.1.1.5	4	c6863_g1_i1, c16622_g3_i1, c20818_g1_i1, c50694_g1_i1	map00564
Glycerophospholipid metabolism	169	A2	ec:3.1.1.4	5	c7111_g1_i1, c15046_g2_i1, c15046_g3_i1, c15560_g1_i2, c38263_g1_i1	map00564
Glycerophospholipid metabolism	169	kinase	ec:2.7.1.32	1	c9924_g1_i1	map00564
Steroid biosynthesis	16	oxidase	ec:1.14.21.6	1	c5959_g1_i1	map00100
Steroid biosynthesis	16	3-dehydrogenase (decarboxylating)	ec:1.1.1.170	4	c5189_g1_i1, c15909_g3_i2, c23912_g1_i1, c38641_g1_i1	map00100
Steroid biosynthesis	16	24-C-methyltransferase	ec:2.1.1.41	2	c13648_g1_i1, c30722_g1_i1	map00100
Steroid biosynthesis	16	monooxygenase	ec:1.14.13.132	2	c1813_g1_i1, c24100_g1_i1	map00100
Steroid biosynthesis	16	monooxygenase	ec:1.14.13.72	3	c6962_g1_i1, c10157_g1_i1, c51098_g1_i1	map00100
Steroid biosynthesis	16	synthase	ec:2.5.1.21	3	c14041_g1_i1, c14041_g2_i1, c40903_g1_i1	map00100
Steroid biosynthesis	16	Delta-isomerase	ec:5.3.3.5	1	c44704_g1_i1	map00100
Glycosylphosphatidylinositol(GPI)-anchor biosynthesis	1	N-acetylglucosaminyltransferase	ec:2.4.1.198	1	c13423_g1_i1	map00563
Inositol phosphate metabolism	97	C	ec:3.1.4.3	1	c1160_g1_i1	map00562
Inositol phosphate metabolism	97	phospholipase C	ec:3.1.4.11	21	c1471_g1_i1, c2153_g1_i1, c2153_g2_i1, c11592_g1_i1, c13535_g1_i1, c13535_g1_i2, c13880_g1_i1, c13880_g1_i2, c13880_g1_i3, c13880_g1_i4, c18370_g1_i1, c21494_g1_i1, c23508_g1_i1, c26404_g1_i1, c31249_g1_i1, c31613_g1_i1, c36583_g1_i1, c43767_g1_i1, c45497_g1_i1, c48238_g1_i1, c50707_g1_i1	map00562
Inositol phosphate metabolism	97	oxygenase	ec:1.13.99.1	4	c20863_g1_i1, c30961_g1_i1, c41501_g1_i1, c54886_g1_i1	map00562
Inositol phosphate metabolism	97	inositol-1,3-bisphosphate 3-phosphatase	ec:3.1.3.64	1	c11553_g1_i1	map00562
Inositol phosphate metabolism	97	1-phosphatase	ec:3.1.3.57	8	c11547_g1_i1, c14915_g1_i1, c14915_g1_i3, c14915_g1_i4, c16187_g1_i1, c16187_g1_i2, c16187_g2_i1, c16187_g2_i2	map00562
Inositol phosphate metabolism	97	5-phosphatase	ec:3.1.3.56	2	c12047_g1_i2, c31118_g1_i1	map00562
Inositol phosphate metabolism	97	5-phosphatase	ec:3.1.3.36	1	c47870_g1_i1	map00562
Inositol phosphate metabolism	97	phosphatase	ec:3.1.3.25	6	c2200_g1_i1, c10623_g1_i1, c14926_g1_i1, c14926_g1_i2, c14926_g1_i4, c24730_g1_i1	map00562
Inositol phosphate metabolism	97	5/6-kinase	ec:2.7.1.159	14	c2277_g1_i1, c6655_g1_i1, c14164_g1_i1, c14164_g1_i2, c14164_g1_i3, c14164_g2_i1, c14164_g2_i3, c14164_g1_i4, c18969_g1_i1, c24200_g1_i1, c28964_g1_i1, c35750_g1_i1, c37967_g1_i1, c39006_g1_i1	map00562
Inositol phosphate metabolism	97	2-kinase	ec:2.7.1.158	3	c15061_g1_i1, c16461_g3_i1, c16461_g3_i2	map00562
Inositol phosphate metabolism	97	5-kinase	ec:2.7.1.150	9	c1722_g1_i1, c5292_g1_i1, c5292_g2_i1, c6751_g1_i1, c8238_g2_i1, c15650_g1_i1, c20225_g1_i1, c23924_g1_i1, c45988_g1_i1	map00562
Inositol phosphate metabolism	97	3-kinase	ec:2.7.1.137	1	c37835_g1_i1	map00562
Inositol phosphate metabolism	97	1-kinase	ec:2.7.1.134	11	c2277_g1_i1, c14164_g1_i1, c14164_g1_i2, c14164_g1_i3, c14164_g2_i1, c14164_g2_i3, c14164_g1_i4, c18969_g1_i1, c24200_g1_i1, c35750_g1_i1, c39006_g1_i1	map00562
Inositol phosphate metabolism	97	3-kinase	ec:2.7.1.127	3	c6655_g1_i1, c28964_g1_i1, c37967_g1_i1	map00562
Inositol phosphate metabolism	97	synthase	ec:5.5.1.4	8	c11877_g1_i1, c11877_g1_i2, c11877_g1_i3, c11877_g1_i4, c18859_g1_i1, c34181_g1_i1, c40434_g1_i1, c44317_g1_i1	map00562
Inositol phosphate metabolism	97	5-kinase	ec:2.7.1.68	15	c14949_g1_i1, c14949_g3_i1, c15965_g1_i1, c15965_g1_i2, c15965_g1_i3, c16163_g1_i1, c16163_g1_i2, c16163_g1_i3, c16362_g3_i1, c16362_g3_i2, c19696_g1_i1, c21349_g1_i1, c28832_g1_i1, c33818_g1_i1, c46417_g1_i1	map00562
Inositol phosphate metabolism	97	4-kinase	ec:2.7.1.67	3	c12416_g1_i1, c12416_g2_i1, c12416_g2_i2	map00562
Glycerolipid metabolism	190	galactolipid lipase	ec:3.1.1.26	8	c7308_g1_i1, c7308_g1_i2, c9503_g1_i1, c9503_g2_i1, c11680_g1_i1, c25194_g1_i1, c44261_g1_i1, c44693_g1_i1	map00561
Glycerolipid metabolism	190	lipase	ec:3.1.1.23	2	c37878_g1_i1, c44179_g1_i1	map00561
Glycerolipid metabolism	190	dehydrogenase (NADP+)	ec:1.1.1.2	4	c14815_g1_i1, c14815_g1_i2, c14815_g1_i3, c15398_g5_i2	map00561
Glycerolipid metabolism	190	melibiase	ec:3.2.1.22	8	c9004_g1_i1, c13802_g2_i1, c13802_g2_i2, c13906_g1_i1, c13906_g1_i2, c35019_g1_i1, c37344_g1_i1, c44530_g1_i1	map00561
Glycerolipid metabolism	190	synthase	ec:3.13.1.1	3	c10490_g1_i1, c10490_g1_i2, c10490_g1_i3	map00561
Glycerolipid metabolism	190	acyltransferase	ec:2.3.1.158	1	c44406_g1_i1	map00561
Glycerolipid metabolism	190	O-acyltransferase	ec:2.3.1.51	11	c3707_g1_i1, c3707_g1_i2, c8926_g1_i2, c14797_g1_i1, c14797_g1_i2, c14797_g3_i1, c16678_g2_i9, c16678_g2_i11, c16678_g2_i15, c16678_g2_i18, c16678_g6_i1	map00561
Glycerolipid metabolism	190	O-acyltransferase	ec:2.3.1.22	1	c6863_g1_i1	map00561
Glycerolipid metabolism	190	O-acyltransferase	ec:2.3.1.20	19	c3210_g1_i1, c3210_g1_i2, c3487_g1_i1, c8172_g1_i1, c11683_g1_i1, c13728_g1_i1, c21573_g1_i1, c23985_g1_i1, c24326_g1_i1, c24378_g1_i1, c29230_g1_i1, c29530_g1_i1, c35059_g1_i1, c39103_g1_i1, c46676_g1_i1, c47337_g1_i1, c47350_g1_i1, c50771_g1_i1, c56023_g1_i1	map00561
Glycerolipid metabolism	190	1-O-acyltransferase	ec:2.3.1.15	6	c3808_g1_i1, c11037_g1_i1, c11037_g1_i2, c12635_g1_i1, c16129_g1_i1, c57062_g1_i1	map00561
Glycerolipid metabolism	190	phosphatase	ec:3.1.3.4	14	c826_g1_i1, c826_g1_i2, c4730_g2_i1, c13566_g1_i1, c13566_g1_i2, c13566_g2_i1, c13566_g2_i2, c13566_g2_i3, c15762_g1_i1, c15762_g1_i2, c15762_g1_i3, c15762_g1_i4, c21759_g1_i1, c51979_g1_i1	map00561
Glycerolipid metabolism	190	synthase	ec:2.4.1.46	1	c12707_g1_i1	map00561
Glycerolipid metabolism	190	dehydrogenase (NAD+)	ec:1.2.1.3	8	c6482_g1_i1, c15052_g1_i2, c24133_g1_i1, c42455_g1_i1, c44337_g1_i1, c51246_g1_i1, c51588_g1_i1, c51681_g1_i1	map00561
Glycerolipid metabolism	190	kinase (ATP)	ec:2.7.1.107	38	c5795_g1_i1, c5795_g1_i2, c9701_g1_i1, c9701_g2_i1, c11206_g3_i1, c12671_g1_i1, c12671_g2_i1, c13186_g1_i1, c13186_g1_i2, c13186_g1_i3, c13186_g2_i1, c13514_g1_i1, c13514_g1_i2, c13514_g1_i3, c13514_g1_i4, c13514_g1_i5, c13577_g1_i1, c13577_g1_i2, c13734_g1_i1, c13734_g1_i2, c15908_g1_i1, c15908_g1_i2, c15908_g2_i1, c16314_g1_i2, c16314_g1_i3, c16314_g1_i4, c16314_g1_i5, c16314_g1_i6, c16314_g1_i…	map00561
Glycerolipid metabolism	190	reductase	ec:1.1.1.21	2	c6758_g1_i1, c15262_g2_i1	map00561
Glycerolipid metabolism	190	synthase	ec:2.4.1.241	3	c5627_g1_i1, c15842_g1_i1, c16174_g12_i1	map00561
Glycerolipid metabolism	190	lipase	ec:3.1.1.3	66	c998_g1_i1, c1805_g1_i1, c1981_g1_i1, c2166_g2_i1, c2419_g1_i1, c3864_g1_i1, c3864_g2_i1, c5579_g1_i1, c5579_g1_i2, c5754_g1_i1, c7308_g1_i1, c7308_g1_i2, c8076_g1_i1, c8076_g1_i2, c8661_g1_i1, c8661_g1_i2, c8661_g1_i3, c8775_g1_i1, c9503_g1_i1, c9503_g2_i1, c9722_g1_i1, c10079_g1_i1, c10846_g1_i1, c10846_g1_i2, c10846_g2_i1, c11680_g1_i1, c11783_g1_i1, c11783_g2_i1, c13069_g1_i1, c13069_g1_i2, c…	map00561
Glycerolipid metabolism	190	3-kinase	ec:2.7.1.31	1	c44108_g1_i1	map00561
Glycerolipid metabolism	190	kinase	ec:2.7.1.30	1	c38111_g1_i1	map00561
Glycerolipid metabolism	190	kinase	ec:2.7.1.29	2	c14893_g1_i1, c14893_g1_i2	map00561
Pyrimidine metabolism	244	synthase (glutamine hydrolysing)	ec:6.3.4.2	3	c9881_g1_i1, c9881_g1_i2, c12471_g1_i1	map00240
Pyrimidine metabolism	244	dehydrogenase (NADP+)	ec:1.3.1.2	1	c13785_g1_i1	map00240
Pyrimidine metabolism	244	kinase	ec:2.7.4.9	4	c13454_g1_i1, c13454_g1_i2, c13454_g1_i3, c36265_g1_i1	map00240
Pyrimidine metabolism	244	kinase	ec:2.7.4.6	8	c812_g1_i1, c6347_g1_i1, c9036_g1_i1, c9036_g1_i2, c9036_g1_i3, c20490_g1_i1, c40758_g1_i1, c45765_g1_i1	map00240
Pyrimidine metabolism	244	ec:3.5.1.6 beta-ureidopropionase	ec:3.5.1.6	1	c16719_g5_i1	map00240
Pyrimidine metabolism	244	phosphoribosyltransferase	ec:2.4.2.10	1	c4921_g1_i1	map00240
Pyrimidine metabolism	244	synthase (glutamine-hydrolysing)	ec:6.3.5.5	1	c16512_g2_i4	map00240
Pyrimidine metabolism	244	synthase	ec:2.1.1.45	1	c10546_g1_i1	map00240
Pyrimidine metabolism	244	deaminase	ec:3.5.4.12	1	c30540_g1_i1	map00240
Pyrimidine metabolism	244	nucleotidyltransferase	ec:2.7.7.8	3	c1969_g1_i1, c9646_g1_i1, c9646_g1_i2	map00240
Pyrimidine metabolism	244	DNA polymerase	ec:2.7.7.7	55	c426_g1_i1, c2260_g1_i1, c2260_g2_i1, c4752_g1_i1, c8243_g1_i1, c8243_g1_i2, c8608_g1_i1, c8608_g1_i2, c11932_g1_i1, c11932_g1_i2, c11932_g1_i3, c12732_g1_i1, c12732_g1_i2, c13148_g2_i1, c14443_g1_i1, c14575_g3_i2, c14785_g1_i1, c14785_g1_i2, c15071_g1_i1, c15071_g1_i4, c15071_g1_i5, c16039_g1_i2, c16039_g1_i3, c16039_g1_i4, c16039_g1_i5, c16039_g1_i6, c16252_g1_i2, c16252_g1_i3, c16252_g1_i4, c1…	map00240
Pyrimidine metabolism	244	RNA polymerase	ec:2.7.7.6	93	c2023_g1_i1, c2023_g1_i2, c4833_g1_i1, c4833_g2_i1, c4901_g1_i1, c5495_g1_i1, c5495_g2_i1, c5797_g1_i1, c7125_g1_i1, c7932_g1_i1, c8190_g1_i1, c8364_g1_i1, c8745_g1_i1, c10654_g1_i1, c10910_g1_i1, c11040_g1_i1, c11101_g1_i1, c11149_g1_i1, c11149_g1_i2, c11564_g1_i1, c11803_g1_i1, c12204_g1_i1, c12204_g1_i2, c12204_g1_i3, c12215_g1_i1, c12215_g1_i2, c12260_g1_i1, c12260_g2_i1, c12274_g1_i1, c12274…	map00240
Pyrimidine metabolism	244	deaminase	ec:3.5.4.5	1	c4451_g1_i1	map00240
Pyrimidine metabolism	244	phosphoribosyltransferase	ec:2.4.2.9	3	c6873_g1_i1, c16193_g1_i1, c16193_g1_i2	map00240
Pyrimidine metabolism	244	reductase	ec:1.17.4.1	8	c8609_g1_i1, c8609_g2_i1, c9798_g1_i1, c9798_g1_i2, c16711_g1_i1, c16711_g1_i2, c32150_g1_i1, c55219_g1_i1	map00240
Pyrimidine metabolism	244	uridine 5'-nucleotidase	ec:3.1.3.5	7	c3905_g1_i1, c8015_g1_i1, c10584_g1_i1, c10584_g1_i2, c14144_g1_i1, c16711_g2_i1, c16711_g2_i2	map00240
Pyrimidine metabolism	244	diphosphate phosphatase	ec:3.6.1.6	3	c14650_g1_i2, c37678_g1_i1, c43715_g1_i1	map00240
Pyrimidine metabolism	244	carbamoylaspartic dehydrase	ec:3.5.2.3	1	c23951_g1_i1	map00240
Pyrimidine metabolism	244	hydantoinase	ec:3.5.2.2	1	c8547_g1_i2	map00240
Pyrimidine metabolism	244	diphosphatase	ec:3.6.1.23	3	c25382_g1_i1, c30589_g1_i1, c39515_g1_i1	map00240
Pyrimidine metabolism	244	diphosphatase	ec:3.6.1.19	1	c37966_g1_i1	map00240
Pyrimidine metabolism	244	(asymmetrical)	ec:3.6.1.17	2	c7171_g1_i1, c7171_g1_i2	map00240
Pyrimidine metabolism	244	kinase	ec:2.7.4.22	4	c4520_g1_i1, c9155_g1_i1, c9155_g1_i2, c9155_g1_i3	map00240
Pyrimidine metabolism	244	kinase	ec:2.7.4.14	2	c25672_g1_i1, c40758_g1_i1	map00240
Pyrimidine metabolism	244	kinase	ec:2.7.4.10	1	c51129_g1_i1	map00240
Pyrimidine metabolism	244	carbamoyltransferase	ec:2.1.3.2	2	c2175_g1_i1, c2175_g1_i2	map00240
Pyrimidine metabolism	244	reductase	ec:1.8.1.9	3	c4890_g1_i1, c4890_g1_i2, c24471_g1_i1	map00240
Pyrimidine metabolism	244	kinase	ec:2.7.1.48	26	c6378_g1_i1, c6378_g1_i2, c15146_g2_i1, c15146_g2_i2, c15435_g1_i1, c15435_g1_i2, c15435_g1_i3, c15435_g1_i4, c15435_g1_i5, c15435_g1_i6, c16179_g1_i1, c16179_g1_i2, c16179_g1_i3, c16179_g1_i4, c16179_g1_i5, c16179_g1_i6, c16179_g1_i7, c16193_g1_i1, c16193_g1_i2, c17650_g1_i1, c24993_g1_i1, c36409_g1_i1, c39596_g1_i1, c40171_g1_i1, c47660_g1_i1, c48895_g1_i1	map00240
Pyrimidine metabolism	244	kinase	ec:2.7.1.21	7	c507_g1_i1, c507_g1_i2, c2028_g1_i1, c11183_g1_i1, c11183_g1_i2, c11183_g1_i3, c39413_g1_i1	map00240
Isoquinoline alkaloid biosynthesis	21	oxidase	ec:1.10.3.1	3	c9476_g1_i1, c15234_g1_i1, c15234_g2_i1	map00950
Isoquinoline alkaloid biosynthesis	21	transaminase	ec:2.6.1.57	18	c1990_g1_i1, c1990_g1_i2, c3017_g1_i1, c9142_g1_i1, c9142_g1_i2, c9437_g1_i1, c9437_g1_i2, c9828_g1_i1, c11513_g1_i1, c14869_g1_i1, c14869_g1_i2, c15595_g1_i1, c15595_g1_i3, c15595_g1_i4, c16735_g3_i1, c18403_g1_i1, c37440_g1_i1, c44647_g1_i1	map00950
Isoquinoline alkaloid biosynthesis	21	transaminase	ec:2.6.1.5	15	c1990_g1_i1, c1990_g1_i2, c3017_g1_i1, c9142_g1_i1, c9142_g1_i2, c11513_g1_i1, c14869_g1_i1, c14869_g1_i2, c15595_g1_i1, c15595_g1_i3, c15595_g1_i4, c16735_g3_i1, c18403_g1_i1, c37440_g1_i1, c44647_g1_i1	map00950
Isoquinoline alkaloid biosynthesis	21	transaminase	ec:2.6.1.1	18	c1990_g1_i1, c1990_g1_i2, c3017_g1_i1, c9142_g1_i1, c9142_g1_i2, c9437_g1_i1, c9437_g1_i2, c9828_g1_i1, c11513_g1_i1, c14869_g1_i1, c14869_g1_i2, c15595_g1_i1, c15595_g1_i3, c15595_g1_i4, c16735_g3_i1, c18403_g1_i1, c37440_g1_i1, c44647_g1_i1	map00950
Biosynthesis of siderophore group nonribosomal peptides	4	synthase	ec:5.4.4.2	4	c13895_g1_i1, c13895_g1_i2, c13895_g1_i3, c13895_g1_i4	map01053
Glyoxylate and dicarboxylate metabolism	116	carboxylase	ec:4.1.1.39	7	c16106_g1_i1, c16106_g1_i2, c16106_g1_i3, c16283_g10_i1, c34365_g1_i1, c49972_g1_i1, c54940_g1_i1	map00630
Glyoxylate and dicarboxylate metabolism	116	equilase	ec:1.11.1.6	9	c10345_g1_i1, c11003_g1_i1, c11531_g1_i1, c11679_g1_i1, c11679_g1_i2, c11679_g1_i3, c23864_g1_i1, c39735_g1_i1, c44206_g1_i1	map00630
Glyoxylate and dicarboxylate metabolism	116	lyase	ec:4.1.3.1	1	c17420_g1_i1	map00630
Glyoxylate and dicarboxylate metabolism	116	hydroxymethyltransferase	ec:2.1.2.1	19	c3148_g1_i1, c5875_g1_i1, c10944_g1_i1, c10944_g2_i1, c10944_g2_i2, c10944_g3_i1, c14549_g1_i1, c14549_g1_i2, c15452_g1_i1, c15452_g1_i2, c16437_g2_i1, c16458_g1_i1, c16458_g1_i2, c16458_g1_i3, c21692_g1_i1, c22008_g1_i1, c31254_g1_i1, c44846_g1_i1, c53673_g1_i1	map00630
Glyoxylate and dicarboxylate metabolism	116	oxidase	ec:1.2.3.4	4	c14699_g1_i1, c14699_g1_i2, c14699_g1_i3, c14699_g1_i4	map00630
Glyoxylate and dicarboxylate metabolism	116	phosphatase	ec:3.1.3.18	1	c13870_g1_i1	map00630
Glyoxylate and dicarboxylate metabolism	116	synthase	ec:2.3.3.9	3	c2385_g1_i1, c29031_g1_i1, c30625_g1_i1	map00630
Glyoxylate and dicarboxylate metabolism	116	(Si)-synthase	ec:2.3.3.1	4	c16349_g5_i1, c16349_g6_i1, c16349_g7_i1, c25049_g1_i1	map00630
Glyoxylate and dicarboxylate metabolism	116	ligase	ec:6.2.1.8	4	c13683_g1_i1, c13683_g1_i2, c13683_g1_i3, c51639_g1_i1	map00630
Glyoxylate and dicarboxylate metabolism	116	ec:3.5.1.49 formamidase	ec:3.5.1.49	1	c9848_g1_i1	map00630
Glyoxylate and dicarboxylate metabolism	116	decarboxylase	ec:4.1.1.8	1	c31623_g1_i1	map00630
Glyoxylate and dicarboxylate metabolism	116	deformylase	ec:3.5.1.10	6	c5328_g1_i1, c5328_g1_i2, c15611_g1_i1, c15611_g1_i2, c15611_g1_i3, c38142_g1_i1	map00630
Glyoxylate and dicarboxylate metabolism	116	synthase (ferredoxin)	ec:1.4.7.1	1	c16985_g1_i1	map00630
Glyoxylate and dicarboxylate metabolism	116	reductase	ec:1.1.1.81	2	c37577_g1_i1, c44955_g1_i1	map00630
Glyoxylate and dicarboxylate metabolism	116	reductase (NADP+)	ec:1.1.1.79	1	c44955_g1_i1	map00630
Glyoxylate and dicarboxylate metabolism	116	dehydrogenase	ec:1.1.99.14	5	c13489_g1_i1, c13489_g1_i2, c13489_g1_i3, c13489_g1_i4, c13489_g1_i5	map00630
Glyoxylate and dicarboxylate metabolism	116	dehydrogenase	ec:1.2.1.2	1	c31022_g1_i1	map00630
Glyoxylate and dicarboxylate metabolism	116	reductase	ec:1.1.1.60	2	c1871_g1_i1, c1871_g1_i2	map00630
Glyoxylate and dicarboxylate metabolism	116	dehydrogenase	ec:1.1.1.37	11	c486_g1_i1, c486_g2_i1, c3344_g1_i1, c6144_g1_i1, c8474_g1_i1, c8474_g2_i1, c9034_g1_i1, c9034_g1_i2, c16440_g5_i1, c17312_g1_i1, c30684_g1_i1	map00630
Glyoxylate and dicarboxylate metabolism	116	C-acetyltransferase	ec:2.3.1.9	3	c4736_g1_i1, c4736_g1_i2, c44756_g1_i1	map00630
Glyoxylate and dicarboxylate metabolism	116	reductase	ec:1.1.1.36	4	c13254_g1_i3, c13254_g1_i4, c15716_g1_i1, c15716_g1_i2	map00630
Glyoxylate and dicarboxylate metabolism	116	dehydrogenase	ec:1.1.1.29	1	c37577_g1_i1	map00630
Glyoxylate and dicarboxylate metabolism	116	reductase	ec:1.1.1.26	1	c44709_g1_i1	map00630
Glyoxylate and dicarboxylate metabolism	116	transaminase	ec:2.6.1.45	1	c24088_g1_i1	map00630
Glyoxylate and dicarboxylate metabolism	116	ligase	ec:6.3.1.2	8	c7549_g1_i1, c7549_g1_i2, c13281_g1_i1, c13281_g2_i1, c29179_g1_i1, c44223_g1_i1, c44824_g1_i1, c51490_g1_i1	map00630
Glyoxylate and dicarboxylate metabolism	116	3-kinase	ec:2.7.1.31	1	c44108_g1_i1	map00630
Glyoxylate and dicarboxylate metabolism	116	hydratase	ec:4.2.1.3	15	c9684_g1_i1, c9684_g1_i2, c9684_g1_i3, c16002_g1_i1, c16002_g1_i2, c16002_g1_i3, c16002_g1_i4, c16612_g1_i1, c16612_g1_i2, c16612_g1_i3, c25391_g1_i1, c33252_g1_i1, c46305_g1_i1, c51406_g1_i1, c52194_g1_i1	map00630
Glyoxylate and dicarboxylate metabolism	116	oxidase	ec:1.1.3.15	1	c893_g1_i1	map00630
Biosynthesis of ansamycins	3	glycolaldehydetransferase	ec:2.2.1.1	3	c8244_g1_i1, c15068_g1_i1, c15068_g1_i2	map01051
Lysine degradation	52	N-methyltransferase	ec:2.1.1.43	17	c2719_g1_i1, c4009_g1_i1, c8990_g1_i1, c10861_g2_i1, c10861_g3_i1, c11762_g1_i1, c12480_g1_i1, c13078_g1_i1, c13078_g1_i2, c13078_g1_i3, c15224_g1_i1, c16446_g9_i1, c21906_g1_i1, c34508_g1_i1, c45003_g1_i1, c52284_g1_i1, c53577_g1_i1	map00310
Lysine degradation	52	succinyltransferase	ec:2.3.1.61	4	c12160_g1_i1, c21526_g1_i1, c41309_g1_i1, c49415_g1_i1	map00310
Lysine degradation	52	dehydrogenase (NAD+)	ec:1.2.1.3	8	c6482_g1_i1, c15052_g1_i2, c24133_g1_i1, c42455_g1_i1, c44337_g1_i1, c51246_g1_i1, c51588_g1_i1, c51681_g1_i1	map00310
Lysine degradation	52	5-dioxygenase	ec:1.14.11.4	1	c12449_g1_i1	map00310
Lysine degradation	52	C-acetyltransferase	ec:2.3.1.9	3	c4736_g1_i1, c4736_g1_i2, c44756_g1_i1	map00310
Lysine degradation	52	dehydrogenase	ec:1.1.1.35	13	c3541_g1_i1, c5473_g1_i1, c5473_g2_i1, c12670_g1_i1, c12670_g1_i2, c12726_g1_i1, c14084_g2_i1, c14289_g1_i1, c15935_g4_i3, c16863_g1_i1, c44431_g1_i1, c45467_g1_i1, c45813_g1_i1	map00310
Lysine degradation	52	dehydrogenase (NADP+, L-lysine-forming)	ec:1.5.1.8	1	c6731_g1_i1	map00310
Lysine degradation	52	dehydrogenase (succinyl-transferring)	ec:1.2.4.2	4	c16266_g1_i1, c16266_g1_i2, c16266_g1_i3, c16266_g2_i1	map00310
Lysine degradation	52	transaminase	ec:2.6.1.21	1	c39182_g1_i1	map00310
Fatty acid elongation	29	hydrolase	ec:3.1.2.2	1	c31470_g1_i1	map00062
Fatty acid elongation	29	C-acyltransferase	ec:2.3.1.16	3	c11841_g1_i2, c11841_g2_i1, c11841_g2_i2	map00062
Fatty acid elongation	29	dehydrogenase	ec:1.1.1.35	13	c3541_g1_i1, c5473_g1_i1, c5473_g2_i1, c12670_g1_i1, c12670_g1_i2, c12726_g1_i1, c14084_g2_i1, c14289_g1_i1, c15935_g4_i3, c16863_g1_i1, c44431_g1_i1, c45467_g1_i1, c45813_g1_i1	map00062
Fatty acid elongation	29	hydrolase	ec:3.1.2.22	7	c8858_g2_i1, c15152_g1_i1, c15152_g1_i2, c15152_g1_i3, c15152_g1_i4, c15152_g1_i5, c15152_g1_i6	map00062
Fatty acid elongation	29	reductase (NADPH)	ec:1.3.1.38	5	c14854_g1_i1, c14854_g1_i2, c14854_g1_i3, c14854_g1_i4, c18076_g1_i1	map00062
Tryptophan metabolism	65	decarboxylase	ec:4.1.1.74	3	c18311_g1_i1, c19065_g1_i1, c40792_g1_i1	map00380
Tryptophan metabolism	65	hydratase	ec:4.2.1.84	1	c7082_g1_i1	map00380
Tryptophan metabolism	65	equilase	ec:1.11.1.6	9	c10345_g1_i1, c11003_g1_i1, c11531_g1_i1, c11679_g1_i1, c11679_g1_i2, c11679_g1_i3, c23864_g1_i1, c39735_g1_i1, c44206_g1_i1	map00380
Tryptophan metabolism	65	acylamidase	ec:3.5.1.4	1	c15981_g2_i1	map00380
Tryptophan metabolism	65	oxidase	ec:1.2.3.1	4	c10877_g1_i1, c24713_g1_i1, c27016_g1_i1, c31503_g1_i1	map00380
Tryptophan metabolism	65	myrosinase	ec:3.2.1.147	1	c16495_g1_i10	map00380
Tryptophan metabolism	65	dehydrogenase (NAD+)	ec:1.2.1.3	8	c6482_g1_i1, c15052_g1_i2, c24133_g1_i1, c42455_g1_i1, c44337_g1_i1, c51246_g1_i1, c51588_g1_i1, c51681_g1_i1	map00380
Tryptophan metabolism	65	C-acetyltransferase	ec:2.3.1.9	3	c4736_g1_i1, c4736_g1_i2, c44756_g1_i1	map00380
Tryptophan metabolism	65	dehydrogenase	ec:1.1.1.35	13	c3541_g1_i1, c5473_g1_i1, c5473_g2_i1, c12670_g1_i1, c12670_g1_i2, c12726_g1_i1, c14084_g2_i1, c14289_g1_i1, c15935_g4_i3, c16863_g1_i1, c44431_g1_i1, c45467_g1_i1, c45813_g1_i1	map00380
Tryptophan metabolism	65	dehydrogenase (succinyl-transferring)	ec:1.2.4.2	4	c16266_g1_i1, c16266_g1_i2, c16266_g1_i3, c16266_g2_i1	map00380
Tryptophan metabolism	65	monooxygenase	ec:1.14.14.1	18	c1347_g1_i1, c7203_g1_i1, c9466_g1_i1, c13295_g2_i1, c13295_g2_i2, c15067_g1_i1, c15067_g1_i2, c15067_g1_i3, c15670_g1_i2, c16512_g1_i1, c16512_g1_i2, c17505_g1_i1, c31875_g1_i1, c36632_g1_i1, c37504_g1_i1, c49335_g1_i1, c50999_g1_i1, c51659_g1_i1	map00380
Fatty acid biosynthesis	40	reductase (NADH)	ec:1.3.1.9	3	c16632_g1_i1, c18076_g1_i1, c23845_g1_i1	map00061
Fatty acid biosynthesis	40	reductase	ec:1.1.1.100	14	c4303_g1_i1, c4444_g1_i1, c4587_g1_i1, c7367_g1_i2, c7831_g1_i1, c8080_g1_i1, c8336_g1_i2, c16059_g1_i2, c16059_g1_i3, c16328_g1_i3, c16328_g1_i4, c16328_g1_i5, c16362_g1_i1, c24132_g1_i1	map00061
Fatty acid biosynthesis	40	synthase	ec:2.3.1.86	2	c16916_g1_i1, c17578_g1_i1	map00061
Fatty acid biosynthesis	40	synthase I	ec:2.3.1.41	6	c2003_g1_i1, c2679_g1_i1, c11408_g1_i1, c30459_g1_i1, c37540_g1_i1, c41175_g1_i1	map00061
Fatty acid biosynthesis	40	S-malonyltransferase	ec:2.3.1.39	1	c30855_g1_i1	map00061
Fatty acid biosynthesis	40	carboxylase	ec:6.3.4.14	6	c6137_g1_i1, c7857_g1_i1, c7857_g2_i1, c10658_g1_i1, c15396_g1_i1, c15396_g1_i2	map00061
Fatty acid biosynthesis	40	desaturase	ec:1.14.19.2	4	c14641_g1_i1, c14641_g2_i1, c20567_g1_i1, c40043_g1_i1	map00061
Fatty acid biosynthesis	40	hydrolase	ec:3.1.2.14	4	c12370_g1_i1, c16658_g7_i1, c16658_g7_i2, c16658_g7_i3	map00061
Pantothenate and CoA biosynthesis	46	dehydrogenase (NADP+)	ec:1.3.1.2	1	c13785_g1_i1	map00770
Pantothenate and CoA biosynthesis	46	hydroxymethyltransferase	ec:2.1.2.11	1	c7793_g1_i1	map00770
Pantothenate and CoA biosynthesis	46	ec:3.5.1.6 beta-ureidopropionase	ec:3.5.1.6	1	c16719_g5_i1	map00770
Pantothenate and CoA biosynthesis	46	synthase	ec:2.2.1.6	7	c7280_g1_i1, c8599_g1_i1, c8599_g1_i2, c16464_g1_i1, c31263_g1_i1, c38778_g1_i1, c48354_g1_i1	map00770
Pantothenate and CoA biosynthesis	46	adenylyltransferase	ec:2.7.7.3	1	c16319_g4_i2	map00770
Pantothenate and CoA biosynthesis	46	reductoisomerase	ec:1.1.1.86	2	c16701_g2_i1, c16701_g3_i1	map00770
Pantothenate and CoA biosynthesis	46	diphosphatase	ec:3.6.1.9	1	c16663_g3_i1	map00770
Pantothenate and CoA biosynthesis	46	hydantoinase	ec:3.5.2.2	1	c8547_g1_i2	map00770
Pantothenate and CoA biosynthesis	46	synthase	ec:2.7.8.7	3	c589_g1_i1, c589_g1_i2, c31365_g1_i1	map00770
Pantothenate and CoA biosynthesis	46	transaminase	ec:2.6.1.42	14	c11577_g1_i1, c11577_g1_i2, c11577_g1_i3, c12801_g1_i1, c12801_g1_i2, c13059_g1_i1, c13059_g1_i2, c13059_g2_i1, c13059_g2_i2, c13059_g3_i1, c13059_g3_i2, c17693_g1_i1, c30997_g1_i1, c38300_g1_i1	map00770
Pantothenate and CoA biosynthesis	46	kinase	ec:2.7.1.33	4	c4654_g1_i1, c4654_g1_i2, c15909_g3_i4, c15909_g3_i6	map00770
Pantothenate and CoA biosynthesis	46	dehydratase	ec:4.2.1.9	7	c8696_g1_i1, c8696_g1_i2, c8696_g1_i3, c8696_g1_i4, c15410_g1_i1, c15410_g1_i2, c40529_g1_i1	map00770
Pantothenate and CoA biosynthesis	46	kinase	ec:2.7.1.24	3	c6608_g1_i1, c8047_g1_i1, c12000_g1_i1	map00770
Selenocompound metabolism	23	lyase	ec:4.4.1.16	3	c12256_g1_i1, c14230_g1_i1, c14230_g1_i2	map00450
Selenocompound metabolism	23	adenylyltransferase	ec:2.7.7.4	5	c11508_g1_i1, c15576_g1_i1, c15576_g1_i2, c15576_g1_i3, c25965_g1_i1	map00450
Selenocompound metabolism	23	S-methyltransferase	ec:2.1.1.14	5	c8585_g1_i1, c12963_g1_i1, c12963_g2_i1, c12963_g3_i1, c49402_g1_i1	map00450
Selenocompound metabolism	23	synthase	ec:2.1.1.13	5	c8585_g1_i1, c12963_g1_i1, c12963_g2_i1, c12963_g3_i1, c49402_g1_i1	map00450
Selenocompound metabolism	23	beta-lyase	ec:4.4.1.8	1	c3657_g1_i1	map00450
Selenocompound metabolism	23	gamma-lyase	ec:4.4.1.1	2	c3657_g1_i1, c8530_g1_i1	map00450
Selenocompound metabolism	23	gamma-synthase	ec:2.5.1.48	1	c51410_g1_i1	map00450
Selenocompound metabolism	23	ligase	ec:6.1.1.10	4	c3348_g1_i1, c16151_g2_i1, c16151_g3_i1, c16151_g4_i1	map00450
Selenocompound metabolism	23	reductase	ec:1.8.1.9	3	c4890_g1_i1, c4890_g1_i2, c24471_g1_i1	map00450
Polyketide sugar unit biosynthesis	7	reductase	ec:1.1.1.133	7	c8290_g1_i1, c9473_g1_i1, c16045_g4_i1, c16045_g1_i3, c31352_g1_i1, c31489_g1_i1, c38680_g1_i1	map00523
Ubiquinone and other terpenoid-quinone biosynthesis	48	dehydrogenase (quinone)	ec:1.6.5.2	3	c7791_g1_i1, c12406_g1_i1, c12406_g2_i1	map00130
Ubiquinone and other terpenoid-quinone biosynthesis	48	synthase	ec:5.4.4.2	4	c13895_g1_i1, c13895_g1_i2, c13895_g1_i3, c13895_g1_i4	map00130
Ubiquinone and other terpenoid-quinone biosynthesis	48	dioxygenase	ec:1.13.11.27	5	c10753_g1_i1, c10753_g2_i1, c11870_g1_i1, c11870_g1_i2, c49556_g1_i1	map00130
Ubiquinone and other terpenoid-quinone biosynthesis	48	ligase	ec:6.2.1.26	9	c4311_g1_i1, c8445_g1_i1, c11856_g2_i1, c14199_g2_i1, c14199_g2_i2, c14345_g1_i1, c14345_g1_i2, c15363_g1_i1, c28495_g1_i1	map00130
Ubiquinone and other terpenoid-quinone biosynthesis	48	transaminase	ec:2.6.1.5	15	c1990_g1_i1, c1990_g1_i2, c3017_g1_i1, c9142_g1_i1, c9142_g1_i2, c11513_g1_i1, c14869_g1_i1, c14869_g1_i2, c15595_g1_i1, c15595_g1_i3, c15595_g1_i4, c16735_g3_i1, c18403_g1_i1, c37440_g1_i1, c44647_g1_i1	map00130
Ubiquinone and other terpenoid-quinone biosynthesis	48	ligase	ec:6.2.1.12	12	c1366_g1_i1, c10732_g2_i1, c10732_g3_i1, c10732_g3_i2, c10732_g4_i1, c13683_g1_i1, c13683_g1_i2, c13683_g1_i3, c27100_g1_i1, c39749_g1_i1, c40769_g1_i1, c51546_g1_i1	map00130
Streptomycin biosynthesis	25	reductase	ec:1.1.1.133	7	c8290_g1_i1, c9473_g1_i1, c16045_g4_i1, c16045_g1_i3, c31352_g1_i1, c31489_g1_i1, c38680_g1_i1	map00521
Streptomycin biosynthesis	25	phosphatase	ec:3.1.3.25	6	c2200_g1_i1, c10623_g1_i1, c14926_g1_i1, c14926_g1_i2, c14926_g1_i4, c24730_g1_i1	map00521
Streptomycin biosynthesis	25	synthase	ec:5.5.1.4	8	c11877_g1_i1, c11877_g1_i2, c11877_g1_i3, c11877_g1_i4, c18859_g1_i1, c34181_g1_i1, c40434_g1_i1, c44317_g1_i1	map00521
Streptomycin biosynthesis	25	(alpha-D-glucose-1,6-bisphosphate-dependent)	ec:5.4.2.2	4	c16418_g1_i1, c16418_g1_i2, c16418_g1_i3, c30950_g1_i1	map00521
Steroid degradation	23	dehydrogenase	ec:1.1.1.145	19	c5189_g1_i1, c5920_g1_i1, c7328_g1_i1, c7328_g1_i2, c11221_g1_i1, c12691_g4_i1, c13965_g1_i1, c13965_g1_i2, c14079_g1_i1, c14079_g2_i1, c14559_g1_i1, c14559_g1_i2, c14559_g1_i3, c14559_g1_i4, c15909_g3_i1, c15909_g3_i2, c23912_g1_i1, c38641_g1_i1, c44265_g1_i1	map00984
Steroid degradation	23	4-dehydrogenase (acceptor)	ec:1.3.99.5	4	c15353_g1_i1, c15353_g1_i2, c18076_g1_i1, c34425_g1_i1	map00984
alpha-Linolenic acid metabolism	52	cyclase	ec:5.3.99.6	3	c10721_g1_i1, c10721_g1_i2, c10721_g1_i3	map00592
alpha-Linolenic acid metabolism	52	dehydratase	ec:4.2.1.92	5	c13627_g1_i1, c13627_g5_i1, c24718_g1_i1, c45472_g1_i1, c45598_g1_i1	map00592
alpha-Linolenic acid metabolism	52	C-acyltransferase	ec:2.3.1.16	3	c11841_g1_i2, c11841_g2_i1, c11841_g2_i2	map00592
alpha-Linolenic acid metabolism	52	13S-lipoxygenase	ec:1.13.11.12	29	c1609_g1_i1, c1609_g2_i1, c4688_g1_i1, c5241_g1_i1, c7049_g1_i1, c7974_g2_i1, c10913_g1_i1, c10913_g2_i1, c14522_g1_i1, c14522_g1_i2, c14522_g1_i3, c14522_g1_i4, c15460_g1_i1, c15460_g1_i3, c15460_g1_i4, c16616_g3_i1, c16616_g3_i2, c16616_g3_i3, c16616_g3_i4, c16616_g3_i5, c17626_g1_i1, c19962_g1_i1, c26913_g1_i1, c31876_g1_i1, c40468_g1_i1, c45742_g1_i1, c49806_g1_i1, c51243_g1_i1, c51725_g1_i1	map00592
alpha-Linolenic acid metabolism	52	oxidase	ec:1.3.3.6	5	c4179_g1_i1, c15355_g1_i2, c16364_g7_i1, c16364_g7_i2, c45680_g1_i1	map00592
alpha-Linolenic acid metabolism	52	A2	ec:3.1.1.4	5	c7111_g1_i1, c15046_g2_i1, c15046_g3_i1, c15560_g1_i2, c38263_g1_i1	map00592
alpha-Linolenic acid metabolism	52	reductase	ec:1.3.1.42	2	c9560_g2_i1, c17253_g1_i1	map00592
Amino sugar and nucleotide sugar metabolism	100	end alpha-L-arabinofuranosidase	ec:3.2.1.55	10	c14384_g1_i1, c14384_g1_i2, c14384_g1_i3, c30859_g1_i1, c31989_g1_i1, c36130_g1_i1, c38890_g1_i1, c44426_g1_i1, c46576_g1_i1, c54337_g1_i1	map00520
Amino sugar and nucleotide sugar metabolism	100	hexosaminidase	ec:3.2.1.52	8	c12496_g1_i1, c12496_g1_i2, c13552_g1_i1, c13552_g1_i2, c13552_g1_i3, c13552_g1_i4, c32465_g1_i1, c45147_g1_i1	map00520
Amino sugar and nucleotide sugar metabolism	100	1,4-beta-xylosidase	ec:3.2.1.37	6	c30859_g1_i1, c31989_g1_i1, c36130_g1_i1, c44426_g1_i1, c46576_g1_i1, c54337_g1_i1	map00520
Amino sugar and nucleotide sugar metabolism	100	chitodextrinase	ec:3.2.1.14	22	c1653_g2_i1, c1915_g2_i1, c4681_g1_i1, c6206_g2_i1, c6279_g1_i1, c6279_g2_i1, c9758_g1_i1, c11977_g1_i1, c11977_g1_i2, c12676_g1_i1, c12676_g1_i2, c12676_g1_i3, c13347_g1_i1, c13347_g1_i2, c13347_g1_i3, c17495_g1_i1, c30928_g1_i1, c35088_g1_i1, c42866_g1_i1, c53595_g1_i1, c54969_g1_i1, c56222_g1_i1	map00520
Amino sugar and nucleotide sugar metabolism	100	uridylyltransferase	ec:2.7.7.9	5	c1881_g1_i1, c1881_g1_i2, c15114_g1_i1, c44804_g1_i1, c50982_g1_i1	map00520
Amino sugar and nucleotide sugar metabolism	100	uridylyltransferase	ec:2.7.7.44	2	c1881_g1_i1, c1881_g1_i2	map00520
Amino sugar and nucleotide sugar metabolism	100	synthase	ec:3.13.1.1	3	c10490_g1_i1, c10490_g1_i2, c10490_g1_i3	map00520
Amino sugar and nucleotide sugar metabolism	100	reductase	ec:1.6.2.2	1	c17302_g1_i1	map00520
Amino sugar and nucleotide sugar metabolism	100	guanylyltransferase	ec:2.7.7.30	1	c11587_g1_i1	map00520
Amino sugar and nucleotide sugar metabolism	100	adenylyltransferase	ec:2.7.7.27	6	c2624_g1_i1, c2624_g2_i1, c2766_g1_i1, c7768_g1_i1, c7768_g2_i1, c16891_g1_i1	map00520
Amino sugar and nucleotide sugar metabolism	100	diphosphorylase	ec:2.7.7.23	3	c16746_g1_i2, c40604_g1_i1, c44000_g1_i1	map00520
Amino sugar and nucleotide sugar metabolism	100	guanylyltransferase (GDP)	ec:2.7.7.22	3	c15090_g2_i1, c30552_g1_i1, c36788_g1_i1	map00520
Amino sugar and nucleotide sugar metabolism	100	N-acetyltransferase	ec:2.3.1.157	3	c16746_g1_i2, c40604_g1_i1, c44000_g1_i1	map00520
Amino sugar and nucleotide sugar metabolism	100	guanylyltransferase	ec:2.7.7.13	2	c10056_g1_i1, c56544_g1_i1	map00520
Amino sugar and nucleotide sugar metabolism	100	uridylyltransferase	ec:2.7.7.12	1	c44801_g1_i1	map00520
Amino sugar and nucleotide sugar metabolism	100	uridylyltransferase	ec:2.7.7.11	2	c1881_g1_i1, c1881_g1_i2	map00520
Amino sugar and nucleotide sugar metabolism	100	uridylyltransferase	ec:2.7.7.10	2	c1881_g1_i1, c1881_g1_i2	map00520
Amino sugar and nucleotide sugar metabolism	100	4-alpha-galacturonosyltransferase	ec:2.4.1.43	4	c43623_g1_i1, c49030_g1_i1, c51277_g1_i1, c57029_g1_i1	map00520
Amino sugar and nucleotide sugar metabolism	100	synthase	ec:1.1.1.271	4	c14699_g1_i1, c14699_g1_i2, c14699_g1_i3, c14699_g1_i4	map00520
Amino sugar and nucleotide sugar metabolism	100	N-acetyltransferase	ec:2.3.1.4	6	c16063_g1_i2, c16063_g1_i3, c16063_g1_i4, c16063_g1_i6, c16063_g1_i9, c16063_g1_i13	map00520
Amino sugar and nucleotide sugar metabolism	100	6-dehydrogenase	ec:1.1.1.22	9	c3938_g1_i1, c6460_g1_i1, c7583_g1_i1, c7583_g2_i1, c16089_g1_i1, c16089_g1_i2, c16756_g1_i1, c22111_g1_i1, c41163_g1_i1	map00520
Amino sugar and nucleotide sugar metabolism	100	mannose phosphomutase	ec:5.4.2.8	4	c2213_g1_i1, c13786_g1_i2, c13786_g1_i3, c14467_g1_i1	map00520
Amino sugar and nucleotide sugar metabolism	100	mutase	ec:5.4.2.3	2	c13175_g1_i1, c13175_g1_i2	map00520
Amino sugar and nucleotide sugar metabolism	100	transaminase (isomerizing)	ec:2.6.1.16	1	c16720_g3_i1	map00520
Amino sugar and nucleotide sugar metabolism	100	(alpha-D-glucose-1,6-bisphosphate-dependent)	ec:5.4.2.2	4	c16418_g1_i1, c16418_g1_i2, c16418_g1_i3, c30950_g1_i1	map00520
Amino sugar and nucleotide sugar metabolism	100	fucokinase (phosphorylating)	ec:2.7.1.52	1	c11587_g1_i1	map00520
Amino sugar and nucleotide sugar metabolism	100	L-arabinokinase (phosphorylating)	ec:2.7.1.46	1	c32935_g1_i1	map00520
Drug metabolism - other enzymes	43	dehydrogenase (NADP+)	ec:1.3.1.2	1	c13785_g1_i1	map00983
Drug metabolism - other enzymes	43	ec:3.5.1.6 beta-ureidopropionase	ec:3.5.1.6	1	c16719_g5_i1	map00983
Drug metabolism - other enzymes	43	phosphoribosyltransferase	ec:2.4.2.10	1	c4921_g1_i1	map00983
Drug metabolism - other enzymes	43	synthase (glutamine-hydrolysing)	ec:6.3.5.2	1	c37722_g1_i1	map00983
Drug metabolism - other enzymes	43	deaminase	ec:3.5.4.5	1	c4451_g1_i1	map00983
Drug metabolism - other enzymes	43	phosphoribosyltransferase	ec:2.4.2.8	1	c6784_g1_i1	map00983
Drug metabolism - other enzymes	43	hydantoinase	ec:3.5.2.2	1	c8547_g1_i2	map00983
Drug metabolism - other enzymes	43	diphosphatase	ec:3.6.1.19	1	c37966_g1_i1	map00983
Drug metabolism - other enzymes	43	1-naphthol glucuronyltransferase	ec:2.4.1.17	1	c31218_g1_i1	map00983
Drug metabolism - other enzymes	43	dehydrogenase	ec:1.1.1.205	1	c2526_g1_i1	map00983
Drug metabolism - other enzymes	43	kinase	ec:2.7.1.48	26	c6378_g1_i1, c6378_g1_i2, c15146_g2_i1, c15146_g2_i2, c15435_g1_i1, c15435_g1_i2, c15435_g1_i3, c15435_g1_i4, c15435_g1_i5, c15435_g1_i6, c16179_g1_i1, c16179_g1_i2, c16179_g1_i3, c16179_g1_i4, c16179_g1_i5, c16179_g1_i6, c16179_g1_i7, c16193_g1_i1, c16193_g1_i2, c17650_g1_i1, c24993_g1_i1, c36409_g1_i1, c39596_g1_i1, c40171_g1_i1, c47660_g1_i1, c48895_g1_i1	map00983
Drug metabolism - other enzymes	43	kinase	ec:2.7.1.21	7	c507_g1_i1, c507_g1_i2, c2028_g1_i1, c11183_g1_i1, c11183_g1_i2, c11183_g1_i3, c39413_g1_i1	map00983
Linoleic acid metabolism	52	13S-lipoxygenase	ec:1.13.11.12	29	c1609_g1_i1, c1609_g2_i1, c4688_g1_i1, c5241_g1_i1, c7049_g1_i1, c7974_g2_i1, c10913_g1_i1, c10913_g2_i1, c14522_g1_i1, c14522_g1_i2, c14522_g1_i3, c14522_g1_i4, c15460_g1_i1, c15460_g1_i3, c15460_g1_i4, c16616_g3_i1, c16616_g3_i2, c16616_g3_i3, c16616_g3_i4, c16616_g3_i5, c17626_g1_i1, c19962_g1_i1, c26913_g1_i1, c31876_g1_i1, c40468_g1_i1, c45742_g1_i1, c49806_g1_i1, c51243_g1_i1, c51725_g1_i1	map00591
Linoleic acid metabolism	52	monooxygenase	ec:1.14.14.1	18	c1347_g1_i1, c7203_g1_i1, c9466_g1_i1, c13295_g2_i1, c13295_g2_i2, c15067_g1_i1, c15067_g1_i2, c15067_g1_i3, c15670_g1_i2, c16512_g1_i1, c16512_g1_i2, c17505_g1_i1, c31875_g1_i1, c36632_g1_i1, c37504_g1_i1, c49335_g1_i1, c50999_g1_i1, c51659_g1_i1	map00591
Linoleic acid metabolism	52	A2	ec:3.1.1.4	5	c7111_g1_i1, c15046_g2_i1, c15046_g3_i1, c15560_g1_i2, c38263_g1_i1	map00591
Drug metabolism - cytochrome P450	89	dehydrogenase	ec:1.1.1.1	13	c1052_g1_i1, c3623_g1_i1, c3623_g1_i2, c4244_g2_i1, c4303_g1_i1, c15505_g1_i2, c15821_g1_i1, c16089_g1_i1, c16089_g1_i2, c20948_g1_i1, c29503_g1_i1, c44883_g1_i1, c56208_g1_i1	map00982
Drug metabolism - cytochrome P450	89	oxidase	ec:1.2.3.1	4	c10877_g1_i1, c24713_g1_i1, c27016_g1_i1, c31503_g1_i1	map00982
Drug metabolism - cytochrome P450	89	monooxygenase	ec:1.14.13.8	22	c2941_g1_i1, c2941_g1_i2, c5905_g1_i1, c11029_g1_i1, c16074_g1_i1, c16074_g1_i2, c16074_g1_i3, c17341_g1_i1, c18311_g1_i1, c19065_g1_i1, c25491_g1_i1, c28273_g1_i1, c29213_g1_i1, c34891_g1_i1, c34951_g1_i1, c37370_g1_i1, c40792_g1_i1, c42129_g1_i1, c42171_g1_i1, c43129_g1_i1, c46625_g1_i1, c46740_g1_i1	map00982
Drug metabolism - cytochrome P450	89	dehydrogenase [NAD(P)+]	ec:1.2.1.5	5	c6482_g1_i1, c8028_g1_i1, c8028_g1_i2, c16823_g1_i1, c23627_g1_i1	map00982
Drug metabolism - cytochrome P450	89	1-naphthol glucuronyltransferase	ec:2.4.1.17	1	c31218_g1_i1	map00982
Drug metabolism - cytochrome P450	89	transferase	ec:2.5.1.18	26	c5662_g1_i2, c7226_g1_i1, c8308_g1_i1, c14587_g3_i1, c14587_g3_i3, c14616_g2_i1, c14931_g1_i1, c14931_g1_i2, c15344_g1_i1, c15344_g2_i3, c15631_g2_i1, c15951_g1_i1, c15951_g2_i1, c16956_g1_i1, c17214_g1_i1, c21864_g1_i1, c22734_g1_i1, c23948_g1_i1, c24927_g1_i1, c27841_g1_i1, c28622_g1_i1, c29251_g1_i1, c34008_g1_i1, c35958_g1_i1, c38540_g1_i1, c46988_g1_i1	map00982
Drug metabolism - cytochrome P450	89	monooxygenase	ec:1.14.14.1	18	c1347_g1_i1, c7203_g1_i1, c9466_g1_i1, c13295_g2_i1, c13295_g2_i2, c15067_g1_i1, c15067_g1_i2, c15067_g1_i3, c15670_g1_i2, c16512_g1_i1, c16512_g1_i2, c17505_g1_i1, c31875_g1_i1, c36632_g1_i1, c37504_g1_i1, c49335_g1_i1, c50999_g1_i1, c51659_g1_i1	map00982
Arachidonic acid metabolism	42	hydrolase	ec:3.3.2.6	1	c1934_g1_i1	map00590
Arachidonic acid metabolism	42	peroxidase	ec:1.11.1.9	15	c11381_g1_i1, c11381_g1_i2, c13283_g1_i1, c13283_g1_i2, c13283_g3_i1, c13283_g3_i2, c14931_g1_i1, c14931_g1_i2, c15004_g4_i1, c15004_g4_i2, c16970_g1_i1, c30996_g1_i1, c33904_g1_i1, c41526_g1_i1, c44203_g1_i1	map00590
Arachidonic acid metabolism	42	9-reductase	ec:1.1.1.189	1	c16301_g1_i1	map00590
Arachidonic acid metabolism	42	synthase	ec:1.14.99.1	2	c16606_g1_i1, c16606_g1_i2	map00590
Arachidonic acid metabolism	42	monooxygenase	ec:1.14.14.1	18	c1347_g1_i1, c7203_g1_i1, c9466_g1_i1, c13295_g2_i1, c13295_g2_i2, c15067_g1_i1, c15067_g1_i2, c15067_g1_i3, c15670_g1_i2, c16512_g1_i1, c16512_g1_i2, c17505_g1_i1, c31875_g1_i1, c36632_g1_i1, c37504_g1_i1, c49335_g1_i1, c50999_g1_i1, c51659_g1_i1	map00590
Arachidonic acid metabolism	42	A2	ec:3.1.1.4	5	c7111_g1_i1, c15046_g2_i1, c15046_g3_i1, c15560_g1_i2, c38263_g1_i1	map00590
Nitrogen metabolism	40	synthase (NADH)	ec:1.4.1.14	1	c12795_g1_i1	map00910
Nitrogen metabolism	40	monooxygenase	ec:1.13.12.16	1	c38958_g1_i1	map00910
Nitrogen metabolism	40	dehydrogenase (NADP+)	ec:1.4.1.4	1	c9672_g1_i1	map00910
Nitrogen metabolism	40	dehydrogenase [NAD(P)+]	ec:1.4.1.3	5	c5223_g1_i1, c8304_g1_i1, c8304_g2_i1, c26690_g1_i1, c37953_g1_i1	map00910
Nitrogen metabolism	40	dehydrogenase	ec:1.4.1.2	4	c8304_g1_i1, c8304_g2_i1, c26690_g1_i1, c37953_g1_i1	map00910
Nitrogen metabolism	40	reductase (NADH)	ec:1.7.1.1	2	c8156_g2_i1, c37708_g1_i1	map00910
Nitrogen metabolism	40	ec:3.5.1.49 formamidase	ec:3.5.1.49	1	c9848_g1_i1	map00910
Nitrogen metabolism	40	synthase (ferredoxin)	ec:1.4.7.1	1	c16985_g1_i1	map00910
Nitrogen metabolism	40	reductase	ec:1.7.7.1	5	c9874_g1_i1, c10522_g1_i1, c10522_g2_i1, c11640_g1_i1, c11640_g2_i1	map00910
Nitrogen metabolism	40	ligase	ec:6.3.1.2	8	c7549_g1_i1, c7549_g1_i2, c13281_g1_i1, c13281_g2_i1, c29179_g1_i1, c44223_g1_i1, c44824_g1_i1, c51490_g1_i1	map00910
Nitrogen metabolism	40	dehydratase	ec:4.2.1.1	15	c261_g1_i1, c309_g1_i1, c309_g1_i2, c2596_g1_i1, c2596_g1_i2, c5226_g1_i1, c5226_g1_i2, c9729_g2_i1, c12565_g1_i1, c12565_g2_i1, c12565_g2_i2, c13451_g1_i1, c13451_g1_i2, c23111_g1_i1, c50930_g1_i1	map00910
Insect hormone biosynthesis	1	dehydrogenase (NADP+)	ec:1.1.1.216	1	c17722_g1_i1	map00981
Cysteine and methionine metabolism	146	decarboxylase	ec:4.1.1.50	7	c2827_g2_i1, c8636_g1_i1, c9406_g1_i1, c9406_g2_i1, c21455_g1_i1, c46876_g1_i1, c51645_g1_i1	map00270
Cysteine and methionine metabolism	146	dehydrogenase	ec:1.1.1.3	8	c10862_g1_i1, c10862_g1_i2, c10862_g1_i3, c11396_g1_i1, c15340_g1_i1, c15340_g1_i2, c15340_g1_i3, c15340_g1_i4	map00270
Cysteine and methionine metabolism	146	synthase	ec:3.1.3.77	4	c782_g1_i1, c10728_g1_i1, c13124_g1_i1, c13124_g2_i1	map00270
Cysteine and methionine metabolism	146	desulfhydrase	ec:4.4.1.15	2	c9320_g1_i1, c9320_g1_i2	map00270
Cysteine and methionine metabolism	146	synthase	ec:4.4.1.14	7	c9437_g1_i1, c16302_g1_i1, c16302_g2_i1, c16302_g3_i1, c44045_g1_i1, c45308_g1_i1, c54322_g1_i1	map00270
Cysteine and methionine metabolism	146	(cytosine-5-)-methyltransferase	ec:2.1.1.37	13	c1429_g1_i1, c1787_g1_i1, c7835_g1_i1, c8313_g1_i1, c8313_g1_i2, c9803_g1_i1, c9803_g1_i2, c10722_g1_i1, c10722_g2_i1, c10722_g3_i1, c16709_g1_i1, c16709_g2_i1, c20412_g1_i1	map00270
Cysteine and methionine metabolism	146	S-methyltransferase	ec:2.1.1.14	5	c8585_g1_i1, c12963_g1_i1, c12963_g2_i1, c12963_g3_i1, c49402_g1_i1	map00270
Cysteine and methionine metabolism	146	synthase	ec:2.1.1.13	5	c8585_g1_i1, c12963_g1_i1, c12963_g2_i1, c12963_g3_i1, c49402_g1_i1	map00270
Cysteine and methionine metabolism	146	adenosyltransferase	ec:2.5.1.6	7	c3113_g1_i1, c8300_g1_i1, c15301_g1_i1, c15301_g1_i2, c15828_g2_i1, c16767_g1_i1, c47278_g1_i1	map00270
Cysteine and methionine metabolism	146	S-methyltransferase	ec:2.1.1.10	7	c2062_g1_i1, c2062_g1_i2, c14692_g1_i1, c14692_g1_i2, c14692_g1_i3, c14692_g1_i4, c14692_g1_i5	map00270
Cysteine and methionine metabolism	146	sulfurtransferase	ec:2.8.1.2	8	c14227_g1_i1, c14227_g2_i1, c14227_g2_i2, c14227_g2_i3, c14227_g2_i4, c14227_g3_i1, c16391_g1_i1, c16391_g1_i2	map00270
Cysteine and methionine metabolism	146	kinase	ec:2.7.2.4	8	c6053_g1_i1, c10862_g1_i1, c10862_g1_i2, c10862_g1_i3, c15340_g1_i1, c15340_g1_i2, c15340_g1_i3, c15340_g1_i4	map00270
Cysteine and methionine metabolism	146	O-acetyltransferase	ec:2.3.1.30	5	c10324_g1_i1, c14184_g1_i1, c14184_g1_i2, c15198_g4_i1, c25373_g1_i1	map00270
Cysteine and methionine metabolism	146	S-adenosylhomocysteine synthase	ec:3.3.1.1	2	c8914_g1_i1, c16088_g1_i1	map00270
Cysteine and methionine metabolism	146	beta-lyase	ec:4.4.1.8	1	c3657_g1_i1	map00270
Cysteine and methionine metabolism	146	gamma-lyase	ec:4.4.1.1	2	c3657_g1_i1, c8530_g1_i1	map00270
Cysteine and methionine metabolism	146	dioxygenase [iron(II)-requiring]	ec:1.13.11.54	2	c874_g1_i1, c37441_g1_i1	map00270
Cysteine and methionine metabolism	146	dehydrogenase	ec:1.1.1.37	11	c486_g1_i1, c486_g2_i1, c3344_g1_i1, c6144_g1_i1, c8474_g1_i1, c8474_g2_i1, c9034_g1_i1, c9034_g1_i2, c16440_g5_i1, c17312_g1_i1, c30684_g1_i1	map00270
Cysteine and methionine metabolism	146	gamma-synthase	ec:2.5.1.48	1	c51410_g1_i1	map00270
Cysteine and methionine metabolism	146	synthase	ec:2.5.1.47	14	c16071_g8_i1, c16071_g8_i2, c16071_g8_i3, c16071_g8_i4, c16071_g8_i6, c16071_g8_i7, c16071_g8_i8, c16071_g8_i9, c16071_g8_i11, c16071_g8_i12, c30527_g1_i1, c30812_g1_i1, c44178_g1_i1, c55500_g1_i1	map00270
Cysteine and methionine metabolism	146	kinase	ec:2.7.1.100	2	c3694_g1_i1, c3694_g1_i2	map00270
Cysteine and methionine metabolism	146	dehydrogenase	ec:1.1.1.27	5	c1016_g1_i1, c1016_g2_i1, c12137_g1_i1, c17019_g1_i1, c33342_g1_i1	map00270
Cysteine and methionine metabolism	146	synthase	ec:2.5.1.22	1	c23947_g1_i1	map00270
Cysteine and methionine metabolism	146	synthase	ec:2.5.1.16	3	c18656_g1_i1, c23947_g1_i1, c24575_g1_i1	map00270
Cysteine and methionine metabolism	146	transaminase	ec:2.6.1.57	18	c1990_g1_i1, c1990_g1_i2, c3017_g1_i1, c9142_g1_i1, c9142_g1_i2, c9437_g1_i1, c9437_g1_i2, c9828_g1_i1, c11513_g1_i1, c14869_g1_i1, c14869_g1_i2, c15595_g1_i1, c15595_g1_i3, c15595_g1_i4, c16735_g3_i1, c18403_g1_i1, c37440_g1_i1, c44647_g1_i1	map00270
Cysteine and methionine metabolism	146	transaminase	ec:2.6.1.5	15	c1990_g1_i1, c1990_g1_i2, c3017_g1_i1, c9142_g1_i1, c9142_g1_i2, c11513_g1_i1, c14869_g1_i1, c14869_g1_i2, c15595_g1_i1, c15595_g1_i3, c15595_g1_i4, c16735_g3_i1, c18403_g1_i1, c37440_g1_i1, c44647_g1_i1	map00270
Cysteine and methionine metabolism	146	transaminase	ec:2.6.1.1	18	c1990_g1_i1, c1990_g1_i2, c3017_g1_i1, c9142_g1_i1, c9142_g1_i2, c9437_g1_i1, c9437_g1_i2, c9828_g1_i1, c11513_g1_i1, c14869_g1_i1, c14869_g1_i2, c15595_g1_i1, c15595_g1_i3, c15595_g1_i4, c16735_g3_i1, c18403_g1_i1, c37440_g1_i1, c44647_g1_i1	map00270
Cysteine and methionine metabolism	146	dehydrogenase	ec:1.2.1.11	1	c44908_g1_i1	map00270
Cysteine and methionine metabolism	146	oxidase	ec:1.14.17.4	12	c297_g1_i1, c2516_g1_i1, c2516_g1_i2, c15893_g2_i1, c16446_g4_i1, c16446_g4_i2, c20886_g1_i1, c23785_g1_i1, c26951_g1_i1, c33981_g1_i1, c43119_g1_i1, c52312_g1_i1	map00270
Metabolism of xenobiotics by cytochrome P450	66	epoxide hydrolase	ec:3.3.2.9	2	c19116_g1_i1, c36682_g1_i1	map00980
Metabolism of xenobiotics by cytochrome P450	66	dehydrogenase	ec:1.1.1.1	13	c1052_g1_i1, c3623_g1_i1, c3623_g1_i2, c4244_g2_i1, c4303_g1_i1, c15505_g1_i2, c15821_g1_i1, c16089_g1_i1, c16089_g1_i2, c20948_g1_i1, c29503_g1_i1, c44883_g1_i1, c56208_g1_i1	map00980
Metabolism of xenobiotics by cytochrome P450	66	dehydrogenase	ec:1.1.1.146	1	c14368_g2_i1	map00980
Metabolism of xenobiotics by cytochrome P450	66	dehydrogenase [NAD(P)+]	ec:1.2.1.5	5	c6482_g1_i1, c8028_g1_i1, c8028_g1_i2, c16823_g1_i1, c23627_g1_i1	map00980
Metabolism of xenobiotics by cytochrome P450	66	1-naphthol glucuronyltransferase	ec:2.4.1.17	1	c31218_g1_i1	map00980
Metabolism of xenobiotics by cytochrome P450	66	transferase	ec:2.5.1.18	26	c5662_g1_i2, c7226_g1_i1, c8308_g1_i1, c14587_g3_i1, c14587_g3_i3, c14616_g2_i1, c14931_g1_i1, c14931_g1_i2, c15344_g1_i1, c15344_g2_i3, c15631_g2_i1, c15951_g1_i1, c15951_g2_i1, c16956_g1_i1, c17214_g1_i1, c21864_g1_i1, c22734_g1_i1, c23948_g1_i1, c24927_g1_i1, c27841_g1_i1, c28622_g1_i1, c29251_g1_i1, c34008_g1_i1, c35958_g1_i1, c38540_g1_i1, c46988_g1_i1	map00980
Metabolism of xenobiotics by cytochrome P450	66	monooxygenase	ec:1.14.14.1	18	c1347_g1_i1, c7203_g1_i1, c9466_g1_i1, c13295_g2_i1, c13295_g2_i2, c15067_g1_i1, c15067_g1_i2, c15067_g1_i3, c15670_g1_i2, c16512_g1_i1, c16512_g1_i2, c17505_g1_i1, c31875_g1_i1, c36632_g1_i1, c37504_g1_i1, c49335_g1_i1, c50999_g1_i1, c51659_g1_i1	map00980
C5-Branched dibasic acid metabolism	24	synthase	ec:2.2.1.6	7	c7280_g1_i1, c8599_g1_i1, c8599_g1_i2, c16464_g1_i1, c31263_g1_i1, c38778_g1_i1, c48354_g1_i1	map00660
C5-Branched dibasic acid metabolism	24	ligase (ADP-forming)	ec:6.2.1.5	15	c6992_g1_i1, c6992_g1_i2, c7679_g1_i1, c8480_g1_i1, c8480_g1_i2, c13793_g1_i1, c13793_g1_i2, c14984_g1_i1, c14984_g1_i2, c14984_g1_i3, c32356_g1_i1, c39320_g1_i1, c45806_g1_i1, c46606_g1_i1, c56471_g1_i1	map00660
C5-Branched dibasic acid metabolism	24	dehydrogenase	ec:1.1.1.85	2	c13179_g1_i2, c44477_g1_i1	map00660
Histidine metabolism	33	phosphoribosyltransferase	ec:2.4.2.17	1	c51707_g1_i1	map00340
Histidine metabolism	33	cyclohydrolase	ec:3.5.4.19	1	c3131_g1_i1	map00340
Histidine metabolism	33	histidinol phosphate phosphatase	ec:3.1.3.15	1	c2200_g1_i1	map00340
Histidine metabolism	33	diphosphatase	ec:3.6.1.31	1	c3131_g1_i1	map00340
Histidine metabolism	33	dehydrogenase [NAD(P)+]	ec:1.2.1.5	5	c6482_g1_i1, c8028_g1_i1, c8028_g1_i2, c16823_g1_i1, c23627_g1_i1	map00340
Histidine metabolism	33	dehydrogenase (NAD+)	ec:1.2.1.3	8	c6482_g1_i1, c15052_g1_i2, c24133_g1_i1, c42455_g1_i1, c44337_g1_i1, c51246_g1_i1, c51588_g1_i1, c51681_g1_i1	map00340
Histidine metabolism	33	dehydrogenase	ec:1.1.1.23	3	c14340_g1_i1, c14340_g1_i2, c14340_g1_i3	map00340
Histidine metabolism	33	transaminase	ec:2.6.1.9	15	c1990_g1_i1, c1990_g1_i2, c3017_g1_i1, c9142_g1_i1, c9142_g1_i2, c11513_g1_i1, c14869_g1_i1, c14869_g1_i2, c15595_g1_i1, c15595_g1_i3, c15595_g1_i4, c16735_g3_i1, c18403_g1_i1, c37440_g1_i1, c44647_g1_i1	map00340
Thiamine metabolism	258	diphosphokinase	ec:2.7.6.2	1	c32927_g1_i1	map00730
Thiamine metabolism	258	kinase	ec:2.7.4.7	4	c15487_g2_i1, c15487_g2_i2, c15487_g2_i3, c15487_g2_i4	map00730
Thiamine metabolism	258	synthase	ec:2.2.1.7	5	c11506_g1_i1, c11506_g1_i2, c11506_g1_i3, c31385_g1_i1, c50963_g1_i1	map00730
Thiamine metabolism	258	diphosphorylase	ec:2.5.1.3	4	c15487_g2_i1, c15487_g2_i2, c15487_g2_i3, c15487_g2_i4	map00730
Thiamine metabolism	258	desulfurase	ec:2.8.1.7	2	c4862_g1_i1, c12256_g1_i1	map00730
Thiamine metabolism	258	phosphatase	ec:3.6.1.15	244	c72_g1_i1, c284_g1_i1, c340_g1_i1, c402_g1_i1, c806_g1_i1, c1202_g1_i1, c1918_g2_i1, c2172_g1_i1, c2316_g1_i1, c2316_g1_i2, c2502_g1_i1, c2502_g1_i2, c2544_g1_i1, c2544_g1_i2, c2660_g1_i1, c3115_g1_i1, c3301_g1_i1, c3301_g1_i2, c3491_g1_i1, c3603_g1_i1, c4041_g1_i1, c4048_g1_i1, c4048_g1_i2, c4203_g1_i1, c4464_g1_i1, c4477_g1_i1, c4752_g1_i1, c5619_g1_i1, c5707_g1_i1, c5978_g1_i1, c6193_g1_i1, c6…	map00730
Thiamine metabolism	258	kinase	ec:2.7.1.50	2	c54179_g1_i1, c54482_g1_i1	map00730
Citrate cycle (TCA cycle)	98	carboxykinase (ATP)	ec:4.1.1.49	4	c5920_g1_i1, c13151_g1_i1, c13151_g1_i2, c14676_g1_i1	map00020
Citrate cycle (TCA cycle)	98	citrate synthase	ec:2.3.3.8	12	c6992_g1_i1, c6992_g1_i2, c7679_g1_i1, c8480_g1_i1, c8480_g1_i2, c13793_g1_i1, c13793_g1_i2, c14984_g1_i1, c14984_g1_i2, c14984_g1_i3, c32356_g1_i1, c56471_g1_i1	map00020
Citrate cycle (TCA cycle)	98	(Si)-synthase	ec:2.3.3.1	4	c16349_g5_i1, c16349_g6_i1, c16349_g7_i1, c25049_g1_i1	map00020
Citrate cycle (TCA cycle)	98	ligase (ADP-forming)	ec:6.2.1.5	15	c6992_g1_i1, c6992_g1_i2, c7679_g1_i1, c8480_g1_i1, c8480_g1_i2, c13793_g1_i1, c13793_g1_i2, c14984_g1_i1, c14984_g1_i2, c14984_g1_i3, c32356_g1_i1, c39320_g1_i1, c45806_g1_i1, c46606_g1_i1, c56471_g1_i1	map00020
Citrate cycle (TCA cycle)	98	ligase (GDP-forming)	ec:6.2.1.4	2	c7679_g1_i1, c13793_g1_i2	map00020
Citrate cycle (TCA cycle)	98	succinyltransferase	ec:2.3.1.61	4	c12160_g1_i1, c21526_g1_i1, c41309_g1_i1, c49415_g1_i1	map00020
Citrate cycle (TCA cycle)	98	dehydrogenase	ec:1.3.5.1	2	c31636_g1_i1, c52370_g1_i1	map00020
Citrate cycle (TCA cycle)	98	acetyltransferase	ec:2.3.1.12	6	c8241_g1_i1, c11397_g1_i1, c16037_g2_i1, c16037_g2_i2, c22762_g1_i1, c23018_g1_i1	map00020
Citrate cycle (TCA cycle)	98	dehydrogenase (NADP+)	ec:1.1.1.42	7	c3286_g1_i1, c3461_g1_i1, c7181_g1_i1, c13106_g1_i1, c13106_g1_i2, c14990_g1_i5, c14990_g1_i7	map00020
Citrate cycle (TCA cycle)	98	dehydrogenase (NAD+)	ec:1.1.1.41	7	c3376_g1_i1, c3376_g1_i2, c5758_g2_i1, c9985_g1_i1, c13179_g1_i1, c13179_g1_i2, c18531_g1_i1	map00020
Citrate cycle (TCA cycle)	98	dehydrogenase	ec:1.1.1.37	11	c486_g1_i1, c486_g2_i1, c3344_g1_i1, c6144_g1_i1, c8474_g1_i1, c8474_g2_i1, c9034_g1_i1, c9034_g1_i2, c16440_g5_i1, c17312_g1_i1, c30684_g1_i1	map00020
Citrate cycle (TCA cycle)	98	dehydrogenase (succinyl-transferring)	ec:1.2.4.2	4	c16266_g1_i1, c16266_g1_i2, c16266_g1_i3, c16266_g2_i1	map00020
Citrate cycle (TCA cycle)	98	dehydrogenase (acetyl-transferring)	ec:1.2.4.1	9	c9287_g1_i1, c9287_g1_i2, c14423_g1_i1, c15128_g2_i1, c15128_g2_i2, c16274_g2_i1, c16274_g2_i2, c39231_g1_i1, c40331_g1_i1	map00020
Citrate cycle (TCA cycle)	98	dehydrogenase	ec:1.8.1.4	4	c12103_g1_i1, c13014_g1_i1, c13014_g1_i2, c51121_g1_i1	map00020
Citrate cycle (TCA cycle)	98	hydratase	ec:4.2.1.3	15	c9684_g1_i1, c9684_g1_i2, c9684_g1_i3, c16002_g1_i1, c16002_g1_i2, c16002_g1_i3, c16002_g1_i4, c16612_g1_i1, c16612_g1_i2, c16612_g1_i3, c25391_g1_i1, c33252_g1_i1, c46305_g1_i1, c51406_g1_i1, c52194_g1_i1	map00020
Citrate cycle (TCA cycle)	98	hydratase	ec:4.2.1.2	6	c3027_g1_i1, c3027_g1_i2, c3950_g1_i1, c14285_g1_i1, c14285_g1_i2, c14285_g1_i3	map00020
beta-Alanine metabolism	23	dehydrogenase (NADP+)	ec:1.3.1.2	1	c13785_g1_i1	map00410
beta-Alanine metabolism	23	hydrolase	ec:3.1.2.4	2	c31688_g1_i1, c40208_g1_i1	map00410
beta-Alanine metabolism	23	ec:3.5.1.6 beta-ureidopropionase	ec:3.5.1.6	1	c16719_g5_i1	map00410
beta-Alanine metabolism	23	dehydrogenase [NAD(P)+]	ec:1.2.1.5	5	c6482_g1_i1, c8028_g1_i1, c8028_g1_i2, c16823_g1_i1, c23627_g1_i1	map00410
beta-Alanine metabolism	23	dehydrogenase (NAD+)	ec:1.2.1.3	8	c6482_g1_i1, c15052_g1_i2, c24133_g1_i1, c42455_g1_i1, c44337_g1_i1, c51246_g1_i1, c51588_g1_i1, c51681_g1_i1	map00410
beta-Alanine metabolism	23	hydantoinase	ec:3.5.2.2	1	c8547_g1_i2	map00410
beta-Alanine metabolism	23	synthase	ec:2.5.1.22	1	c23947_g1_i1	map00410
beta-Alanine metabolism	23	synthase	ec:2.5.1.16	3	c18656_g1_i1, c23947_g1_i1, c24575_g1_i1	map00410
beta-Alanine metabolism	23	dehydrogenase	ec:1.2.1.19	1	c39806_g1_i1	map00410
beta-Alanine metabolism	23	transaminase	ec:2.6.1.19	2	c13892_g1_i1, c40525_g1_i1	map00410
Glutathione metabolism	109	peroxidase	ec:1.11.1.9	15	c11381_g1_i1, c11381_g1_i2, c13283_g1_i1, c13283_g1_i2, c13283_g3_i1, c13283_g3_i2, c14931_g1_i1, c14931_g1_i2, c15004_g4_i1, c15004_g4_i2, c16970_g1_i1, c30996_g1_i1, c33904_g1_i1, c41526_g1_i1, c44203_g1_i1	map00480
Glutathione metabolism	109	thioredoxin peroxidase	ec:1.11.1.15	8	c2056_g1_i1, c4941_g1_i1, c9250_g2_i1, c21389_g1_i1, c37771_g1_i1, c44158_g2_i1, c44405_g1_i1, c44992_g1_i1	map00480
Glutathione metabolism	109	glutathione peroxidase	ec:1.11.1.12	1	c44203_g1_i1	map00480
Glutathione metabolism	109	peroxidase	ec:1.11.1.11	10	c6383_g1_i1, c10866_g2_i1, c11406_g1_i1, c13938_g2_i1, c13938_g2_i2, c15550_g1_i1, c15550_g1_i2, c15638_g3_i1, c15638_g3_i2, c30445_g1_i1	map00480
Glutathione metabolism	109	dehydrogenase (ascorbate)	ec:1.8.5.1	2	c24927_g1_i1, c32812_g1_i1	map00480
Glutathione metabolism	109	reductase	ec:1.17.4.1	8	c8609_g1_i1, c8609_g2_i1, c9798_g1_i1, c9798_g1_i2, c16711_g1_i1, c16711_g1_i2, c32150_g1_i1, c55219_g1_i1	map00480
Glutathione metabolism	109	(ATP-hydrolysing)	ec:3.5.2.9	4	c9882_g1_i1, c9882_g1_i2, c18148_g1_i1, c51690_g1_i1	map00480
Glutathione metabolism	109	dehydrogenase (NADP+)	ec:1.1.1.49	8	c2434_g1_i1, c2434_g1_i2, c2801_g1_i1, c2801_g1_i2, c13634_g1_i1, c24461_g1_i1, c26003_g1_i1, c40473_g1_i1	map00480
Glutathione metabolism	109	dehydrogenase (NADP+-dependent, decarboxylating)	ec:1.1.1.44	16	c1871_g1_i1, c1871_g1_i2, c8796_g1_i1, c9856_g1_i1, c9856_g1_i2, c10499_g1_i1, c10499_g1_i2, c10499_g2_i1, c12194_g1_i1, c12194_g1_i2, c12194_g1_i3, c12194_g1_i4, c16927_g1_i1, c17161_g1_i1, c51642_g1_i1, c53246_g1_i1	map00480
Glutathione metabolism	109	dehydrogenase (NADP+)	ec:1.1.1.42	7	c3286_g1_i1, c3461_g1_i1, c7181_g1_i1, c13106_g1_i1, c13106_g1_i2, c14990_g1_i5, c14990_g1_i7	map00480
Glutathione metabolism	109	synthase	ec:2.5.1.22	1	c23947_g1_i1	map00480
Glutathione metabolism	109	transferase	ec:2.5.1.18	26	c5662_g1_i2, c7226_g1_i1, c8308_g1_i1, c14587_g3_i1, c14587_g3_i3, c14616_g2_i1, c14931_g1_i1, c14931_g1_i2, c15344_g1_i1, c15344_g2_i3, c15631_g2_i1, c15951_g1_i1, c15951_g2_i1, c16956_g1_i1, c17214_g1_i1, c21864_g1_i1, c22734_g1_i1, c23948_g1_i1, c24927_g1_i1, c27841_g1_i1, c28622_g1_i1, c29251_g1_i1, c34008_g1_i1, c35958_g1_i1, c38540_g1_i1, c46988_g1_i1	map00480
Glutathione metabolism	109	synthase	ec:2.5.1.16	3	c18656_g1_i1, c23947_g1_i1, c24575_g1_i1	map00480
Glutathione metabolism	109	reductase	ec:1.8.1.7	5	c12962_g1_i1, c13788_g1_i1, c16200_g1_i2, c16200_g1_i3, c16200_g1_i4	map00480
Stilbenoid, diarylheptanoid and gingerol biosynthesis	9	O-hydroxycinnamoyltransferase	ec:2.3.1.99	4	c13879_g1_i1, c13879_g1_i2, c13879_g1_i3, c44771_g1_i1	map00945
Stilbenoid, diarylheptanoid and gingerol biosynthesis	9	O-hydroxycinnamoyltransferase	ec:2.3.1.133	3	c13879_g1_i1, c13879_g1_i2, c13879_g1_i3	map00945
Stilbenoid, diarylheptanoid and gingerol biosynthesis	9	3'-monooxygenase	ec:1.14.13.36	3	c2736_g1_i1, c14301_g1_i2, c31735_g1_i1	map00945
Stilbenoid, diarylheptanoid and gingerol biosynthesis	9	4-monooxygenase	ec:1.14.13.11	2	c15594_g1_i1, c15594_g1_i2	map00945
Aminobenzoate degradation	75	hydratase	ec:4.2.1.84	1	c7082_g1_i1	map00627
Aminobenzoate degradation	75	acylamidase	ec:3.5.1.4	1	c15981_g2_i1	map00627
Aminobenzoate degradation	75	phosphatase	ec:3.1.3.2	52	c310_g1_i1, c310_g2_i1, c568_g1_i1, c1070_g1_i1, c1939_g1_i1, c1939_g1_i2, c2488_g1_i1, c2488_g2_i1, c3454_g1_i1, c5976_g1_i1, c6625_g1_i1, c7501_g1_i1, c7501_g1_i2, c9977_g1_i1, c9977_g2_i1, c9977_g2_i2, c11420_g1_i1, c11813_g1_i1, c11920_g1_i1, c11920_g1_i2, c11920_g1_i3, c12128_g1_i1, c12128_g1_i2, c12128_g1_i3, c12128_g1_i4, c12344_g2_i1, c12344_g2_i2, c13935_g1_i1, c13935_g2_i1, c13935_g2_i2…	map00627
Aminobenzoate degradation	75	acetylphosphatase	ec:3.6.1.7	1	c53651_g1_i1	map00627
Aminobenzoate degradation	75	monooxygenase	ec:1.14.13.82	2	c13349_g1_i1, c13349_g1_i2	map00627
Aminobenzoate degradation	75	monooxygenase	ec:1.14.14.1	18	c1347_g1_i1, c7203_g1_i1, c9466_g1_i1, c13295_g2_i1, c13295_g2_i2, c15067_g1_i1, c15067_g1_i2, c15067_g1_i3, c15670_g1_i2, c16512_g1_i1, c16512_g1_i2, c17505_g1_i1, c31875_g1_i1, c36632_g1_i1, c37504_g1_i1, c49335_g1_i1, c50999_g1_i1, c51659_g1_i1	map00627
Flavone and flavonol biosynthesis	15	3-O-methyltransferase	ec:2.1.1.76	1	c17339_g1_i1	map00944
Flavone and flavonol biosynthesis	15	3-O-glucosyltransferase	ec:2.4.1.91	3	c9611_g1_i1, c9611_g3_i1, c49891_g1_i1	map00944
Flavone and flavonol biosynthesis	15	3',5'-hydroxylase	ec:1.14.13.88	6	c929_g1_i1, c929_g2_i1, c34669_g1_i1, c35977_g1_i1, c40298_g1_i1, c55609_g1_i1	map00944
Flavone and flavonol biosynthesis	15	3'-monooxygenase	ec:1.14.13.21	6	c14301_g1_i1, c14301_g1_i3, c14301_g1_i4, c17987_g1_i1, c24574_g1_i1, c55609_g1_i1	map00944
Naphthalene degradation	13	dehydrogenase	ec:1.1.1.1	13	c1052_g1_i1, c3623_g1_i1, c3623_g1_i2, c4244_g2_i1, c4303_g1_i1, c15505_g1_i2, c15821_g1_i1, c16089_g1_i1, c16089_g1_i2, c20948_g1_i1, c29503_g1_i1, c44883_g1_i1, c56208_g1_i1	map00626
Isoflavonoid biosynthesis	2	2'-hydroxylase	ec:1.14.13.89	1	c23757_g1_i1	map00943
Isoflavonoid biosynthesis	2	reductase	ec:1.3.1.45	1	c17715_g1_i1	map00943
Chloroalkane and chloroalkene degradation	25	dehydrogenase	ec:1.1.1.1	13	c1052_g1_i1, c3623_g1_i1, c3623_g1_i2, c4244_g2_i1, c4303_g1_i1, c15505_g1_i2, c15821_g1_i1, c16089_g1_i1, c16089_g1_i2, c20948_g1_i1, c29503_g1_i1, c44883_g1_i1, c56208_g1_i1	map00625
Chloroalkane and chloroalkene degradation	25	dehalogenase	ec:3.8.1.5	4	c172_g1_i1, c14802_g2_i1, c14802_g2_i3, c14802_g2_i4	map00625
Chloroalkane and chloroalkene degradation	25	dehydrogenase (NAD+)	ec:1.2.1.3	8	c6482_g1_i1, c15052_g1_i2, c24133_g1_i1, c42455_g1_i1, c44337_g1_i1, c51246_g1_i1, c51588_g1_i1, c51681_g1_i1	map00625
Anthocyanin biosynthesis	10	3-O-glucosyltransferase	ec:2.4.1.115	10	c11706_g1_i1, c18875_g1_i1, c21392_g1_i1, c25456_g1_i1, c36959_g1_i1, c39342_g1_i1, c46519_g1_i1, c46725_g1_i1, c48473_g1_i1, c49593_g1_i1	map00942
Peptidoglycan biosynthesis	2	beta-N-acetylglucosaminyltransferase	ec:2.4.1.227	2	c11677_g1_i1, c26409_g1_i1	map00550
Caffeine metabolism	18	monooxygenase	ec:1.14.14.1	18	c1347_g1_i1, c7203_g1_i1, c9466_g1_i1, c13295_g2_i1, c13295_g2_i2, c15067_g1_i1, c15067_g1_i2, c15067_g1_i3, c15670_g1_i2, c16512_g1_i1, c16512_g1_i2, c17505_g1_i1, c31875_g1_i1, c36632_g1_i1, c37504_g1_i1, c49335_g1_i1, c50999_g1_i1, c51659_g1_i1	map00232
Flavonoid biosynthesis	49	synthase	ec:2.3.1.74	9	c13330_g1_i1, c13330_g1_i2, c13330_g1_i3, c13330_g1_i4, c32945_g1_i1, c34757_g1_i1, c36349_g1_i1, c37647_g1_i1, c57231_g1_i1	map00941
Flavonoid biosynthesis	49	O-hydroxycinnamoyltransferase	ec:2.3.1.133	3	c13879_g1_i1, c13879_g1_i2, c13879_g1_i3	map00941
Flavonoid biosynthesis	49	synthase	ec:1.14.11.23	4	c17104_g1_i1, c35664_g1_i1, c36136_g1_i1, c43518_g1_i1	map00941
Flavonoid biosynthesis	49	oxygenase	ec:1.14.11.19	2	c4530_g1_i1, c8704_g1_i1	map00941
Flavonoid biosynthesis	49	3',5'-hydroxylase	ec:1.14.13.88	6	c929_g1_i1, c929_g2_i1, c34669_g1_i1, c35977_g1_i1, c40298_g1_i1, c55609_g1_i1	map00941
Flavonoid biosynthesis	49	3-dioxygenase	ec:1.14.11.9	2	c17104_g1_i1, c45155_g1_i1	map00941
Flavonoid biosynthesis	49	3'-monooxygenase	ec:1.14.13.36	3	c2736_g1_i1, c14301_g1_i2, c31735_g1_i1	map00941
Flavonoid biosynthesis	49	4-reductase	ec:1.1.1.219	11	c2872_g1_i1, c5920_g1_i1, c10583_g1_i1, c10583_g1_i2, c12691_g1_i1, c14559_g1_i1, c14559_g1_i3, c15105_g1_i2, c17773_g1_i1, c26023_g1_i1, c30656_g1_i1	map00941
Flavonoid biosynthesis	49	3'-monooxygenase	ec:1.14.13.21	6	c14301_g1_i1, c14301_g1_i3, c14301_g1_i4, c17987_g1_i1, c24574_g1_i1, c55609_g1_i1	map00941
Flavonoid biosynthesis	49	4-monooxygenase	ec:1.14.13.11	2	c15594_g1_i1, c15594_g1_i2	map00941
Flavonoid biosynthesis	49	isomerase	ec:5.5.1.6	3	c30688_g1_i1, c45068_g1_i1, c51779_g1_i1	map00941
Toluene degradation	13	dehydrogenase	ec:1.1.1.35	13	c3541_g1_i1, c5473_g1_i1, c5473_g2_i1, c12670_g1_i1, c12670_g1_i2, c12726_g1_i1, c14084_g2_i1, c14289_g1_i1, c15935_g4_i3, c16863_g1_i1, c44431_g1_i1, c45467_g1_i1, c45813_g1_i1	map00623
mTOR signaling pathway	39	protein kinase	ec:2.7.11.24	39	c1308_g1_i1, c1737_g1_i1, c1737_g1_i2, c12354_g1_i1, c12354_g2_i1, c12982_g1_i1, c12982_g1_i2, c13332_g1_i1, c13332_g1_i2, c13332_g1_i4, c13600_g1_i1, c13797_g1_i1, c13797_g1_i3, c13797_g1_i4, c14373_g1_i1, c14373_g1_i2, c14373_g1_i3, c14378_g1_i1, c14378_g1_i2, c14599_g1_i1, c14599_g1_i2, c14599_g1_i3, c14599_g2_i1, c16191_g1_i1, c16191_g1_i2, c16191_g2_i1, c16191_g1_i3, c16191_g1_i4, c16191_g1_…	map04150
Phenylpropanoid biosynthesis	170	ammonia-lyase	ec:4.3.1.24	5	c979_g1_i1, c15541_g3_i1, c15541_g4_i1, c15833_g2_i1, c15833_g2_i2	map00940
Phenylpropanoid biosynthesis	170	lactoperoxidase	ec:1.11.1.7	92	c413_g1_i1, c2040_g1_i1, c2040_g2_i1, c2056_g1_i1, c2197_g1_i1, c3976_g1_i1, c3976_g2_i1, c4003_g1_i1, c4003_g2_i1, c4363_g1_i1, c4363_g2_i1, c4941_g1_i1, c5206_g1_i1, c5206_g2_i1, c6097_g1_i1, c6097_g1_i2, c6940_g1_i1, c7414_g1_i1, c7590_g1_i1, c8308_g1_i1, c9250_g2_i1, c9734_g1_i1, c10553_g1_i1, c10866_g1_i1, c11193_g2_i1, c11609_g1_i1, c11609_g1_i2, c12569_g1_i1, c12569_g1_i2, c12569_g1_i3, c1…	map00940
Phenylpropanoid biosynthesis	170	dehydrogenase	ec:1.1.1.195	2	c14441_g3_i1, c37921_g1_i1	map00940
Phenylpropanoid biosynthesis	170	gentiobiase	ec:3.2.1.21	24	c6058_g1_i1, c9305_g1_i1, c11908_g1_i1, c12329_g1_i1, c13256_g1_i1, c13256_g1_i3, c13256_g1_i4, c13256_g1_i5, c13256_g1_i6, c13915_g1_i2, c13915_g1_i3, c13961_g2_i1, c14584_g1_i1, c15000_g1_i1, c15000_g1_i2, c17335_g1_i1, c17441_g1_i1, c23863_g1_i1, c25880_g1_i1, c28726_g1_i1, c31148_g1_i1, c38694_g1_i1, c41486_g1_i1, c54372_g1_i1	map00940
Phenylpropanoid biosynthesis	170	O-methyltransferase	ec:2.1.1.68	2	c17339_g1_i1, c38377_g1_i1	map00940
Phenylpropanoid biosynthesis	170	glucosyltransferase	ec:2.4.1.128	6	c2326_g1_i1, c9611_g2_i1, c9611_g3_i1, c16116_g1_i1, c16116_g1_i2, c49891_g1_i1	map00940
Phenylpropanoid biosynthesis	170	glucosyltransferase	ec:2.4.1.111	1	c45255_g1_i1	map00940
Phenylpropanoid biosynthesis	170	O-hydroxycinnamoyltransferase	ec:2.3.1.99	4	c13879_g1_i1, c13879_g1_i2, c13879_g1_i3, c44771_g1_i1	map00940
Phenylpropanoid biosynthesis	170	beta-glucosidase	ec:3.2.1.126	5	c12817_g1_i1, c15247_g1_i1, c15247_g1_i2, c15247_g1_i3, c15247_g1_i4	map00940
Phenylpropanoid biosynthesis	170	O-hydroxycinnamoyltransferase	ec:2.3.1.133	3	c13879_g1_i1, c13879_g1_i2, c13879_g1_i3	map00940
Phenylpropanoid biosynthesis	170	dehydrogenase	ec:1.2.1.68	4	c9928_g1_i1, c32714_g1_i1, c44168_g1_i1, c56226_g1_i1	map00940
Phenylpropanoid biosynthesis	170	3'-monooxygenase	ec:1.14.13.36	3	c2736_g1_i1, c14301_g1_i2, c31735_g1_i1	map00940
Phenylpropanoid biosynthesis	170	reductase	ec:1.2.1.44	8	c10583_g1_i1, c10583_g1_i2, c12691_g1_i1, c12691_g2_i1, c12691_g4_i1, c15733_g1_i1, c15733_g1_i2, c15733_g1_i3	map00940
Phenylpropanoid biosynthesis	170	4-monooxygenase	ec:1.14.13.11	2	c15594_g1_i1, c15594_g1_i2	map00940
Phenylpropanoid biosynthesis	170	ligase	ec:6.2.1.12	12	c1366_g1_i1, c10732_g2_i1, c10732_g3_i1, c10732_g3_i2, c10732_g4_i1, c13683_g1_i1, c13683_g1_i2, c13683_g1_i3, c27100_g1_i1, c39749_g1_i1, c40769_g1_i1, c51546_g1_i1	map00940
Purine metabolism	683	synthase	ec:6.3.4.4	2	c16177_g1_i1, c16177_g1_i2	map00230
Purine metabolism	683	diphosphokinase	ec:2.7.6.5	4	c12055_g1_i1, c15910_g1_i1, c15910_g1_i4, c23685_g1_i1	map00230
Purine metabolism	683	diphosphokinase	ec:2.7.6.1	9	c3351_g1_i1, c4023_g1_i1, c4023_g1_i2, c9914_g1_i1, c10966_g1_i1, c10966_g2_i1, c17959_g1_i1, c24612_g1_i1, c45343_g1_i1	map00230
Purine metabolism	683	kinase	ec:2.7.4.8	7	c8807_g2_i1, c15358_g2_i1, c15358_g2_i2, c15358_g2_i3, c15358_g2_i4, c15358_g2_i5, c30509_g1_i1	map00230
Purine metabolism	683	kinase	ec:2.7.4.6	8	c812_g1_i1, c6347_g1_i1, c9036_g1_i1, c9036_g1_i2, c9036_g1_i3, c20490_g1_i1, c40758_g1_i1, c45765_g1_i1	map00230
Purine metabolism	683	kinase	ec:2.7.4.3	10	c9817_g1_i1, c10369_g1_i1, c10369_g1_i2, c10369_g1_i3, c13441_g1_i2, c16349_g2_i6, c24544_g1_i1, c40758_g1_i1, c51129_g1_i1, c52614_g1_i1	map00230
Purine metabolism	683	phosphoribosyldiphosphate 5-amidotransferase	ec:2.4.2.14	3	c6744_g1_i1, c12683_g1_i1, c50368_g1_i1	map00230
Purine metabolism	683	ec:3.5.1.5 urease	ec:3.5.1.5	4	c13864_g1_i1, c13864_g1_i2, c13864_g1_i3, c13864_g1_i4	map00230
Purine metabolism	683	synthase	ec:6.3.5.3	4	c15477_g1_i1, c17299_g1_i1, c29721_g1_i1, c43264_g1_i1	map00230
Purine metabolism	683	synthase (glutamine-hydrolysing)	ec:6.3.5.2	1	c37722_g1_i1	map00230
Purine metabolism	683	cyclase	ec:4.6.1.2	3	c9020_g1_i1, c9020_g1_i2, c16895_g1_i1	map00230
Purine metabolism	683	formyltransferase	ec:2.1.2.3	2	c15960_g1_i1, c33320_g1_i1	map00230
Purine metabolism	683	formyltransferase	ec:2.1.2.2	1	c30669_g1_i1	map00230
Purine metabolism	683	dehydrogenase	ec:1.17.1.4	1	c23040_g1_i1	map00230
Purine metabolism	683	cyclohydrolase	ec:3.5.4.10	2	c15960_g1_i1, c33320_g1_i1	map00230
Purine metabolism	683	nucleotidyltransferase	ec:2.7.7.8	3	c1969_g1_i1, c9646_g1_i1, c9646_g1_i2	map00230
Purine metabolism	683	DNA polymerase	ec:2.7.7.7	55	c426_g1_i1, c2260_g1_i1, c2260_g2_i1, c4752_g1_i1, c8243_g1_i1, c8243_g1_i2, c8608_g1_i1, c8608_g1_i2, c11932_g1_i1, c11932_g1_i2, c11932_g1_i3, c12732_g1_i1, c12732_g1_i2, c13148_g2_i1, c14443_g1_i1, c14575_g3_i2, c14785_g1_i1, c14785_g1_i2, c15071_g1_i1, c15071_g1_i4, c15071_g1_i5, c16039_g1_i2, c16039_g1_i3, c16039_g1_i4, c16039_g1_i5, c16039_g1_i6, c16252_g1_i2, c16252_g1_i3, c16252_g1_i4, c1…	map00230
Purine metabolism	683	RNA polymerase	ec:2.7.7.6	93	c2023_g1_i1, c2023_g1_i2, c4833_g1_i1, c4833_g2_i1, c4901_g1_i1, c5495_g1_i1, c5495_g2_i1, c5797_g1_i1, c7125_g1_i1, c7932_g1_i1, c8190_g1_i1, c8364_g1_i1, c8745_g1_i1, c10654_g1_i1, c10910_g1_i1, c11040_g1_i1, c11101_g1_i1, c11149_g1_i1, c11149_g1_i2, c11564_g1_i1, c11803_g1_i1, c12204_g1_i1, c12204_g1_i2, c12204_g1_i3, c12215_g1_i1, c12215_g1_i2, c12260_g1_i1, c12260_g2_i1, c12274_g1_i1, c12274…	map00230
Purine metabolism	683	adenylyltransferase	ec:2.7.7.4	5	c11508_g1_i1, c15576_g1_i1, c15576_g1_i2, c15576_g1_i3, c25965_g1_i1	map00230
Purine metabolism	683	deaminase	ec:3.5.4.6	4	c14251_g1_i1, c14251_g1_i2, c14251_g1_i3, c37595_g1_i1	map00230
Purine metabolism	683	deaminase	ec:3.5.4.4	4	c5726_g1_i1, c5726_g1_i2, c15534_g1_i3, c15534_g1_i4	map00230
Purine metabolism	683	deaminase	ec:3.5.4.3	1	c23792_g1_i1	map00230
Purine metabolism	683	phosphoribosyltransferase	ec:2.4.2.8	1	c6784_g1_i1	map00230
Purine metabolism	683	phosphoribosyltransferase	ec:2.4.2.7	4	c485_g1_i1, c3817_g1_i1, c14091_g1_i1, c14091_g1_i2	map00230
Purine metabolism	683	reductase	ec:1.17.4.1	8	c8609_g1_i1, c8609_g2_i1, c9798_g1_i1, c9798_g1_i2, c16711_g1_i1, c16711_g1_i2, c32150_g1_i1, c55219_g1_i1	map00230
Purine metabolism	683	nucleosidase	ec:3.2.2.7	3	c3595_g1_i1, c6355_g1_i1, c23309_g1_i1	map00230
Purine metabolism	683	cyclo-ligase	ec:6.3.3.1	1	c4609_g1_i1	map00230
Purine metabolism	683	nucleosidase	ec:3.2.2.2	5	c3595_g1_i1, c6355_g1_i1, c9905_g1_i1, c9905_g1_i2, c23309_g1_i1	map00230
Purine metabolism	683	nucleosidase	ec:3.2.2.1	1	c6355_g1_i2	map00230
Purine metabolism	683	uridine 5'-nucleotidase	ec:3.1.3.5	7	c3905_g1_i1, c8015_g1_i1, c10584_g1_i1, c10584_g1_i2, c14144_g1_i1, c16711_g2_i1, c16711_g2_i2	map00230
Purine metabolism	683	diphosphatase	ec:3.6.1.9	1	c16663_g3_i1	map00230
Purine metabolism	683	diphosphate phosphatase	ec:3.6.1.6	3	c14650_g1_i2, c37678_g1_i1, c43715_g1_i1	map00230
Purine metabolism	683	adenylpyrophosphatase	ec:3.6.1.3	154	c41_g1_i1, c41_g2_i1, c645_g1_i1, c1727_g1_i1, c3390_g1_i1, c3850_g1_i1, c3850_g1_i2, c4453_g1_i1, c4489_g1_i1, c4635_g1_i1, c4671_g2_i1, c5090_g1_i1, c5090_g1_i2, c5413_g1_i1, c5413_g1_i2, c5931_g1_i1, c7276_g1_i1, c7999_g1_i1, c7999_g2_i1, c8471_g1_i1, c10781_g1_i1, c10781_g2_i1, c10904_g1_i1, c10904_g2_i1, c10904_g3_i1, c11327_g1_i1, c11359_g1_i1, c11425_g1_i1, c11963_g1_i1, c11963_g1_i2, c124…	map00230
Purine metabolism	683	lyase	ec:4.3.2.2	1	c52375_g1_i1	map00230
Purine metabolism	683	ec:3.5.2.5 allantoinase	ec:3.5.2.5	2	c15317_g2_i1, c15317_g2_i2	map00230
Purine metabolism	683	ligase	ec:6.3.4.13	1	c13984_g1_i1	map00230
Purine metabolism	683	diphosphatase	ec:3.6.1.19	1	c37966_g1_i1	map00230
Purine metabolism	683	(asymmetrical)	ec:3.6.1.17	2	c7171_g1_i1, c7171_g1_i2	map00230
Purine metabolism	683	phosphatase	ec:3.6.1.15	244	c72_g1_i1, c284_g1_i1, c340_g1_i1, c402_g1_i1, c806_g1_i1, c1202_g1_i1, c1918_g2_i1, c2172_g1_i1, c2316_g1_i1, c2316_g1_i2, c2502_g1_i1, c2502_g1_i2, c2544_g1_i1, c2544_g1_i2, c2660_g1_i1, c3115_g1_i1, c3301_g1_i1, c3301_g1_i2, c3491_g1_i1, c3603_g1_i1, c4041_g1_i1, c4048_g1_i1, c4048_g1_i2, c4203_g1_i1, c4464_g1_i1, c4477_g1_i1, c4752_g1_i1, c5619_g1_i1, c5707_g1_i1, c5978_g1_i1, c6193_g1_i1, c6…	map00230
Purine metabolism	683	metaphosphatase	ec:3.6.1.11	2	c14871_g1_i2, c14871_g1_i5	map00230
Purine metabolism	683	dehydrogenase	ec:1.1.1.205	1	c2526_g1_i1	map00230
Purine metabolism	683	(alpha-D-glucose-1,6-bisphosphate-dependent)	ec:5.4.2.2	4	c16418_g1_i1, c16418_g1_i2, c16418_g1_i3, c30950_g1_i1	map00230
Purine metabolism	683	kinase	ec:2.7.1.40	14	c547_g1_i1, c7372_g1_i1, c7676_g1_i1, c14243_g1_i1, c14243_g1_i2, c16815_g1_i1, c21208_g1_i1, c25397_g1_i1, c26439_g1_i1, c31505_g1_i1, c31670_g1_i1, c37529_g1_i1, c44356_g1_i1, c52680_g1_i1	map00230
Purine metabolism	683	kinase	ec:2.7.1.25	8	c13165_g1_i1, c13165_g2_i1, c14585_g1_i2, c14585_g1_i3, c14585_g1_i4, c14585_g1_i5, c14585_g1_i6, c14585_g1_i7	map00230
Purine metabolism	683	kinase	ec:2.7.1.20	3	c11979_g1_i1, c14907_g2_i1, c14907_g3_i1	map00230
Pyruvate metabolism	112	carboxykinase (ATP)	ec:4.1.1.49	4	c5920_g1_i1, c13151_g1_i1, c13151_g1_i2, c14676_g1_i1	map00620
Pyruvate metabolism	112	synthase	ec:2.3.3.9	3	c2385_g1_i1, c29031_g1_i1, c30625_g1_i1	map00620
Pyruvate metabolism	112	ligase	ec:6.2.1.1	10	c1837_g1_i1, c11748_g2_i1, c11748_g2_i2, c15406_g1_i3, c16259_g4_i1, c16269_g1_i1, c16269_g1_i2, c16269_g1_i3, c16269_g1_i4, c16916_g1_i1	map00620
Pyruvate metabolism	112	decarboxylase	ec:4.1.1.3	2	c14034_g1_i1, c25559_g1_i1	map00620
Pyruvate metabolism	112	acetyltransferase	ec:2.3.1.12	6	c8241_g1_i1, c11397_g1_i1, c16037_g2_i1, c16037_g2_i2, c22762_g1_i1, c23018_g1_i1	map00620
Pyruvate metabolism	112	dehydrogenase (NADP+)	ec:1.1.1.82	1	c37882_g1_i1	map00620
Pyruvate metabolism	112	reductase (NADP+)	ec:1.1.1.79	1	c44955_g1_i1	map00620
Pyruvate metabolism	112	lyase	ec:4.4.1.5	5	c10799_g1_i1, c10799_g1_i2, c10799_g1_i3, c24014_g1_i1, c44217_g1_i1	map00620
Pyruvate metabolism	112	acetylphosphatase	ec:3.6.1.7	1	c53651_g1_i1	map00620
Pyruvate metabolism	112	dehydrogenase (NAD+)	ec:1.2.1.3	8	c6482_g1_i1, c15052_g1_i2, c24133_g1_i1, c42455_g1_i1, c44337_g1_i1, c51246_g1_i1, c51588_g1_i1, c51681_g1_i1	map00620
Pyruvate metabolism	112	dehydrogenase (cytochrome)	ec:1.1.2.4	2	c16180_g2_i1, c16180_g2_i2	map00620
Pyruvate metabolism	112	dehydrogenase (oxaloacetate-decarboxylating) (NADP+)	ec:1.1.1.40	2	c14034_g1_i1, c25559_g1_i1	map00620
Pyruvate metabolism	112	dehydrogenase (decarboxylating)	ec:1.1.1.39	16	c178_g1_i1, c4804_g1_i1, c8106_g1_i1, c8106_g1_i2, c8369_g1_i1, c8369_g1_i2, c8369_g1_i3, c13137_g2_i1, c13137_g2_i2, c14034_g1_i1, c15888_g1_i1, c15888_g1_i2, c15888_g1_i3, c17649_g1_i1, c25559_g1_i1, c44010_g1_i1	map00620
Pyruvate metabolism	112	dehydrogenase	ec:1.1.1.37	11	c486_g1_i1, c486_g2_i1, c3344_g1_i1, c6144_g1_i1, c8474_g1_i1, c8474_g2_i1, c9034_g1_i1, c9034_g1_i2, c16440_g5_i1, c17312_g1_i1, c30684_g1_i1	map00620
Pyruvate metabolism	112	C-acetyltransferase	ec:2.3.1.9	3	c4736_g1_i1, c4736_g1_i2, c44756_g1_i1	map00620
Pyruvate metabolism	112	dehydrogenase	ec:1.1.1.27	5	c1016_g1_i1, c1016_g2_i1, c12137_g1_i1, c17019_g1_i1, c33342_g1_i1	map00620
Pyruvate metabolism	112	reductase	ec:1.1.1.21	2	c6758_g1_i1, c15262_g2_i1	map00620
Pyruvate metabolism	112	dehydrogenase (acetyl-transferring)	ec:1.2.4.1	9	c9287_g1_i1, c9287_g1_i2, c14423_g1_i1, c15128_g2_i1, c15128_g2_i2, c16274_g2_i1, c16274_g2_i2, c39231_g1_i1, c40331_g1_i1	map00620
Pyruvate metabolism	112	synthase	ec:2.3.3.13	1	c7084_g1_i1	map00620
Pyruvate metabolism	112	dehydrogenase	ec:1.8.1.4	4	c12103_g1_i1, c13014_g1_i1, c13014_g1_i2, c51121_g1_i1	map00620
Pyruvate metabolism	112	kinase	ec:2.7.1.40	14	c547_g1_i1, c7372_g1_i1, c7676_g1_i1, c14243_g1_i1, c14243_g1_i2, c16815_g1_i1, c21208_g1_i1, c25397_g1_i1, c26439_g1_i1, c31505_g1_i1, c31670_g1_i1, c37529_g1_i1, c44356_g1_i1, c52680_g1_i1	map00620
Pyruvate metabolism	112	hydratase	ec:4.2.1.2	6	c3027_g1_i1, c3027_g1_i2, c3950_g1_i1, c14285_g1_i1, c14285_g1_i2, c14285_g1_i3	map00620
Ascorbate and aldarate metabolism	70	peroxidase	ec:1.11.1.11	10	c6383_g1_i1, c10866_g2_i1, c11406_g1_i1, c13938_g2_i1, c13938_g2_i2, c15550_g1_i1, c15550_g1_i2, c15638_g3_i1, c15638_g3_i2, c30445_g1_i1	map00053
Ascorbate and aldarate metabolism	70	dehydrogenase (ascorbate)	ec:1.8.5.1	2	c24927_g1_i1, c32812_g1_i1	map00053
Ascorbate and aldarate metabolism	70	oxygenase	ec:1.13.99.1	4	c20863_g1_i1, c30961_g1_i1, c41501_g1_i1, c54886_g1_i1	map00053
Ascorbate and aldarate metabolism	70	dehydrogenase	ec:1.3.2.3	3	c8805_g1_i1, c8805_g1_i2, c17855_g1_i1	map00053
Ascorbate and aldarate metabolism	70	uridylyltransferase	ec:2.7.7.44	2	c1881_g1_i1, c1881_g1_i2	map00053
Ascorbate and aldarate metabolism	70	reductase (NADH)	ec:1.6.5.4	4	c3665_g1_i1, c16328_g4_i1, c16328_g4_i2, c30419_g1_i1	map00053
Ascorbate and aldarate metabolism	70	oxidase	ec:1.10.3.3	27	c1941_g1_i1, c1941_g1_i2, c2387_g1_i1, c2387_g1_i2, c5383_g1_i1, c5383_g2_i1, c10309_g1_i1, c10309_g2_i1, c10309_g2_i2, c14806_g1_i1, c14806_g1_i2, c14806_g1_i3, c14806_g1_i4, c14806_g2_i1, c14806_g2_i2, c14806_g2_i3, c15050_g2_i5, c16182_g2_i2, c16429_g1_i1, c16474_g5_i1, c16581_g1_i1, c16581_g1_i2, c26659_g1_i1, c43226_g1_i1, c51200_g1_i1, c52816_g1_i1, c54608_g1_i1	map00053
Ascorbate and aldarate metabolism	70	dehydrogenase (NAD+)	ec:1.2.1.3	8	c6482_g1_i1, c15052_g1_i2, c24133_g1_i1, c42455_g1_i1, c44337_g1_i1, c51246_g1_i1, c51588_g1_i1, c51681_g1_i1	map00053
Ascorbate and aldarate metabolism	70	1-naphthol glucuronyltransferase	ec:2.4.1.17	1	c31218_g1_i1	map00053
Ascorbate and aldarate metabolism	70	6-dehydrogenase	ec:1.1.1.22	9	c3938_g1_i1, c6460_g1_i1, c7583_g1_i1, c7583_g2_i1, c16089_g1_i1, c16089_g1_i2, c16756_g1_i1, c22111_g1_i1, c41163_g1_i1	map00053
Lysine biosynthesis	39	synthase	ec:4.3.3.7	3	c15971_g1_i1, c15971_g1_i2, c49485_g1_i1	map00300
Lysine biosynthesis	39	dehydrogenase	ec:1.1.1.3	8	c10862_g1_i1, c10862_g1_i2, c10862_g1_i3, c11396_g1_i1, c15340_g1_i1, c15340_g1_i2, c15340_g1_i3, c15340_g1_i4	map00300
Lysine biosynthesis	39	reductase	ec:1.17.1.8	5	c15500_g3_i1, c15500_g3_i2, c15500_g3_i4, c15956_g1_i3, c15956_g1_i4	map00300
Lysine biosynthesis	39	epimerase	ec:5.1.1.7	2	c16372_g1_i1, c16372_g1_i2	map00300
Lysine biosynthesis	39	kinase	ec:2.7.2.4	8	c6053_g1_i1, c10862_g1_i1, c10862_g1_i2, c10862_g1_i3, c15340_g1_i1, c15340_g1_i2, c15340_g1_i3, c15340_g1_i4	map00300
Lysine biosynthesis	39	aminotransferase	ec:2.6.1.83	2	c18403_g1_i1, c45252_g1_i1	map00300
Lysine biosynthesis	39	transaminase	ec:2.6.1.57	18	c1990_g1_i1, c1990_g1_i2, c3017_g1_i1, c9142_g1_i1, c9142_g1_i2, c9437_g1_i1, c9437_g1_i2, c9828_g1_i1, c11513_g1_i1, c14869_g1_i1, c14869_g1_i2, c15595_g1_i1, c15595_g1_i3, c15595_g1_i4, c16735_g3_i1, c18403_g1_i1, c37440_g1_i1, c44647_g1_i1	map00300
Lysine biosynthesis	39	dehydrogenase	ec:1.2.1.11	1	c44908_g1_i1	map00300
Biosynthesis of unsaturated fatty acids	32	hydrolase	ec:3.1.2.2	1	c31470_g1_i1	map01040
Biosynthesis of unsaturated fatty acids	32	reductase	ec:1.1.1.100	14	c4303_g1_i1, c4444_g1_i1, c4587_g1_i1, c7367_g1_i2, c7831_g1_i1, c8080_g1_i1, c8336_g1_i2, c16059_g1_i2, c16059_g1_i3, c16328_g1_i3, c16328_g1_i4, c16328_g1_i5, c16362_g1_i1, c24132_g1_i1	map01040
Biosynthesis of unsaturated fatty acids	32	C-acyltransferase	ec:2.3.1.16	3	c11841_g1_i2, c11841_g2_i1, c11841_g2_i2	map01040
Biosynthesis of unsaturated fatty acids	32	desaturase	ec:1.14.19.2	4	c14641_g1_i1, c14641_g2_i1, c20567_g1_i1, c40043_g1_i1	map01040
Biosynthesis of unsaturated fatty acids	32	oxidase	ec:1.3.3.6	5	c4179_g1_i1, c15355_g1_i2, c16364_g7_i1, c16364_g7_i2, c45680_g1_i1	map01040
Biosynthesis of unsaturated fatty acids	32	reductase (NADPH)	ec:1.3.1.38	5	c14854_g1_i1, c14854_g1_i2, c14854_g1_i3, c14854_g1_i4, c18076_g1_i1	map01040
Galactose metabolism	111	phosphohexokinase	ec:2.7.1.11	12	c3109_g1_i1, c3109_g2_i1, c12860_g1_i1, c13601_g1_i1, c13601_g1_i2, c13606_g1_i1, c16292_g1_i1, c31921_g1_i1, c32263_g1_i1, c45139_g1_i1, c48361_g1_i1, c54860_g1_i1	map00052
Galactose metabolism	111	invertase	ec:3.2.1.26	23	c363_g1_i1, c3645_g1_i1, c3645_g1_i2, c9239_g2_i1, c9239_g3_i1, c11712_g1_i1, c11712_g1_i2, c12444_g1_i1, c12444_g1_i2, c13316_g1_i1, c13316_g1_i2, c14996_g1_i1, c14996_g1_i2, c14996_g2_i1, c14996_g2_i2, c18566_g1_i1, c20827_g1_i1, c36736_g1_i1, c42707_g1_i1, c51962_g1_i1, c52174_g1_i1, c56309_g1_i1, c57076_g1_i1	map00052
Galactose metabolism	111	lactase (ambiguous)	ec:3.2.1.23	44	c472_g1_i1, c1216_g1_i1, c2903_g1_i1, c2971_g1_i1, c2971_g1_i2, c10045_g1_i1, c10045_g1_i2, c10045_g1_i3, c11022_g1_i1, c12202_g1_i1, c13994_g2_i1, c14234_g1_i1, c14234_g1_i2, c14234_g1_i3, c14279_g1_i1, c15464_g2_i1, c15464_g2_i2, c16158_g1_i1, c16158_g1_i2, c16158_g1_i3, c16158_g1_i4, c16158_g1_i5, c16158_g1_i6, c16158_g1_i7, c16158_g1_i8, c16158_g1_i9, c16158_g1_i10, c16158_g1_i11, c16158_g1_i…	map00052
Galactose metabolism	111	melibiase	ec:3.2.1.22	8	c9004_g1_i1, c13802_g2_i1, c13802_g2_i2, c13906_g1_i1, c13906_g1_i2, c35019_g1_i1, c37344_g1_i1, c44530_g1_i1	map00052
Galactose metabolism	111	maltase	ec:3.2.1.20	8	c16118_g2_i1, c16118_g2_i2, c30859_g1_i1, c31989_g1_i1, c39442_g1_i1, c44426_g1_i1, c46576_g1_i1, c54337_g1_i1	map00052
Galactose metabolism	111	uridylyltransferase	ec:2.7.7.9	5	c1881_g1_i1, c1881_g1_i2, c15114_g1_i1, c44804_g1_i1, c50982_g1_i1	map00052
Galactose metabolism	111	3-alpha-galactosyltransferase	ec:2.4.1.123	1	c2718_g1_i1	map00052
Galactose metabolism	111	uridylyltransferase	ec:2.7.7.12	1	c44801_g1_i1	map00052
Galactose metabolism	111	uridylyltransferase	ec:2.7.7.10	2	c1881_g1_i1, c1881_g1_i2	map00052
Galactose metabolism	111	galactosyltransferase	ec:2.4.1.82	1	c13343_g1_i2	map00052
Galactose metabolism	111	galactosyltransferase	ec:2.4.1.67	4	c5059_g1_i1, c14796_g2_i1, c35019_g1_i1, c44530_g1_i1	map00052
Galactose metabolism	111	reductase	ec:1.1.1.21	2	c6758_g1_i1, c15262_g2_i1	map00052
Galactose metabolism	111	(alpha-D-glucose-1,6-bisphosphate-dependent)	ec:5.4.2.2	4	c16418_g1_i1, c16418_g1_i2, c16418_g1_i3, c30950_g1_i1	map00052
Fructose and mannose metabolism	56	phosphohexokinase	ec:2.7.1.11	12	c3109_g1_i1, c3109_g2_i1, c12860_g1_i1, c13601_g1_i1, c13601_g1_i2, c13606_g1_i1, c16292_g1_i1, c31921_g1_i1, c32263_g1_i1, c45139_g1_i1, c48361_g1_i1, c54860_g1_i1	map00051
Fructose and mannose metabolism	56	2-phosphatase	ec:3.1.3.46	4	c15351_g1_i1, c15351_g2_i1, c15351_g2_i2, c15351_g2_i3	map00051
Fructose and mannose metabolism	56	hexose diphosphatase	ec:3.1.3.11	10	c4726_g1_i1, c7051_g1_i1, c7051_g1_i2, c15724_g1_i1, c15724_g1_i2, c15724_g2_i1, c15724_g1_i3, c15724_g1_i4, c23724_g1_i1, c44110_g1_i1	map00051
Fructose and mannose metabolism	56	guanylyltransferase	ec:2.7.7.30	1	c11587_g1_i1	map00051
Fructose and mannose metabolism	56	guanylyltransferase (GDP)	ec:2.7.7.22	3	c15090_g2_i1, c30552_g1_i1, c36788_g1_i1	map00051
Fructose and mannose metabolism	56	guanylyltransferase	ec:2.7.7.13	2	c10056_g1_i1, c56544_g1_i1	map00051
Fructose and mannose metabolism	56	synthase	ec:1.1.1.271	4	c14699_g1_i1, c14699_g1_i2, c14699_g1_i3, c14699_g1_i4	map00051
Fructose and mannose metabolism	56	aldolase	ec:4.1.2.13	13	c2243_g1_i1, c2243_g2_i1, c6227_g1_i1, c14183_g1_i1, c14183_g2_i1, c14183_g2_i2, c15729_g1_i1, c15729_g1_i2, c15729_g1_i3, c16200_g3_i1, c19070_g1_i1, c20966_g1_i1, c50662_g1_i1	map00051
Fructose and mannose metabolism	56	phosphofructokinase 2	ec:2.7.1.105	4	c15351_g1_i1, c15351_g2_i1, c15351_g2_i2, c15351_g2_i3	map00051
Fructose and mannose metabolism	56	reductase	ec:1.1.1.21	2	c6758_g1_i1, c15262_g2_i1	map00051
Fructose and mannose metabolism	56	2-dehydrogenase	ec:1.1.1.14	1	c17386_g1_i1	map00051
Fructose and mannose metabolism	56	1-phosphotransferase	ec:2.7.1.90	7	c3109_g1_i1, c3109_g2_i1, c13601_g1_i1, c13601_g1_i2, c13606_g1_i1, c32263_g1_i1, c48361_g1_i1	map00051
Fructose and mannose metabolism	56	mannose phosphomutase	ec:5.4.2.8	4	c2213_g1_i1, c13786_g1_i2, c13786_g1_i3, c14467_g1_i1	map00051
Fructose and mannose metabolism	56	fucokinase (phosphorylating)	ec:2.7.1.52	1	c11587_g1_i1	map00051
Sesquiterpenoid and triterpenoid biosynthesis	7	synthase	ec:4.2.3.21	1	c32439_g1_i1	map00909
Sesquiterpenoid and triterpenoid biosynthesis	7	monooxygenase	ec:1.14.13.132	2	c1813_g1_i1, c24100_g1_i1	map00909
Sesquiterpenoid and triterpenoid biosynthesis	7	synthase	ec:2.5.1.21	3	c14041_g1_i1, c14041_g2_i1, c40903_g1_i1	map00909
Sesquiterpenoid and triterpenoid biosynthesis	7	dehydrogenase (NADP+)	ec:1.1.1.216	1	c17722_g1_i1	map00909
Nicotinate and nicotinamide metabolism	84	diphosphorylase (carboxylating)	ec:2.4.2.19	9	c10892_g1_i1, c10892_g2_i1, c16342_g1_i1, c16342_g1_i3, c16342_g1_i4, c16342_g1_i5, c20308_g1_i1, c26338_g1_i1, c31192_g1_i1	map00760
Nicotinate and nicotinamide metabolism	84	synthase (glutamine-hydrolysing)	ec:6.3.5.1	4	c13497_g2_i1, c14739_g1_i1, c14739_g1_i3, c14739_g1_i4	map00760
Nicotinate and nicotinamide metabolism	84	oxidase	ec:1.2.3.1	4	c10877_g1_i1, c24713_g1_i1, c27016_g1_i1, c31503_g1_i1	map00760
Nicotinate and nicotinamide metabolism	84	nucleosidase	ec:3.2.2.1	1	c6355_g1_i2	map00760
Nicotinate and nicotinamide metabolism	84	nicotinamide deaminase	ec:3.5.1.19	3	c5671_g1_i1, c17638_g1_i1, c39978_g1_i1	map00760
Nicotinate and nicotinamide metabolism	84	uridine 5'-nucleotidase	ec:3.1.3.5	7	c3905_g1_i1, c8015_g1_i1, c10584_g1_i1, c10584_g1_i2, c14144_g1_i1, c16711_g2_i1, c16711_g2_i2	map00760
Nicotinate and nicotinamide metabolism	84	diphosphatase	ec:3.6.1.9	1	c16663_g3_i1	map00760
Nicotinate and nicotinamide metabolism	84	diphosphatase	ec:3.6.1.22	10	c13686_g1_i1, c13686_g1_i2, c13686_g1_i3, c15299_g1_i1, c15299_g1_i2, c15299_g1_i3, c15752_g1_i4, c15752_g1_i5, c15752_g1_i6, c15752_g1_i7	map00760
Nicotinate and nicotinamide metabolism	84	kinase	ec:2.7.1.23	45	c1687_g1_i1, c5795_g1_i1, c5795_g1_i2, c6869_g1_i1, c6869_g1_i2, c9701_g1_i1, c9701_g2_i1, c11206_g3_i1, c12490_g1_i1, c12671_g1_i1, c12671_g2_i1, c13186_g1_i1, c13186_g1_i2, c13186_g1_i3, c13186_g2_i1, c13514_g1_i1, c13514_g1_i2, c13514_g1_i3, c13514_g1_i4, c13514_g1_i5, c13577_g1_i1, c13577_g1_i2, c13734_g1_i1, c13734_g1_i2, c15908_g1_i1, c15908_g1_i2, c15908_g2_i1, c16314_g1_i2, c16314_g1_i3, …	map00760
Zeatin biosynthesis	21	dimethylallyltransferase	ec:2.5.1.27	3	c19337_g1_i1, c44918_g1_i1, c48492_g1_i1	map00908
Zeatin biosynthesis	21	dehydrogenase	ec:1.5.99.12	5	c18957_g1_i1, c25530_g1_i1, c26687_g1_i1, c30523_g1_i1, c49413_g1_i1	map00908
Zeatin biosynthesis	21	O-beta-D-glucosyltransferase	ec:2.4.1.215	11	c13141_g1_i1, c15824_g1_i2, c15824_g3_i1, c15824_g1_i3, c15824_g4_i1, c15824_g1_i4, c24872_g1_i1, c33282_g1_i1, c40489_g1_i1, c46749_g1_i1, c53310_g1_i1	map00908
Zeatin biosynthesis	21	O-beta-D-glucosyltransferase	ec:2.4.1.203	13	c12108_g1_i1, c12108_g1_i2, c13141_g1_i1, c15824_g1_i2, c15824_g3_i1, c15824_g1_i3, c15824_g4_i1, c15824_g1_i4, c24872_g1_i1, c33282_g1_i1, c40489_g1_i1, c46749_g1_i1, c53310_g1_i1	map00908
Photosynthesis	3	reductase	ec:1.18.1.2	2	c3418_g1_i1, c44176_g1_i1	map00195
Photosynthesis	3	reductase	ec:1.10.9.1	1	c50929_g1_i1	map00195
Phosphonate and phosphinate metabolism	5	cytidylyltransferase	ec:2.7.7.15	1	c2195_g1_i1	map00440
Phosphonate and phosphinate metabolism	5	cytidylyltransferase	ec:2.7.7.14	3	c12791_g1_i1, c12791_g1_i2, c12791_g1_i3	map00440
Phosphonate and phosphinate metabolism	5	cholinephosphotransferase	ec:2.7.8.2	1	c44994_g1_i1	map00440
Carotenoid biosynthesis	19	synthase	ec:5.3.99.9	3	c9171_g1_i1, c9171_g2_i1, c9171_g3_i1	map00906
Carotenoid biosynthesis	19	synthase	ec:5.3.99.8	2	c9171_g1_i1, c9171_g2_i1	map00906
Carotenoid biosynthesis	19	desaturase	ec:1.3.5.6	3	c16461_g1_i1, c16461_g1_i2, c16461_g1_i3	map00906
Carotenoid biosynthesis	19	dehydrogenase	ec:1.1.1.288	1	c10366_g3_i1	map00906
Carotenoid biosynthesis	19	acid 8'-hydroxylase	ec:1.14.13.93	3	c14774_g1_i1, c14774_g1_i2, c31168_g1_i1	map00906
Carotenoid biosynthesis	19	epoxidase	ec:1.14.13.90	3	c9371_g1_i1, c13482_g1_i1, c13482_g1_i2	map00906
Carotenoid biosynthesis	19	dioxygenase	ec:1.13.11.51	2	c16545_g2_i1, c16545_g4_i1	map00906
Carotenoid biosynthesis	19	synthase	ec:2.5.1.32	4	c4106_g1_i1, c4106_g1_i2, c5327_g1_i1, c7261_g1_i1	map00906
Other types of O-glycan biosynthesis	4	3-beta-glucuronosyltransferase	ec:2.4.1.135	3	c32571_g1_i1, c44404_g1_i1, c44778_g1_i1	map00514
Other types of O-glycan biosynthesis	4	mannosyltransferase	ec:2.4.1.109	1	c8038_g1_i1	map00514
Brassinosteroid biosynthesis	1	4-dehydrogenase (NADP+)	ec:1.3.1.22	1	c34425_g1_i1	map00905
Various types of N-glycan biosynthesis	30	2-beta-D-xylosyltransferase	ec:2.4.2.38	3	c624_g1_i1, c624_g2_i1, c38920_g1_i1	map00513
Various types of N-glycan biosynthesis	30	hexosaminidase	ec:3.2.1.52	8	c12496_g1_i1, c12496_g1_i2, c13552_g1_i1, c13552_g1_i2, c13552_g1_i3, c13552_g1_i4, c32465_g1_i1, c45147_g1_i1	map00513
Various types of N-glycan biosynthesis	30	2-beta-N-acetylglucosaminyltransferase	ec:2.4.1.143	3	c4197_g1_i1, c4197_g2_i1, c31640_g1_i1	map00513
Various types of N-glycan biosynthesis	30	alpha-1,3-mannosyltransferase	ec:2.4.1.132	1	c11160_g1_i1	map00513
Various types of N-glycan biosynthesis	30	2-beta-N-acetylglucosaminyltransferase	ec:2.4.1.101	3	c4197_g2_i1, c15415_g1_i1, c15415_g1_i2	map00513
Various types of N-glycan biosynthesis	30	1,3-1,6-alpha-mannosidase	ec:3.2.1.114	1	c51411_g1_i1	map00513
Various types of N-glycan biosynthesis	30	1,2-alpha-mannosidase	ec:3.2.1.113	10	c9009_g1_i1, c9009_g1_i2, c12005_g1_i1, c12005_g1_i2, c12005_g1_i3, c12005_g1_i4, c12745_g1_i1, c12745_g1_i2, c16683_g3_i1, c16683_g3_i2	map00513
Various types of N-glycan biosynthesis	30	alpha-1,6-mannosyltransferase	ec:2.4.1.232	1	c11160_g1_i1	map00513
Various types of N-glycan biosynthesis	30	3-alpha-L-fucosyltransferase	ec:2.4.1.214	2	c24327_g1_i1, c55535_g1_i1	map00513
Retinol metabolism	40	dehydrogenase	ec:1.1.1.1	13	c1052_g1_i1, c3623_g1_i1, c3623_g1_i2, c4244_g2_i1, c4303_g1_i1, c15505_g1_i2, c15821_g1_i1, c16089_g1_i1, c16089_g1_i2, c20948_g1_i1, c29503_g1_i1, c44883_g1_i1, c56208_g1_i1	map00830
Retinol metabolism	40	oxidase	ec:1.2.3.1	4	c10877_g1_i1, c24713_g1_i1, c27016_g1_i1, c31503_g1_i1	map00830
Retinol metabolism	40	1-naphthol glucuronyltransferase	ec:2.4.1.17	1	c31218_g1_i1	map00830
Retinol metabolism	40	dehydrogenase	ec:1.2.1.36	4	c9928_g1_i1, c42455_g1_i1, c44168_g1_i1, c51588_g1_i1	map00830
Retinol metabolism	40	monooxygenase	ec:1.14.14.1	18	c1347_g1_i1, c7203_g1_i1, c9466_g1_i1, c13295_g2_i1, c13295_g2_i2, c15067_g1_i1, c15067_g1_i2, c15067_g1_i3, c15670_g1_i2, c16512_g1_i1, c16512_g1_i2, c17505_g1_i1, c31875_g1_i1, c36632_g1_i1, c37504_g1_i1, c49335_g1_i1, c50999_g1_i1, c51659_g1_i1	map00830
Diterpenoid biosynthesis	6	O-acetyltransferase	ec:2.3.1.162	1	c18133_g1_i1	map00904
Diterpenoid biosynthesis	6	3beta-dioxygenase	ec:1.14.11.15	2	c18902_g1_i1, c22082_g1_i1	map00904
Diterpenoid biosynthesis	6	13alpha-hydroxylase	ec:1.14.13.77	2	c37569_g1_i1, c52368_g1_i1	map00904
Diterpenoid biosynthesis	6	10beta-hydroxylase	ec:1.14.13.76	1	c46408_g1_i1	map00904
Primary bile acid biosynthesis	15	5beta-reductase	ec:1.3.1.3	2	c14079_g1_i1, c14079_g2_i1	map00120
Primary bile acid biosynthesis	15	dehydrogenase	ec:1.1.1.35	13	c3541_g1_i1, c5473_g1_i1, c5473_g2_i1, c12670_g1_i1, c12670_g1_i2, c12726_g1_i1, c14084_g2_i1, c14289_g1_i1, c15935_g4_i3, c16863_g1_i1, c44431_g1_i1, c45467_g1_i1, c45813_g1_i1	map00120
Limonene and pinene degradation	8	dehydrogenase (NAD+)	ec:1.2.1.3	8	c6482_g1_i1, c15052_g1_i2, c24133_g1_i1, c42455_g1_i1, c44337_g1_i1, c51246_g1_i1, c51588_g1_i1, c51681_g1_i1	map00903
Other glycan degradation	69	hexosaminidase	ec:3.2.1.52	8	c12496_g1_i1, c12496_g1_i2, c13552_g1_i1, c13552_g1_i2, c13552_g1_i3, c13552_g1_i4, c32465_g1_i1, c45147_g1_i1	map00511
Other glycan degradation	69	alpha-fucosidase	ec:3.2.1.51	2	c3354_g1_i1, c17943_g1_i1	map00511
Other glycan degradation	69	psychosine hydrolase	ec:3.2.1.45	3	c5934_g1_i1, c14742_g1_i1, c14742_g1_i2	map00511
Other glycan degradation	69	mannanase	ec:3.2.1.25	5	c14165_g2_i1, c25806_g1_i1, c29234_g1_i1, c29492_g1_i1, c43912_g1_i1	map00511
Other glycan degradation	69	alpha-D-mannosidase	ec:3.2.1.24	5	c9944_g1_i1, c14185_g1_i1, c14185_g1_i2, c15703_g1_i1, c15703_g1_i2	map00511
Other glycan degradation	69	lactase (ambiguous)	ec:3.2.1.23	44	c472_g1_i1, c1216_g1_i1, c2903_g1_i1, c2971_g1_i1, c2971_g1_i2, c10045_g1_i1, c10045_g1_i2, c10045_g1_i3, c11022_g1_i1, c12202_g1_i1, c13994_g2_i1, c14234_g1_i1, c14234_g1_i2, c14234_g1_i3, c14279_g1_i1, c15464_g2_i1, c15464_g2_i2, c16158_g1_i1, c16158_g1_i2, c16158_g1_i3, c16158_g1_i4, c16158_g1_i5, c16158_g1_i6, c16158_g1_i7, c16158_g1_i8, c16158_g1_i9, c16158_g1_i10, c16158_g1_i11, c16158_g1_i…	map00511
Other glycan degradation	69	aspartylglucosylamine deaspartylase	ec:3.5.1.26	2	c8289_g1_i1, c8289_g1_i2	map00511
Oxidative phosphorylation	125	reductase	ec:1.10.2.2	16	c217_g1_i1, c2048_g1_i1, c2048_g2_i1, c8167_g1_i1, c8167_g2_i1, c15508_g1_i2, c15508_g1_i3, c15508_g1_i4, c15508_g1_i8, c32740_g1_i1, c33387_g1_i1, c45732_g1_i1, c46140_g1_i1, c50923_g1_i1, c50929_g1_i1, c51089_g1_i1	map00190
Oxidative phosphorylation	125	ATPase	ec:3.6.3.6	10	c679_g1_i1, c955_g1_i1, c955_g1_i2, c4671_g1_i1, c5011_g1_i1, c14268_g1_i1, c14268_g1_i2, c14268_g1_i3, c16292_g2_i1, c48921_g1_i1	map00190
Oxidative phosphorylation	125	dehydrogenase	ec:1.3.5.1	2	c31636_g1_i1, c52370_g1_i1	map00190
Oxidative phosphorylation	125	reductase (H+-translocating)	ec:1.6.5.3	51	c801_g2_i1, c3478_g1_i1, c5127_g1_i1, c5127_g1_i2, c5698_g1_i1, c7951_g1_i1, c12008_g2_i1, c12842_g1_i2, c15264_g1_i2, c15772_g1_i2, c15772_g1_i7, c16007_g4_i1, c16531_g1_i1, c16531_g1_i2, c16531_g1_i6, c16531_g1_i7, c16531_g1_i9, c16576_g6_i1, c16576_g6_i2, c16576_g6_i3, c16576_g6_i4, c16711_g3_i2, c16958_g1_i1, c18670_g1_i1, c18785_g1_i1, c20887_g1_i1, c22147_g1_i1, c23749_g1_i1, c24698_g1_i1, …	map00190
Oxidative phosphorylation	125	diphosphatase	ec:3.6.1.1	28	c5120_g1_i1, c5120_g2_i1, c11784_g1_i1, c11784_g2_i1, c13047_g1_i1, c15069_g1_i1, c15069_g1_i2, c15172_g2_i1, c15172_g2_i3, c15172_g2_i4, c15556_g1_i1, c15556_g1_i2, c15556_g1_i3, c15556_g1_i4, c15556_g1_i5, c15556_g1_i6, c15556_g1_i7, c15556_g1_i8, c15556_g2_i1, c15556_g2_i2, c15556_g2_i3, c15597_g1_i1, c15597_g1_i2, c15597_g2_i1, c15597_g3_i1, c17542_g1_i1, c45397_g1_i1, c48913_g1_i1	map00190
Oxidative phosphorylation	125	oxidase	ec:1.9.3.1	18	c7586_g2_i1, c10916_g2_i1, c14385_g1_i1, c14385_g2_i1, c14385_g1_i2, c14385_g1_i3, c14654_g4_i1, c19521_g1_i1, c19582_g1_i1, c30510_g1_i1, c31974_g1_i1, c38588_g1_i1, c40512_g1_i1, c43883_g1_i1, c44673_g1_i1, c51259_g1_i1, c51631_g1_i1, c54550_g1_i1	map00190
Monoterpenoid biosynthesis	5	synthase	ec:1.3.3.9	3	c5608_g1_i1, c5608_g1_i2, c46977_g1_i1	map00902
Monoterpenoid biosynthesis	5	dehydrogenase	ec:1.1.1.208	2	c13494_g1_i1, c13494_g1_i2	map00902
N-Glycan biosynthesis	28	4-beta-N-acetylglucosaminyltransferase	ec:2.4.1.144	7	c15337_g1_i1, c15337_g1_i2, c16020_g10_i1, c16020_g10_i2, c17832_g1_i1, c25687_g1_i1, c40709_g1_i1	map00510
N-Glycan biosynthesis	28	2-beta-N-acetylglucosaminyltransferase	ec:2.4.1.143	3	c4197_g1_i1, c4197_g2_i1, c31640_g1_i1	map00510
N-Glycan biosynthesis	28	alpha-1,3-mannosyltransferase	ec:2.4.1.132	1	c11160_g1_i1	map00510
N-Glycan biosynthesis	28	beta-glucosyltransferase	ec:2.4.1.117	3	c15256_g1_i1, c15256_g1_i2, c15256_g1_i3	map00510
N-Glycan biosynthesis	28	2-beta-N-acetylglucosaminyltransferase	ec:2.4.1.101	3	c4197_g2_i1, c15415_g1_i1, c15415_g1_i2	map00510
N-Glycan biosynthesis	28	1,3-1,6-alpha-mannosidase	ec:3.2.1.114	1	c51411_g1_i1	map00510
N-Glycan biosynthesis	28	1,2-alpha-mannosidase	ec:3.2.1.113	10	c9009_g1_i1, c9009_g1_i2, c12005_g1_i1, c12005_g1_i2, c12005_g1_i3, c12005_g1_i4, c12745_g1_i1, c12745_g1_i2, c16683_g3_i1, c16683_g3_i2	map00510
N-Glycan biosynthesis	28	beta-D-mannosyltransferase	ec:2.4.1.83	1	c44305_g1_i1	map00510
Indole alkaloid biosynthesis	14	synthase	ec:4.3.3.2	11	c13278_g1_i1, c13278_g1_i3, c13278_g1_i4, c15091_g1_i2, c15091_g1_i3, c23090_g1_i1, c38926_g1_i1, c48232_g1_i1, c50679_g1_i1, c51653_g1_i1, c52606_g1_i1	map00901
Indole alkaloid biosynthesis	14	4-hydroxylase	ec:1.14.11.20	3	c8275_g1_i1, c15893_g1_i1, c36136_g1_i1	map00901
Terpenoid backbone biosynthesis	45	kinase	ec:2.7.4.2	5	c12374_g1_i2, c15481_g1_i1, c15481_g1_i2, c15481_g1_i3, c15481_g1_i4	map00900
Terpenoid backbone biosynthesis	45	synthase	ec:2.2.1.7	5	c11506_g1_i1, c11506_g1_i2, c11506_g1_i3, c31385_g1_i1, c50963_g1_i1	map00900
Terpenoid backbone biosynthesis	45	diphosphate reductase	ec:1.17.1.2	1	c44432_g1_i1	map00900
Terpenoid backbone biosynthesis	45	4-phosphate cytidylyltransferase	ec:2.7.7.60	2	c13022_g1_i1, c13022_g1_i2	map00900
Terpenoid backbone biosynthesis	45	geranyl-diphosphate synthase	ec:2.5.1.1	8	c4547_g1_i1, c5490_g1_i1, c16547_g4_i3, c16547_g4_i6, c16547_g4_i7, c16758_g1_i1, c25245_g1_i1, c29312_g1_i1	map00900
Terpenoid backbone biosynthesis	45	2,4-cyclodiphosphate synthase	ec:4.6.1.12	1	c52442_g1_i1	map00900
Terpenoid backbone biosynthesis	45	reductase	ec:1.1.1.88	2	c16683_g1_i5, c16683_g1_i6	map00900
Terpenoid backbone biosynthesis	45	synthase	ec:1.17.7.1	2	c44207_g1_i1, c44432_g1_i1	map00900
Terpenoid backbone biosynthesis	45	5'-diphospho)-2-C-methyl-D-erythritol kinase	ec:2.7.1.148	1	c30605_g1_i1	map00900
Terpenoid backbone biosynthesis	45	reductoisomerase	ec:1.1.1.267	1	c50932_g1_i1	map00900
Terpenoid backbone biosynthesis	45	farnesyltransferase	ec:2.5.1.58	1	c3321_g1_i1	map00900
Terpenoid backbone biosynthesis	45	C-acetyltransferase	ec:2.3.1.9	3	c4736_g1_i1, c4736_g1_i2, c44756_g1_i1	map00900
Terpenoid backbone biosynthesis	45	reductase (NADPH)	ec:1.1.1.34	5	c8925_g1_i1, c14410_g1_i1, c16683_g1_i5, c16683_g1_i6, c30765_g1_i1	map00900
Terpenoid backbone biosynthesis	45	diphosphate synthase	ec:2.5.1.30	3	c16547_g4_i2, c16547_g4_i5, c16547_g4_i7	map00900
Terpenoid backbone biosynthesis	45	diphosphate synthase	ec:2.5.1.29	3	c4547_g1_i1, c5490_g1_i1, c16758_g1_i1	map00900
Terpenoid backbone biosynthesis	45	cis-polyprenylcistransferase	ec:2.5.1.20	2	c7786_g1_i1, c7786_g2_i1	map00900
Terpenoid backbone biosynthesis	45	dehydrogenase (NADP+)	ec:1.1.1.216	1	c17722_g1_i1	map00900
Terpenoid backbone biosynthesis	45	diphosphate synthase	ec:2.5.1.10	3	c4547_g1_i1, c25245_g1_i1, c29312_g1_i1	map00900
Terpenoid backbone biosynthesis	45	synthase	ec:2.3.3.10	3	c14853_g1_i1, c51921_g1_i1, c55715_g1_i1	map00900
Terpenoid backbone biosynthesis	45	Delta-isomerase	ec:5.3.3.2	2	c10167_g1_i1, c10167_g2_i1	map00900
Terpenoid backbone biosynthesis	45	kinase	ec:2.7.1.36	1	c33009_g1_i1	map00900
Glycine, serine and threonine metabolism	106	N-methyltransferase	ec:2.1.1.2	1	c52441_g1_i1	map00260
Glycine, serine and threonine metabolism	106	S-aminomethyldihydrolipoylprotein:(6S)-tetrahydrofolate aminomethyltransferase (ammonia-forming)	ec:2.1.2.10	11	c3432_g1_i1, c11552_g1_i1, c11552_g1_i2, c16349_g2_i1, c16349_g2_i2, c16349_g2_i3, c16349_g2_i4, c16349_g2_i5, c16349_g2_i6, c16349_g2_i7, c38315_g1_i1	map00260
Glycine, serine and threonine metabolism	106	ammonia-lyase	ec:4.3.1.19	6	c2222_g1_i1, c2222_g2_i1, c2538_g1_i1, c7643_g1_i1, c7643_g1_i2, c34971_g1_i1	map00260
Glycine, serine and threonine metabolism	106	dehydrogenase	ec:1.1.1.3	8	c10862_g1_i1, c10862_g1_i2, c10862_g1_i3, c11396_g1_i1, c15340_g1_i1, c15340_g1_i2, c15340_g1_i3, c15340_g1_i4	map00260
Glycine, serine and threonine metabolism	106	dehydrogenase	ec:1.1.1.1	13	c1052_g1_i1, c3623_g1_i1, c3623_g1_i2, c4244_g2_i1, c4303_g1_i1, c15505_g1_i2, c15821_g1_i1, c16089_g1_i1, c16089_g1_i2, c20948_g1_i1, c29503_g1_i1, c44883_g1_i1, c56208_g1_i1	map00260
Glycine, serine and threonine metabolism	106	hydroxymethyltransferase	ec:2.1.2.1	19	c3148_g1_i1, c5875_g1_i1, c10944_g1_i1, c10944_g2_i1, c10944_g2_i2, c10944_g3_i1, c14549_g1_i1, c14549_g1_i2, c15452_g1_i1, c15452_g1_i2, c16437_g2_i1, c16458_g1_i1, c16458_g1_i2, c16458_g1_i3, c21692_g1_i1, c22008_g1_i1, c31254_g1_i1, c44846_g1_i1, c53673_g1_i1	map00260
Glycine, serine and threonine metabolism	106	oxidase	ec:1.5.3.1	1	c33246_g1_i1	map00260
Glycine, serine and threonine metabolism	106	dehydrogenase (aminomethyl-transferring)	ec:1.4.4.2	1	c50958_g1_i1	map00260
Glycine, serine and threonine metabolism	106	kinase	ec:2.7.2.4	8	c6053_g1_i1, c10862_g1_i1, c10862_g1_i2, c10862_g1_i3, c15340_g1_i1, c15340_g1_i2, c15340_g1_i3, c15340_g1_i4	map00260
Glycine, serine and threonine metabolism	106	dehydrogenase	ec:1.1.1.95	9	c14406_g1_i1, c14406_g1_i2, c14406_g1_i3, c14680_g1_i1, c14680_g1_i2, c17848_g1_i1, c18217_g1_i1, c47310_g1_i1, c53920_g1_i1	map00260
Glycine, serine and threonine metabolism	106	phosphatase	ec:3.1.3.3	8	c11832_g1_i1, c11832_g1_i2, c11832_g1_i3, c12263_g1_i1, c12452_g1_i1, c12452_g1_i2, c12452_g2_i1, c12452_g2_i2	map00260
Glycine, serine and threonine metabolism	106	reductase	ec:1.1.1.81	2	c37577_g1_i1, c44955_g1_i1	map00260
Glycine, serine and threonine metabolism	106	gamma-lyase	ec:4.4.1.1	2	c3657_g1_i1, c8530_g1_i1	map00260
Glycine, serine and threonine metabolism	106	dehydrogenase	ec:1.2.1.8	2	c16684_g2_i3, c39806_g1_i1	map00260
Glycine, serine and threonine metabolism	106	dehydrogenase	ec:1.1.99.1	5	c496_g1_i1, c10257_g1_i1, c18517_g1_i1, c34004_g1_i1, c44087_g1_i1	map00260
Glycine, serine and threonine metabolism	106	synthase	ec:4.2.3.1	4	c15308_g1_i1, c15308_g1_i2, c15308_g1_i3, c15308_g1_i4	map00260
Glycine, serine and threonine metabolism	106	dehydrogenase	ec:1.1.1.29	1	c37577_g1_i1	map00260
Glycine, serine and threonine metabolism	106	transaminase	ec:2.6.1.52	1	c5099_g1_i1	map00260
Glycine, serine and threonine metabolism	106	dehydrogenase	ec:1.8.1.4	4	c12103_g1_i1, c13014_g1_i1, c13014_g1_i2, c51121_g1_i1	map00260
Glycine, serine and threonine metabolism	106	transaminase	ec:2.6.1.45	1	c24088_g1_i1	map00260
Glycine, serine and threonine metabolism	106	transaminase	ec:2.6.1.44	2	c9775_g1_i2, c9775_g2_i1	map00260
Glycine, serine and threonine metabolism	106	dehydrogenase	ec:1.2.1.11	1	c44908_g1_i1	map00260
Glycine, serine and threonine metabolism	106	kinase	ec:2.7.1.39	1	c44826_g1_i1	map00260
Glycine, serine and threonine metabolism	106	3-kinase	ec:2.7.1.31	1	c44108_g1_i1	map00260
Glycine, serine and threonine metabolism	106	aldolase	ec:4.1.2.5	2	c16355_g1_i1, c16355_g2_i1	map00260
Aminoacyl-tRNA biosynthesis	51	formyltransferase	ec:2.1.2.9	3	c15611_g1_i1, c15611_g1_i2, c15611_g1_i3	map00970
Aminoacyl-tRNA biosynthesis	51	ligase	ec:6.1.1.22	3	c5634_g1_i1, c14857_g2_i1, c45323_g1_i1	map00970
Aminoacyl-tRNA biosynthesis	51	ligase	ec:6.1.1.21	9	c9666_g1_i1, c9666_g1_i2, c16463_g1_i1, c16463_g1_i2, c16463_g1_i3, c16463_g1_i5, c16463_g1_i6, c16463_g1_i7, c16463_g1_i8	map00970
Aminoacyl-tRNA biosynthesis	51	ligase	ec:6.1.1.20	5	c8994_g1_i1, c8994_g1_i2, c15994_g1_i1, c15994_g1_i2, c37775_g1_i1	map00970
Aminoacyl-tRNA biosynthesis	51	ligase	ec:6.1.1.19	5	c6971_g1_i1, c16071_g11_i1, c16343_g5_i1, c16343_g5_i6, c56026_g1_i1	map00970
Aminoacyl-tRNA biosynthesis	51	ligase	ec:6.1.1.18	1	c17245_g1_i1	map00970
Aminoacyl-tRNA biosynthesis	51	ligase	ec:6.1.1.17	2	c12402_g1_i1, c52460_g1_i1	map00970
Aminoacyl-tRNA biosynthesis	51	ligase	ec:6.1.1.16	2	c3596_g1_i1, c5081_g1_i1	map00970
Aminoacyl-tRNA biosynthesis	51	ligase	ec:6.1.1.15	2	c192_g1_i1, c1955_g1_i1	map00970
Aminoacyl-tRNA biosynthesis	51	ligase	ec:6.1.1.14	8	c14419_g1_i1, c14419_g1_i2, c14419_g1_i3, c15255_g1_i2, c15255_g2_i1, c15255_g1_i3, c15255_g1_i4, c17945_g1_i1	map00970
Aminoacyl-tRNA biosynthesis	51	ligase	ec:6.1.1.12	2	c10285_g1_i1, c23794_g1_i1	map00970
Aminoacyl-tRNA biosynthesis	51	ligase	ec:6.1.1.11	5	c9550_g1_i1, c9550_g1_i2, c10176_g1_i1, c10176_g1_i2, c36409_g1_i1	map00970
Aminoacyl-tRNA biosynthesis	51	ligase	ec:6.1.1.10	4	c3348_g1_i1, c16151_g2_i1, c16151_g3_i1, c16151_g4_i1	map00970
Butanoate metabolism	38	lyase	ec:4.1.3.4	2	c132_g1_i1, c10795_g1_i1	map00650
Butanoate metabolism	38	dehydrogenase	ec:1.1.1.157	2	c12670_g1_i1, c12670_g1_i2	map00650
Butanoate metabolism	38	synthase	ec:2.2.1.6	7	c7280_g1_i1, c8599_g1_i1, c8599_g1_i2, c16464_g1_i1, c31263_g1_i1, c38778_g1_i1, c48354_g1_i1	map00650
Butanoate metabolism	38	dehydrogenase	ec:1.3.5.1	2	c31636_g1_i1, c52370_g1_i1	map00650
Butanoate metabolism	38	C-acetyltransferase	ec:2.3.1.9	3	c4736_g1_i1, c4736_g1_i2, c44756_g1_i1	map00650
Butanoate metabolism	38	reductase	ec:1.1.1.36	4	c13254_g1_i3, c13254_g1_i4, c15716_g1_i1, c15716_g1_i2	map00650
Butanoate metabolism	38	dehydrogenase	ec:1.1.1.35	13	c3541_g1_i1, c5473_g1_i1, c5473_g2_i1, c12670_g1_i1, c12670_g1_i2, c12726_g1_i1, c14084_g2_i1, c14289_g1_i1, c15935_g4_i3, c16863_g1_i1, c44431_g1_i1, c45467_g1_i1, c45813_g1_i1	map00650
Butanoate metabolism	38	dehydrogenase	ec:1.1.1.30	1	c16927_g1_i1	map00650
Butanoate metabolism	38	epimerase	ec:5.1.2.3	1	c15935_g4_i3	map00650
Butanoate metabolism	38	synthase	ec:2.3.3.10	3	c14853_g1_i1, c51921_g1_i1, c55715_g1_i1	map00650
Butanoate metabolism	38	dehydrogenase [NAD(P)+]	ec:1.2.1.16	1	c30793_g1_i1	map00650
Butanoate metabolism	38	transaminase	ec:2.6.1.19	2	c13892_g1_i1, c40525_g1_i1	map00650
Arginine and proline metabolism	99	synthase	ec:6.3.4.5	1	c4145_g1_i1	map00330
Arginine and proline metabolism	99	decarboxylase	ec:4.1.1.50	7	c2827_g2_i1, c8636_g1_i1, c9406_g1_i1, c9406_g2_i1, c21455_g1_i1, c46876_g1_i1, c51645_g1_i1	map00330
Arginine and proline metabolism	99	N-methyltransferase	ec:2.1.1.2	1	c52441_g1_i1	map00330
Arginine and proline metabolism	99	ec:3.5.1.5 urease	ec:3.5.1.5	4	c13864_g1_i1, c13864_g1_i2, c13864_g1_i3, c13864_g1_i4	map00330
Arginine and proline metabolism	99	acylamidase	ec:3.5.1.4	1	c15981_g2_i1	map00330
Arginine and proline metabolism	99	dehydrogenase (NADP+)	ec:1.4.1.4	1	c9672_g1_i1	map00330
Arginine and proline metabolism	99	dehydrogenase [NAD(P)+]	ec:1.4.1.3	5	c5223_g1_i1, c8304_g1_i1, c8304_g2_i1, c26690_g1_i1, c37953_g1_i1	map00330
Arginine and proline metabolism	99	dehydrogenase	ec:1.4.1.2	4	c8304_g1_i1, c8304_g2_i1, c26690_g1_i1, c37953_g1_i1	map00330
Arginine and proline metabolism	99	kinase	ec:2.7.2.8	1	c16008_g1_i1	map00330
Arginine and proline metabolism	99	amidase	ec:3.5.1.53	2	c15861_g9_i1, c15861_g9_i2	map00330
Arginine and proline metabolism	99	5-kinase	ec:2.7.2.11	8	c2518_g1_i1, c2518_g2_i1, c4520_g1_i1, c15117_g1_i1, c15117_g1_i2, c15117_g1_i3, c16008_g1_i1, c26198_g1_i1	map00330
Arginine and proline metabolism	99	N-acetyltransferase	ec:2.3.1.35	2	c13682_g1_i1, c13682_g1_i2	map00330
Arginine and proline metabolism	99	acid amidohydrolase	ec:3.5.1.14	2	c3625_g1_i1, c12243_g1_i1	map00330
Arginine and proline metabolism	99	dehydrogenase (NAD+)	ec:1.2.1.3	8	c6482_g1_i1, c15052_g1_i2, c24133_g1_i1, c42455_g1_i1, c44337_g1_i1, c51246_g1_i1, c51588_g1_i1, c51681_g1_i1	map00330
Arginine and proline metabolism	99	lyase	ec:4.3.2.1	2	c11147_g1_i1, c11147_g1_i2	map00330
Arginine and proline metabolism	99	dioxygenase	ec:1.14.11.2	10	c9065_g1_i1, c11123_g1_i1, c11123_g1_i2, c11123_g1_i3, c11123_g1_i4, c13540_g1_i1, c13540_g1_i2, c14278_g1_i2, c14278_g1_i3, c28369_g1_i1	map00330
Arginine and proline metabolism	99	N-acetyltransferase	ec:2.3.1.1	5	c13682_g1_i1, c14945_g1_i1, c14945_g1_i2, c55361_g1_i1, c55483_g1_i1	map00330
Arginine and proline metabolism	99	reductase	ec:1.5.1.2	2	c8884_g1_i1, c8884_g1_i2	map00330
Arginine and proline metabolism	99	carbamoyltransferase	ec:2.1.3.3	2	c12201_g1_i1, c12201_g2_i1	map00330
Arginine and proline metabolism	99	synthase	ec:2.5.1.22	1	c23947_g1_i1	map00330
Arginine and proline metabolism	99	synthase	ec:2.5.1.16	3	c18656_g1_i1, c23947_g1_i1, c24575_g1_i1	map00330
Arginine and proline metabolism	99	dehydrogenase	ec:1.2.1.41	6	c2518_g1_i1, c2518_g2_i1, c15117_g1_i1, c15117_g1_i2, c15117_g1_i3, c26198_g1_i1	map00330
Arginine and proline metabolism	99	deiminase	ec:3.5.3.12	2	c8916_g1_i1, c8916_g1_i2	map00330
Arginine and proline metabolism	99	transaminase	ec:2.6.1.1	18	c1990_g1_i1, c1990_g1_i2, c3017_g1_i1, c9142_g1_i1, c9142_g1_i2, c9437_g1_i1, c9437_g1_i2, c9828_g1_i1, c11513_g1_i1, c14869_g1_i1, c14869_g1_i2, c15595_g1_i1, c15595_g1_i3, c15595_g1_i4, c16735_g3_i1, c18403_g1_i1, c37440_g1_i1, c44647_g1_i1	map00330
Arginine and proline metabolism	99	reductase	ec:1.2.1.38	2	c37875_g1_i1, c44908_g1_i1	map00330
Arginine and proline metabolism	99	dehydrogenase	ec:1.2.1.19	1	c39806_g1_i1	map00330
Arginine and proline metabolism	99	ligase	ec:6.3.1.2	8	c7549_g1_i1, c7549_g1_i2, c13281_g1_i1, c13281_g2_i1, c29179_g1_i1, c44223_g1_i1, c44824_g1_i1, c51490_g1_i1	map00330
Arginine and proline metabolism	99	transaminase	ec:2.6.1.21	1	c39182_g1_i1	map00330
Arginine and proline metabolism	99	aminotransferase	ec:2.6.1.13	1	c8416_g1_i1	map00330
Arginine and proline metabolism	99	transaminase	ec:2.6.1.11	1	c45703_g1_i1	map00330

## Sheet: Data Sheet 2 (B)
Supplementary Data Sheet 2B | Functional classification of P. peruviana (B) unigenes by KEGG pathways.
Pathway	Seqs in Pathway	Enzyme	Ezyme ID	Seqs of Enzyme	Seqs	Pathway ID
Glycolysis / Gluconeogenesis	178	phosphohexokinase	ec:2.7.1.11	14	c1598_g1_i1, c7104_g1_i1, c7104_g2_i1, c7951_g1_i1, c7951_g1_i2, c9382_g2_i1, c9928_g1_i1, c9928_g1_i2, c11803_g1_i1, c11803_g2_i1, c12424_g1_i1, c13796_g1_i1, c36349_g1_i1, c36763_g1_i1	map00010
Glycolysis / Gluconeogenesis	178	carboxykinase (ATP)	ec:4.1.1.49	2	c9492_g1_i1, c9492_g1_i2	map00010
Glycolysis / Gluconeogenesis	178	isomerase	ec:5.3.1.9	2	c953_g1_i1, c1934_g1_i1	map00010
Glycolysis / Gluconeogenesis	178	isomerase	ec:5.3.1.1	5	c4030_g1_i1, c9943_g1_i1, c9943_g1_i2, c18857_g1_i1, c38882_g1_i1	map00010
Glycolysis / Gluconeogenesis	178	glucokinase (phosphorylating)	ec:2.7.1.2	5	c2035_g1_i1, c2035_g1_i2, c5571_g1_i1, c9461_g1_i1, c33162_g1_i1	map00010
Glycolysis / Gluconeogenesis	178	hexokinase type IV glucokinase	ec:2.7.1.1	6	c5571_g1_i2, c6128_g1_i1, c9461_g2_i1, c23939_g1_i1, c24739_g1_i1, c27123_g1_i1	map00010
Glycolysis / Gluconeogenesis	178	hydratase	ec:4.2.1.11	8	c2646_g1_i1, c3016_g1_i2, c11999_g2_i1, c12953_g1_i1, c13493_g1_i1, c17418_g1_i1, c30640_g1_i1, c43166_g1_i1	map00010
Glycolysis / Gluconeogenesis	178	1-epimerase	ec:5.1.3.3	9	c3299_g1_i1, c11285_g1_i1, c11285_g1_i2, c11285_g1_i3, c15483_g1_i1, c19021_g1_i1, c29323_g1_i1, c30286_g1_i1, c38640_g1_i1	map00010
Glycolysis / Gluconeogenesis	178	dehydrogenase (NADP+)	ec:1.1.1.2	6	c3279_g1_i1, c3279_g1_i2, c9207_g2_i1, c12096_g1_i1, c12096_g1_i2, c35357_g1_i1	map00010
Glycolysis / Gluconeogenesis	178	dehydrogenase	ec:1.1.1.1	13	c128_g1_i1, c1774_g1_i1, c1774_g2_i1, c6890_g1_i1, c6890_g2_i1, c11809_g3_i1, c11809_g3_i3, c11809_g3_i4, c12195_g2_i3, c23597_g1_i1, c23630_g1_i1, c26378_g1_i1, c33159_g1_i1	map00010
Glycolysis / Gluconeogenesis	178	hexose diphosphatase	ec:3.1.3.11	14	c5790_g1_i1, c5790_g1_i2, c9886_g1_i1, c9886_g2_i1, c9886_g3_i1, c10104_g1_i1, c11237_g1_i1, c11237_g1_i2, c11237_g1_i3, c11966_g3_i1, c11966_g3_i4, c11966_g3_i5, c17673_g1_i1, c34257_g1_i1	map00010
Glycolysis / Gluconeogenesis	178	ligase	ec:6.2.1.1	15	c2065_g1_i1, c9237_g1_i1, c9237_g2_i1, c9237_g2_i2, c11384_g1_i2, c11384_g1_i3, c11384_g1_i4, c11384_g1_i5, c12281_g1_i1, c12281_g1_i2, c12281_g1_i3, c12281_g1_i4, c12281_g1_i5, c12704_g1_i1, c34033_g1_i1	map00010
Glycolysis / Gluconeogenesis	178	kinase	ec:2.7.2.3	8	c7043_g1_i1, c7043_g1_i2, c7043_g1_i3, c12277_g3_i1, c12277_g3_i4, c12277_g6_i1, c12277_g7_i1, c17612_g1_i1	map00010
Glycolysis / Gluconeogenesis	178	decarboxylase	ec:4.1.1.1	2	c10759_g1_i1, c29340_g1_i1	map00010
Glycolysis / Gluconeogenesis	178	acetyltransferase	ec:2.3.1.12	5	c5094_g1_i1, c8440_g1_i1, c8440_g1_i2, c13618_g1_i1, c27921_g1_i1	map00010
Glycolysis / Gluconeogenesis	178	dehydrogenase (NADP+)	ec:1.2.1.9	6	c396_g1_i1, c396_g2_i1, c3979_g2_i1, c13270_g1_i1, c19910_g1_i1, c33131_g1_i1	map00010
Glycolysis / Gluconeogenesis	178	dehydrogenase [NAD(P)+]	ec:1.2.1.5	4	c405_g1_i1, c988_g1_i2, c1595_g1_i1, c33334_g1_i1	map00010
Glycolysis / Gluconeogenesis	178	dehydrogenase (NAD+)	ec:1.2.1.3	5	c12668_g1_i1, c22750_g1_i1, c24796_g1_i1, c27868_g1_i1, c33334_g1_i1	map00010
Glycolysis / Gluconeogenesis	178	aldolase	ec:4.1.2.13	10	c511_g1_i1, c511_g2_i1, c4090_g1_i1, c18015_g1_i1, c23273_g1_i1, c26601_g1_i1, c28499_g1_i1, c31125_g1_i1, c38382_g1_i1, c38864_g1_i1	map00010
Glycolysis / Gluconeogenesis	178	dehydrogenase	ec:1.1.1.27	1	c18965_g1_i1	map00010
Glycolysis / Gluconeogenesis	178	dehydrogenase (acetyl-transferring)	ec:1.2.4.1	10	c4543_g1_i1, c9819_g1_i1, c10766_g1_i1, c10766_g2_i1, c10766_g2_i2, c11868_g1_i1, c11868_g1_i2, c11868_g1_i3, c11993_g3_i1, c11993_g4_i1	map00010
Glycolysis / Gluconeogenesis	178	dehydrogenase	ec:1.8.1.4	8	c3971_g1_i1, c3971_g2_i1, c6511_g1_i1, c9059_g2_i1, c24303_g1_i1, c28452_g1_i1, c29404_g1_i1, c38764_g1_i1	map00010
Glycolysis / Gluconeogenesis	178	dehydrogenase (phosphorylating)	ec:1.2.1.12	10	c396_g1_i1, c396_g2_i1, c3979_g1_i1, c3979_g2_i1, c8455_g1_i1, c8455_g2_i1, c10026_g1_i1, c10026_g2_i1, c13270_g1_i1, c19910_g1_i1	map00010
Glycolysis / Gluconeogenesis	178	(alpha-D-glucose-1,6-bisphosphate-dependent)	ec:5.4.2.2	3	c11061_g1_i1, c11061_g1_i2, c17868_g1_i1	map00010
Glycolysis / Gluconeogenesis	178	kinase	ec:2.7.1.40	13	c242_g1_i1, c2686_g1_i1, c3630_g1_i1, c8709_g1_i1, c8932_g1_i1, c8932_g1_i2, c12382_g1_i1, c13167_g1_i1, c28033_g1_i1, c28078_g1_i1, c28744_g1_i1, c30686_g1_i1, c39185_g1_i1	map00010
Glucosinolate biosynthesis	7	transaminase	ec:2.6.1.42	7	c2510_g1_i1, c16543_g1_i1, c19483_g1_i1, c29018_g1_i1, c31211_g1_i1, c31331_g1_i1, c40444_g1_i1	map00966
Betalain biosynthesis	8	O-methyltransferase	ec:2.1.1.6	2	c27960_g1_i1, c39853_g1_i1	map00965
Betalain biosynthesis	8	decarboxylase	ec:4.1.1.28	6	c8510_g1_i1, c8510_g1_i2, c8510_g1_i3, c8510_g1_i4, c8510_g1_i5, c15103_g1_i1	map00965
T cell receptor signaling pathway	121	phosphatase	ec:3.1.3.16	57	c149_g1_i1, c856_g2_i1, c1182_g1_i1, c1262_g1_i1, c1478_g2_i1, c1842_g1_i1, c2201_g1_i1, c2201_g1_i2, c2248_g2_i1, c2450_g1_i1, c4027_g1_i2, c7180_g1_i1, c7312_g1_i1, c7312_g1_i2, c7822_g1_i1, c7822_g1_i2, c8506_g1_i1, c9456_g1_i2, c9599_g1_i1, c9603_g1_i3, c9901_g1_i1, c9901_g2_i1, c9901_g2_i2, c9961_g1_i1, c10406_g2_i1, c10406_g2_i2, c10406_g2_i3, c10901_g1_i6, c11726_g1_i1, c11726_g1_i2, c1177…	map04660
T cell receptor signaling pathway	121	protein-tyrosine kinase	ec:2.7.10.2	64	c558_g1_i1, c558_g1_i2, c1138_g1_i2, c2122_g1_i1, c2122_g1_i2, c2512_g1_i1, c3032_g1_i1, c3032_g2_i1, c3612_g1_i1, c3857_g2_i1, c3984_g1_i1, c4062_g1_i1, c4778_g2_i1, c4981_g1_i1, c5650_g1_i1, c5804_g1_i1, c5862_g1_i2, c6673_g1_i1, c6820_g1_i2, c6997_g1_i2, c7261_g1_i2, c7544_g1_i1, c7544_g1_i3, c8255_g1_i1, c8416_g2_i1, c8923_g2_i2, c10253_g1_i1, c10253_g2_i1, c10440_g1_i1, c10440_g1_i2, c10440_…	map04660
Methane metabolism	108	phosphohexokinase	ec:2.7.1.11	14	c1598_g1_i1, c7104_g1_i1, c7104_g2_i1, c7951_g1_i1, c7951_g1_i2, c9382_g2_i1, c9928_g1_i1, c9928_g1_i2, c11803_g1_i1, c11803_g2_i1, c12424_g1_i1, c13796_g1_i1, c36349_g1_i1, c36763_g1_i1	map00680
Methane metabolism	108	carboxylase	ec:4.1.1.31	8	c1914_g1_i1, c12123_g2_i1, c12123_g3_i1, c12123_g2_i2, c12123_g2_i3, c12123_g3_i2, c12541_g1_i1, c35671_g1_i1	map00680
Methane metabolism	108	hydratase	ec:4.2.1.11	8	c2646_g1_i1, c3016_g1_i2, c11999_g2_i1, c12953_g1_i1, c13493_g1_i1, c17418_g1_i1, c30640_g1_i1, c43166_g1_i1	map00680
Methane metabolism	108	hydroxymethyltransferase	ec:2.1.2.1	8	c7150_g1_i1, c7150_g1_i2, c13996_g1_i1, c18926_g1_i1, c25640_g1_i1, c27944_g1_i1, c28434_g1_i1, c34014_g1_i1	map00680
Methane metabolism	108	hexose diphosphatase	ec:3.1.3.11	14	c5790_g1_i1, c5790_g1_i2, c9886_g1_i1, c9886_g2_i1, c9886_g3_i1, c10104_g1_i1, c11237_g1_i1, c11237_g1_i2, c11237_g1_i3, c11966_g3_i1, c11966_g3_i4, c11966_g3_i5, c17673_g1_i1, c34257_g1_i1	map00680
Methane metabolism	108	ligase	ec:6.2.1.1	15	c2065_g1_i1, c9237_g1_i1, c9237_g2_i1, c9237_g2_i2, c11384_g1_i2, c11384_g1_i3, c11384_g1_i4, c11384_g1_i5, c12281_g1_i1, c12281_g1_i2, c12281_g1_i3, c12281_g1_i4, c12281_g1_i5, c12704_g1_i1, c34033_g1_i1	map00680
Methane metabolism	108	dehydrogenase	ec:1.1.1.95	8	c3935_g1_i1, c5896_g1_i1, c5896_g2_i1, c6955_g1_i1, c12979_g1_i1, c13609_g1_i1, c17913_g1_i1, c34030_g1_i1	map00680
Methane metabolism	108	phosphatase	ec:3.1.3.3	6	c9146_g1_i2, c12121_g2_i1, c12230_g4_i2, c12230_g4_i4, c12230_g4_i5, c34476_g1_i1	map00680
Methane metabolism	108	dehydrogenase	ec:1.1.1.284	2	c8822_g1_i1, c23630_g1_i1	map00680
Methane metabolism	108	dehydrogenase	ec:1.2.1.2	1	c6533_g1_i1	map00680
Methane metabolism	108	aldolase	ec:4.1.2.13	10	c511_g1_i1, c511_g2_i1, c4090_g1_i1, c18015_g1_i1, c23273_g1_i1, c26601_g1_i1, c28499_g1_i1, c31125_g1_i1, c38382_g1_i1, c38864_g1_i1	map00680
Methane metabolism	108	dehydrogenase	ec:1.1.1.37	9	c1503_g1_i1, c4885_g1_i1, c5038_g1_i1, c6723_g1_i1, c7567_g1_i1, c7567_g1_i2, c10062_g1_i1, c22849_g1_i1, c34431_g1_i1	map00680
Methane metabolism	108	dehydrogenase	ec:1.1.1.29	1	c17805_g1_i1	map00680
Methane metabolism	108	transaminase	ec:2.6.1.52	1	c13297_g1_i1	map00680
Methane metabolism	108	transaminase	ec:2.6.1.45	1	c33429_g1_i1	map00680
Methane metabolism	108	hydrolase	ec:3.1.2.12	1	c33053_g1_i1	map00680
Methane metabolism	108	kinase	ec:2.7.1.29	1	c2062_g1_i1	map00680
Ether lipid metabolism	40	D	ec:3.1.4.4	21	c6335_g1_i2, c7770_g1_i1, c8900_g1_i1, c8900_g1_i2, c10397_g1_i1, c10397_g1_i2, c10397_g1_i3, c10572_g1_i1, c10572_g1_i3, c11281_g1_i1, c11281_g1_i2, c11281_g1_i3, c17301_g1_i1, c25389_g1_i1, c30711_g1_i1, c30945_g1_i1, c34721_g1_i1, c37009_g1_i1, c37788_g1_i1, c38790_g1_i1, c38968_g1_i1	map00565
Ether lipid metabolism	40	C	ec:3.1.4.3	1	c28250_g1_i1	map00565
Ether lipid metabolism	40	phosphatase	ec:3.1.3.4	10	c6845_g1_i1, c8918_g2_i1, c10776_g1_i1, c10776_g1_i2, c10776_g2_i1, c10776_g1_i3, c11924_g1_i1, c11924_g1_i2, c11924_g1_i4, c11924_g1_i5	map00565
Ether lipid metabolism	40	cholinephosphotransferase	ec:2.7.8.2	3	c28050_g1_i1, c28177_g1_i1, c36212_g1_i1	map00565
Ether lipid metabolism	40	A2	ec:3.1.1.4	5	c275_g1_i1, c1998_g1_i1, c1998_g1_i2, c27977_g1_i1, c33278_g1_i1	map00565
Geraniol degradation	41	hydratase	ec:4.2.1.17	12	c2999_g2_i1, c6086_g1_i1, c9211_g1_i1, c11013_g1_i2, c11907_g1_i1, c11907_g1_i2, c11907_g1_i3, c12251_g1_i3, c12251_g1_i7, c12251_g1_i9, c17757_g1_i1, c23862_g1_i1	map00281
Geraniol degradation	41	lyase	ec:4.1.3.4	5	c52_g1_i1, c52_g1_i2, c4160_g1_i1, c7834_g1_i1, c7834_g1_i2	map00281
Geraniol degradation	41	C-acyltransferase	ec:2.3.1.16	3	c12206_g1_i2, c12206_g2_i3, c12206_g2_i5	map00281
Geraniol degradation	41	dehydrogenase	ec:1.1.1.35	27	c8433_g1_i1, c8433_g1_i2, c9211_g1_i1, c10695_g1_i1, c10695_g1_i2, c10695_g1_i3, c10695_g1_i4, c10695_g1_i5, c11013_g1_i2, c11798_g1_i1, c11798_g2_i1, c11798_g1_i2, c11798_g1_i3, c11798_g4_i1, c11798_g5_i1, c12251_g1_i1, c12251_g1_i2, c12251_g1_i3, c12251_g1_i4, c12251_g1_i5, c12251_g1_i6, c12251_g1_i7, c12251_g1_i8, c12251_g1_i9, c12612_g1_i1, c17922_g1_i1, c23862_g1_i1	map00281
Glutathione metabolism	107	decarboxylase	ec:4.1.1.17	1	c6427_g1_i1	map00480
Glutathione metabolism	107	glutamyl transpeptidase	ec:2.3.2.2	7	c12122_g1_i1, c12122_g1_i2, c12122_g1_i3, c12122_g1_i4, c22083_g1_i1, c36531_g1_i1, c39104_g1_i1	map00480
Glutathione metabolism	107	synthase	ec:6.3.2.3	2	c9505_g1_i1, c9505_g1_i2	map00480
Glutathione metabolism	107	ligase	ec:6.3.2.2	1	c17844_g1_i1	map00480
Glutathione metabolism	107	peroxidase	ec:1.11.1.9	14	c4319_g1_i1, c4319_g2_i1, c6621_g1_i1, c6871_g1_i1, c6871_g1_i2, c8151_g1_i1, c8151_g1_i2, c8151_g1_i3, c8151_g1_i4, c17118_g1_i1, c17635_g1_i1, c24738_g1_i1, c33878_g1_i1, c38549_g1_i1	map00480
Glutathione metabolism	107	thioredoxin peroxidase	ec:1.11.1.15	7	c8369_g1_i2, c8699_g1_i1, c8699_g1_i2, c18261_g1_i1, c20781_g1_i1, c22757_g1_i1, c38675_g1_i1	map00480
Glutathione metabolism	107	glutathione peroxidase	ec:1.11.1.12	1	c17635_g1_i1	map00480
Glutathione metabolism	107	peroxidase	ec:1.11.1.11	7	c9338_g1_i1, c9338_g2_i1, c9579_g1_i1, c9579_g1_i4, c11357_g1_i1, c11357_g1_i2, c17536_g1_i1	map00480
Glutathione metabolism	107	dehydrogenase (ascorbate)	ec:1.8.5.1	2	c1661_g1_i1, c23951_g1_i1	map00480
Glutathione metabolism	107	reductase	ec:1.17.4.1	6	c2806_g1_i1, c2806_g2_i1, c10544_g1_i1, c13662_g1_i1, c25629_g1_i1, c35661_g1_i1	map00480
Glutathione metabolism	107	(ATP-hydrolysing)	ec:3.5.2.9	3	c12161_g2_i1, c12161_g2_i2, c12161_g6_i1	map00480
Glutathione metabolism	107	dehydrogenase (NADP+)	ec:1.1.1.49	7	c5029_g1_i1, c9968_g1_i1, c9968_g1_i2, c9968_g1_i3, c9968_g1_i4, c13072_g1_i1, c23687_g1_i1	map00480
Glutathione metabolism	107	dehydrogenase (NADP+-dependent, decarboxylating)	ec:1.1.1.44	11	c931_g1_i1, c7121_g1_i1, c12245_g1_i2, c12245_g1_i4, c14905_g1_i1, c18872_g1_i1, c23065_g1_i1, c28432_g1_i1, c38385_g1_i1, c38395_g1_i1, c39554_g1_i1	map00480
Glutathione metabolism	107	dehydrogenase (NADP+)	ec:1.1.1.42	6	c6635_g1_i1, c6635_g1_i2, c7099_g1_i1, c17573_g1_i1, c24142_g1_i1, c35132_g1_i1	map00480
Glutathione metabolism	107	synthase	ec:2.5.1.22	2	c3286_g1_i1, c3286_g1_i2	map00480
Glutathione metabolism	107	transferase	ec:2.5.1.18	27	c1451_g1_i1, c1661_g1_i1, c2614_g1_i1, c2614_g1_i2, c3533_g2_i1, c6621_g1_i1, c7974_g1_i1, c7974_g1_i2, c8852_g2_i1, c8861_g1_i1, c8861_g2_i1, c10306_g3_i1, c11656_g1_i1, c11656_g2_i1, c11656_g2_i2, c11984_g1_i1, c12209_g9_i3, c14270_g1_i1, c24151_g1_i1, c25305_g1_i1, c26006_g1_i1, c30781_g1_i1, c34538_g1_i1, c36101_g1_i1, c36607_g1_i1, c38853_g1_i1, c41105_g1_i1	map00480
Glutathione metabolism	107	synthase	ec:2.5.1.16	4	c3286_g1_i1, c3286_g1_i2, c4032_g2_i1, c12352_g1_i1	map00480
Glutathione metabolism	107	reductase	ec:1.8.1.7	4	c5518_g1_i1, c9890_g1_i1, c9890_g1_i2, c14005_g1_i1	map00480
Glycerophospholipid metabolism	135	phosphodiesterase	ec:3.1.4.46	11	c3673_g1_i1, c3673_g1_i2, c7932_g1_i1, c7932_g1_i2, c7932_g1_i3, c19227_g1_i1, c28043_g1_i1, c34507_g1_i1, c38546_g1_i1, c38835_g1_i1, c42616_g1_i1	map00564
Glycerophospholipid metabolism	135	decarboxylase	ec:4.1.1.65	3	c6643_g1_i1, c6643_g1_i2, c6876_g1_i1	map00564
Glycerophospholipid metabolism	135	D	ec:3.1.4.4	21	c6335_g1_i2, c7770_g1_i1, c8900_g1_i1, c8900_g1_i2, c10397_g1_i1, c10397_g1_i2, c10397_g1_i3, c10572_g1_i1, c10572_g1_i3, c11281_g1_i1, c11281_g1_i2, c11281_g1_i3, c17301_g1_i1, c25389_g1_i1, c30711_g1_i1, c30945_g1_i1, c34721_g1_i1, c37009_g1_i1, c37788_g1_i1, c38790_g1_i1, c38968_g1_i1	map00564
Glycerophospholipid metabolism	135	C	ec:3.1.4.3	1	c28250_g1_i1	map00564
Glycerophospholipid metabolism	135	3-phosphatidyltransferase	ec:2.7.8.11	2	c11944_g1_i2, c11944_g1_i3	map00564
Glycerophospholipid metabolism	135	N-methyltransferase	ec:2.1.1.103	6	c11915_g2_i1, c11915_g8_i1, c11915_g2_i2, c34024_g1_i1, c35606_g1_i1, c35847_g1_i1	map00564
Glycerophospholipid metabolism	135	A1	ec:3.1.1.32	13	c7039_g1_i1, c8065_g1_i1, c10015_g1_i1, c10015_g2_i1, c10228_g1_i1, c10228_g1_i2, c10228_g1_i3, c14511_g1_i1, c25798_g1_i1, c26971_g1_i1, c31918_g1_i1, c34499_g1_i1, c36309_g1_i1	map00564
Glycerophospholipid metabolism	135	dehydrogenase (NAD+)	ec:1.1.1.8	6	c10299_g1_i1, c10299_g1_i2, c10299_g1_i3, c17764_g1_i1, c33363_g1_i1, c39422_g1_i1	map00564
Glycerophospholipid metabolism	135	phosphatase	ec:3.1.3.75	4	c871_g1_i1, c3038_g1_i1, c6050_g1_i1, c16047_g1_i1	map00564
Glycerophospholipid metabolism	135	cytidylyltransferase	ec:2.7.7.41	3	c11085_g1_i1, c11085_g1_i2, c29120_g1_i1	map00564
Glycerophospholipid metabolism	135	cytidylyltransferase	ec:2.7.7.15	1	c13500_g1_i1	map00564
Glycerophospholipid metabolism	135	cytidylyltransferase	ec:2.7.7.14	1	c9363_g1_i1	map00564
Glycerophospholipid metabolism	135	O-acyltransferase	ec:2.3.1.51	5	c6527_g1_i1, c6527_g1_i2, c7529_g1_i2, c9687_g2_i1, c34470_g1_i1	map00564
Glycerophospholipid metabolism	135	O-acyltransferase	ec:2.3.1.43	3	c10239_g1_i3, c11029_g1_i1, c11029_g1_i2	map00564
Glycerophospholipid metabolism	135	O-acyltransferase	ec:2.3.1.23	1	c2329_g1_i1	map00564
Glycerophospholipid metabolism	135	dehydrogenase [NAD(P)+]	ec:1.1.1.94	6	c10299_g1_i1, c10299_g1_i2, c10299_g1_i3, c17764_g1_i1, c33363_g1_i1, c39422_g1_i1	map00564
Glycerophospholipid metabolism	135	1-O-acyltransferase	ec:2.3.1.15	8	c1965_g1_i1, c6952_g1_i1, c6952_g1_i2, c12103_g1_i1, c12103_g1_i2, c12103_g1_i3, c12103_g1_i4, c12369_g1_i1	map00564
Glycerophospholipid metabolism	135	phosphatase	ec:3.1.3.4	10	c6845_g1_i1, c8918_g2_i1, c10776_g1_i1, c10776_g1_i2, c10776_g2_i1, c10776_g1_i3, c11924_g1_i1, c11924_g1_i2, c11924_g1_i4, c11924_g1_i5	map00564
Glycerophospholipid metabolism	135	kinase (ATP)	ec:2.7.1.107	17	c6974_g1_i1, c8956_g1_i1, c8956_g1_i2, c9679_g1_i1, c9679_g1_i2, c11448_g1_i1, c11448_g2_i1, c11549_g1_i1, c11549_g1_i2, c11549_g1_i3, c11635_g1_i1, c11635_g1_i3, c11635_g1_i5, c11635_g2_i1, c11635_g1_i6, c12329_g4_i1, c28999_g1_i1	map00564
Glycerophospholipid metabolism	135	3-phosphatidyltransferase	ec:2.7.8.5	2	c3096_g1_i1, c9814_g1_i1	map00564
Glycerophospholipid metabolism	135	cholinephosphotransferase	ec:2.7.8.2	3	c28050_g1_i1, c28177_g1_i1, c36212_g1_i1	map00564
Glycerophospholipid metabolism	135	dehydrogenase	ec:1.1.5.3	1	c13256_g1_i1	map00564
Glycerophospholipid metabolism	135	kinase	ec:2.7.1.82	3	c3781_g1_i1, c11928_g1_i1, c11928_g1_i3	map00564
Glycerophospholipid metabolism	135	lecithinase B	ec:3.1.1.5	5	c4005_g1_i1, c24310_g1_i1, c35011_g1_i1, c39247_g1_i1, c41618_g1_i1	map00564
Glycerophospholipid metabolism	135	A2	ec:3.1.1.4	5	c275_g1_i1, c1998_g1_i1, c1998_g1_i2, c27977_g1_i1, c33278_g1_i1	map00564
Valine, leucine and isoleucine degradation	87	oxidase	ec:1.4.3.2	1	c16272_g1_i1	map00280
Valine, leucine and isoleucine degradation	87	hydratase	ec:4.2.1.18	1	c1352_g1_i1	map00280
Valine, leucine and isoleucine degradation	87	hydratase	ec:4.2.1.17	12	c2999_g2_i1, c6086_g1_i1, c9211_g1_i1, c11013_g1_i2, c11907_g1_i1, c11907_g1_i2, c11907_g1_i3, c12251_g1_i3, c12251_g1_i7, c12251_g1_i9, c17757_g1_i1, c23862_g1_i1	map00280
Valine, leucine and isoleucine degradation	87	carboxylase	ec:6.4.1.4	1	c39497_g1_i1	map00280
Valine, leucine and isoleucine degradation	87	lyase	ec:4.1.3.4	5	c52_g1_i1, c52_g1_i2, c4160_g1_i1, c7834_g1_i1, c7834_g1_i2	map00280
Valine, leucine and isoleucine degradation	87	oxidase	ec:1.2.3.1	6	c6633_g1_i2, c9962_g1_i1, c9962_g1_i2, c9969_g2_i1, c10641_g1_i1, c39083_g1_i1	map00280
Valine, leucine and isoleucine degradation	87	(2-methylpropanoyl)transferase	ec:2.3.1.168	1	c18602_g1_i1	map00280
Valine, leucine and isoleucine degradation	87	C-acyltransferase	ec:2.3.1.16	3	c12206_g1_i2, c12206_g2_i3, c12206_g2_i5	map00280
Valine, leucine and isoleucine degradation	87	dehydrogenase (NAD+)	ec:1.2.1.3	5	c12668_g1_i1, c22750_g1_i1, c24796_g1_i1, c27868_g1_i1, c33334_g1_i1	map00280
Valine, leucine and isoleucine degradation	87	C-acetyltransferase	ec:2.3.1.9	3	c6206_g1_i2, c8167_g1_i1, c8167_g1_i2	map00280
Valine, leucine and isoleucine degradation	87	dehydrogenase	ec:1.1.1.35	27	c8433_g1_i1, c8433_g1_i2, c9211_g1_i1, c10695_g1_i1, c10695_g1_i2, c10695_g1_i3, c10695_g1_i4, c10695_g1_i5, c11013_g1_i2, c11798_g1_i1, c11798_g2_i1, c11798_g1_i2, c11798_g1_i3, c11798_g4_i1, c11798_g5_i1, c12251_g1_i1, c12251_g1_i2, c12251_g1_i3, c12251_g1_i4, c12251_g1_i5, c12251_g1_i6, c12251_g1_i7, c12251_g1_i8, c12251_g1_i9, c12612_g1_i1, c17922_g1_i1, c23862_g1_i1	map00280
Valine, leucine and isoleucine degradation	87	dehydrogenase	ec:1.1.1.31	4	c931_g1_i1, c7121_g1_i1, c28432_g1_i1, c38385_g1_i1	map00280
Valine, leucine and isoleucine degradation	87	dehydrogenase (2-methylpropanoyl-transferring)	ec:1.2.4.4	2	c28798_g1_i1, c39558_g1_i1	map00280
Valine, leucine and isoleucine degradation	87	transaminase	ec:2.6.1.6	3	c14566_g1_i1, c36683_g1_i1, c41197_g1_i1	map00280
Valine, leucine and isoleucine degradation	87	synthase	ec:2.3.3.10	2	c12682_g1_i1, c28799_g1_i1	map00280
Valine, leucine and isoleucine degradation	87	dehydrogenase	ec:1.8.1.4	8	c3971_g1_i1, c3971_g2_i1, c6511_g1_i1, c9059_g2_i1, c24303_g1_i1, c28452_g1_i1, c29404_g1_i1, c38764_g1_i1	map00280
Valine, leucine and isoleucine degradation	87	transaminase	ec:2.6.1.42	7	c2510_g1_i1, c16543_g1_i1, c19483_g1_i1, c29018_g1_i1, c31211_g1_i1, c31331_g1_i1, c40444_g1_i1	map00280
Valine, leucine and isoleucine degradation	87	dehydrogenase (CoA-acylating)	ec:1.2.1.27	2	c10479_g2_i1, c10479_g2_i2	map00280
Fluorobenzoate degradation	6	hydratase	ec:4.2.1.84	1	c3550_g1_i1	map00364
Fluorobenzoate degradation	6	maleylacetate enol-lactonase	ec:3.1.1.45	4	c12902_g1_i1, c14113_g1_i1, c18215_g1_i1, c23357_g1_i1	map00364
Fluorobenzoate degradation	6	cycloisomerase	ec:5.5.1.1	1	c38503_g1_i1	map00364
Glycosylphosphatidylinositol(GPI)-anchor biosynthesis	2	N-acetylglucosaminyltransferase	ec:2.4.1.198	2	c1585_g1_i1, c1585_g1_i2	map00563
Inositol phosphate metabolism	97	C	ec:3.1.4.3	1	c28250_g1_i1	map00562
Inositol phosphate metabolism	97	phospholipase C	ec:3.1.4.11	15	c6679_g1_i1, c6679_g1_i2, c9257_g1_i1, c9257_g1_i2, c9257_g1_i3, c10166_g1_i1, c10166_g2_i1, c10166_g2_i2, c20493_g1_i1, c22912_g1_i1, c25323_g1_i1, c27016_g1_i1, c35196_g1_i1, c40249_g1_i1, c41287_g1_i1	map00562
Inositol phosphate metabolism	97	3-phosphatidyltransferase	ec:2.7.8.11	2	c11944_g1_i2, c11944_g1_i3	map00562
Inositol phosphate metabolism	97	isomerase	ec:5.3.1.1	5	c4030_g1_i1, c9943_g1_i1, c9943_g1_i2, c18857_g1_i1, c38882_g1_i1	map00562
Inositol phosphate metabolism	97	oxygenase	ec:1.13.99.1	6	c6570_g1_i1, c10894_g1_i1, c10894_g1_i2, c19115_g1_i1, c21894_g1_i1, c43219_g1_i1	map00562
Inositol phosphate metabolism	97	3-phosphatase	ec:3.1.3.67	2	c157_g1_i1, c18431_g1_i1	map00562
Inositol phosphate metabolism	97	inositol-1,3-bisphosphate 3-phosphatase	ec:3.1.3.64	13	c12341_g1_i1, c12341_g1_i2, c12341_g1_i3, c12341_g1_i4, c12341_g2_i1, c12341_g1_i6, c12341_g1_i7, c12341_g2_i2, c12341_g1_i8, c12341_g1_i9, c12341_g1_i10, c12341_g1_i11, c12341_g1_i13	map00562
Inositol phosphate metabolism	97	1-phosphatase	ec:3.1.3.57	5	c6191_g1_i1, c6191_g2_i1, c8988_g2_i1, c9017_g1_i2, c9017_g1_i3	map00562
Inositol phosphate metabolism	97	5-phosphatase	ec:3.1.3.56	2	c9405_g1_i1, c28249_g1_i1	map00562
Inositol phosphate metabolism	97	phosphatase	ec:3.1.3.25	5	c4153_g1_i1, c10657_g1_i1, c10657_g1_i2, c10657_g1_i3, c17928_g1_i1	map00562
Inositol phosphate metabolism	97	5/6-kinase	ec:2.7.1.159	10	c7807_g2_i1, c7807_g2_i2, c8860_g1_i1, c9948_g1_i1, c9948_g1_i2, c9948_g2_i1, c9948_g2_i2, c22951_g1_i1, c23284_g1_i1, c29506_g1_i1	map00562
Inositol phosphate metabolism	97	2-kinase	ec:2.7.1.158	2	c10596_g3_i1, c10596_g3_i2	map00562
Inositol phosphate metabolism	97	5-kinase	ec:2.7.1.150	8	c21531_g1_i1, c21699_g1_i1, c25807_g1_i1, c30272_g1_i1, c32181_g1_i1, c33553_g1_i1, c35233_g1_i1, c36244_g1_i1	map00562
Inositol phosphate metabolism	97	3-kinase	ec:2.7.1.137	1	c38635_g1_i1	map00562
Inositol phosphate metabolism	97	1-kinase	ec:2.7.1.134	8	c7807_g2_i1, c7807_g2_i2, c9948_g1_i1, c9948_g1_i2, c9948_g2_i1, c9948_g2_i2, c23284_g1_i1, c29506_g1_i1	map00562
Inositol phosphate metabolism	97	3-kinase	ec:2.7.1.127	2	c8860_g1_i1, c22951_g1_i1	map00562
Inositol phosphate metabolism	97	2-dehydrogenase	ec:1.1.1.18	1	c30032_g1_i1	map00562
Inositol phosphate metabolism	97	synthase	ec:5.5.1.4	6	c3891_g1_i1, c5738_g1_i1, c11203_g1_i1, c11203_g1_i2, c31409_g1_i1, c37210_g1_i1	map00562
Inositol phosphate metabolism	97	5-kinase	ec:2.7.1.68	13	c4902_g1_i1, c7588_g1_i1, c7588_g2_i1, c7588_g3_i1, c8825_g1_i1, c8825_g1_i2, c8825_g1_i3, c9650_g1_i1, c12162_g2_i1, c17871_g1_i1, c28706_g1_i1, c35876_g1_i1, c36244_g1_i1	map00562
Inositol phosphate metabolism	97	4-kinase	ec:2.7.1.67	1	c23130_g1_i1	map00562
Tropane, piperidine and pyridine alkaloid biosynthesis	29	oxidase	ec:1.4.3.21	8	c8036_g1_i1, c8036_g1_i2, c9661_g1_i1, c10830_g1_i1, c28348_g1_i1, c30653_g1_i1, c37552_g1_i1, c40419_g1_i1	map00960
Tropane, piperidine and pyridine alkaloid biosynthesis	29	reductase	ec:1.1.1.237	1	c130_g1_i1	map00960
Tropane, piperidine and pyridine alkaloid biosynthesis	29	reductase II	ec:1.1.1.236	1	c6518_g1_i1	map00960
Tropane, piperidine and pyridine alkaloid biosynthesis	29	transaminase	ec:2.6.1.58	3	c14566_g1_i1, c36683_g1_i1, c41197_g1_i1	map00960
Tropane, piperidine and pyridine alkaloid biosynthesis	29	transaminase	ec:2.6.1.57	17	c4803_g1_i1, c4803_g1_i2, c9387_g1_i1, c9387_g1_i2, c12100_g1_i1, c13045_g1_i1, c14566_g1_i1, c18823_g1_i1, c19496_g1_i1, c23412_g1_i1, c23622_g1_i1, c27997_g1_i1, c29187_g1_i1, c33785_g1_i1, c36683_g1_i1, c38919_g1_i1, c41197_g1_i1	map00960
Tropane, piperidine and pyridine alkaloid biosynthesis	29	transaminase	ec:2.6.1.9	13	c12100_g1_i1, c13045_g1_i1, c14566_g1_i1, c18823_g1_i1, c19496_g1_i1, c23412_g1_i1, c23622_g1_i1, c27997_g1_i1, c29187_g1_i1, c33785_g1_i1, c36683_g1_i1, c38919_g1_i1, c41197_g1_i1	map00960
Tropane, piperidine and pyridine alkaloid biosynthesis	29	transaminase	ec:2.6.1.5	13	c12100_g1_i1, c13045_g1_i1, c14566_g1_i1, c18823_g1_i1, c19496_g1_i1, c23412_g1_i1, c23622_g1_i1, c27997_g1_i1, c29187_g1_i1, c33785_g1_i1, c36683_g1_i1, c38919_g1_i1, c41197_g1_i1	map00960
Tropane, piperidine and pyridine alkaloid biosynthesis	29	transaminase	ec:2.6.1.1	17	c4803_g1_i1, c4803_g1_i2, c9387_g1_i1, c9387_g1_i2, c12100_g1_i1, c13045_g1_i1, c14566_g1_i1, c18823_g1_i1, c19496_g1_i1, c23412_g1_i1, c23622_g1_i1, c27997_g1_i1, c29187_g1_i1, c33785_g1_i1, c36683_g1_i1, c38919_g1_i1, c41197_g1_i1	map00960
Tropane, piperidine and pyridine alkaloid biosynthesis	29	reductase I	ec:1.1.1.206	2	c1919_g1_i1, c22268_g1_i1	map00960
Benzoate degradation	21	hydratase	ec:4.2.1.17	12	c2999_g2_i1, c6086_g1_i1, c9211_g1_i1, c11013_g1_i2, c11907_g1_i1, c11907_g1_i2, c11907_g1_i3, c12251_g1_i3, c12251_g1_i7, c12251_g1_i9, c17757_g1_i1, c23862_g1_i1	map00362
Benzoate degradation	21	dehydrogenase	ec:1.1.1.157	2	c8433_g1_i1, c8433_g1_i2	map00362
Benzoate degradation	21	C-acyltransferase	ec:2.3.1.16	3	c12206_g1_i2, c12206_g2_i3, c12206_g2_i5	map00362
Benzoate degradation	21	C-acetyltransferase	ec:2.3.1.9	3	c6206_g1_i2, c8167_g1_i1, c8167_g1_i2	map00362
Benzoate degradation	21	cycloisomerase	ec:5.5.1.1	1	c38503_g1_i1	map00362
Glycerolipid metabolism	150	galactolipid lipase	ec:3.1.1.26	6	c7039_g1_i1, c8065_g1_i1, c10015_g1_i1, c10015_g2_i1, c11930_g1_i3, c34499_g1_i1	map00561
Glycerolipid metabolism	150	lipase	ec:3.1.1.23	2	c10445_g1_i1, c26971_g1_i1	map00561
Glycerolipid metabolism	150	dehydrogenase (NADP+)	ec:1.1.1.2	6	c3279_g1_i1, c3279_g1_i2, c9207_g2_i1, c12096_g1_i1, c12096_g1_i2, c35357_g1_i1	map00561
Glycerolipid metabolism	150	melibiase	ec:3.2.1.22	5	c3627_g1_i1, c8840_g1_i1, c10599_g1_i1, c11612_g1_i2, c39259_g1_i1	map00561
Glycerolipid metabolism	150	synthase	ec:3.13.1.1	1	c28021_g1_i1	map00561
Glycerolipid metabolism	150	acyltransferase	ec:2.3.1.158	3	c182_g1_i1, c23602_g1_i1, c30537_g1_i1	map00561
Glycerolipid metabolism	150	O-acyltransferase	ec:2.3.1.51	5	c6527_g1_i1, c6527_g1_i2, c7529_g1_i2, c9687_g2_i1, c34470_g1_i1	map00561
Glycerolipid metabolism	150	O-acyltransferase	ec:2.3.1.22	1	c39247_g1_i1	map00561
Glycerolipid metabolism	150	O-acyltransferase	ec:2.3.1.20	17	c2242_g1_i1, c2242_g1_i2, c3345_g1_i1, c3345_g1_i2, c5025_g1_i1, c5025_g1_i2, c6957_g1_i2, c10864_g1_i1, c10864_g1_i2, c10864_g2_i1, c11365_g1_i1, c11365_g2_i1, c11408_g1_i1, c11408_g1_i2, c11408_g1_i3, c12610_g1_i1, c12680_g1_i1	map00561
Glycerolipid metabolism	150	1-O-acyltransferase	ec:2.3.1.15	8	c1965_g1_i1, c6952_g1_i1, c6952_g1_i2, c12103_g1_i1, c12103_g1_i2, c12103_g1_i3, c12103_g1_i4, c12369_g1_i1	map00561
Glycerolipid metabolism	150	phosphatase	ec:3.1.3.4	10	c6845_g1_i1, c8918_g2_i1, c10776_g1_i1, c10776_g1_i2, c10776_g2_i1, c10776_g1_i3, c11924_g1_i1, c11924_g1_i2, c11924_g1_i4, c11924_g1_i5	map00561
Glycerolipid metabolism	150	synthase	ec:2.4.1.46	1	c34320_g1_i1	map00561
Glycerolipid metabolism	150	dehydrogenase (NAD+)	ec:1.2.1.3	5	c12668_g1_i1, c22750_g1_i1, c24796_g1_i1, c27868_g1_i1, c33334_g1_i1	map00561
Glycerolipid metabolism	150	kinase (ATP)	ec:2.7.1.107	17	c6974_g1_i1, c8956_g1_i1, c8956_g1_i2, c9679_g1_i1, c9679_g1_i2, c11448_g1_i1, c11448_g2_i1, c11549_g1_i1, c11549_g1_i2, c11549_g1_i3, c11635_g1_i1, c11635_g1_i3, c11635_g1_i5, c11635_g2_i1, c11635_g1_i6, c12329_g4_i1, c28999_g1_i1	map00561
Glycerolipid metabolism	150	reductase	ec:1.1.1.21	3	c4169_g1_i1, c8639_g1_i1, c12837_g1_i1	map00561
Glycerolipid metabolism	150	synthase	ec:2.4.1.241	2	c7763_g1_i3, c29260_g1_i1	map00561
Glycerolipid metabolism	150	lipase	ec:3.1.1.3	61	c83_g1_i1, c368_g1_i1, c368_g1_i2, c957_g1_i1, c1357_g2_i1, c3744_g1_i1, c3744_g1_i2, c4652_g1_i1, c5591_g1_i1, c6814_g1_i1, c6814_g1_i2, c6814_g1_i3, c7039_g1_i1, c7348_g1_i1, c8065_g1_i1, c8817_g1_i3, c9797_g1_i1, c10015_g1_i1, c10015_g2_i1, c10228_g1_i1, c10228_g1_i2, c10228_g1_i3, c11215_g1_i1, c11215_g1_i2, c11720_g1_i1, c11720_g2_i1, c11875_g1_i1, c11875_g1_i2, c11875_g1_i3, c11875_g1_i4, c…	map00561
Glycerolipid metabolism	150	3-kinase	ec:2.7.1.31	1	c11704_g4_i2	map00561
Glycerolipid metabolism	150	kinase	ec:2.7.1.30	1	c3960_g1_i1	map00561
Glycerolipid metabolism	150	kinase	ec:2.7.1.29	1	c2062_g1_i1	map00561
Nicotinate and nicotinamide metabolism	60	oxidase	ec:1.4.3.16	2	c8357_g1_i1, c8357_g2_i1	map00760
Nicotinate and nicotinamide metabolism	60	diphosphorylase (carboxylating)	ec:2.4.2.19	3	c9381_g2_i1, c23564_g1_i1, c25148_g1_i1	map00760
Nicotinate and nicotinamide metabolism	60	synthase (glutamine-hydrolysing)	ec:6.3.5.1	1	c13713_g1_i1	map00760
Nicotinate and nicotinamide metabolism	60	oxidase	ec:1.2.3.1	6	c6633_g1_i2, c9962_g1_i1, c9962_g1_i2, c9969_g2_i1, c10641_g1_i1, c39083_g1_i1	map00760
Nicotinate and nicotinamide metabolism	60	nucleosidase	ec:3.2.2.3	1	c41448_g1_i1	map00760
Nicotinate and nicotinamide metabolism	60	nicotinamide deaminase	ec:3.5.1.19	3	c5757_g1_i1, c18587_g1_i1, c30070_g1_i1	map00760
Nicotinate and nicotinamide metabolism	60	uridine 5'-nucleotidase	ec:3.1.3.5	3	c12037_g2_i1, c19445_g1_i1, c29681_g1_i1	map00760
Nicotinate and nicotinamide metabolism	60	diphosphatase	ec:3.6.1.22	7	c8008_g1_i1, c8008_g1_i3, c10609_g1_i1, c10609_g1_i2, c11136_g1_i1, c11136_g1_i2, c13007_g1_i1	map00760
Nicotinate and nicotinamide metabolism	60	kinase	ec:2.7.1.23	34	c5039_g1_i1, c5039_g1_i2, c5739_g1_i1, c5739_g1_i2, c6974_g1_i1, c7990_g1_i1, c7990_g1_i2, c7990_g1_i3, c8956_g1_i1, c8956_g1_i2, c9679_g1_i1, c9679_g1_i2, c11125_g1_i1, c11125_g1_i2, c11125_g1_i3, c11125_g1_i4, c11125_g1_i5, c11125_g1_i6, c11125_g1_i7, c11125_g1_i8, c11125_g1_i9, c11448_g1_i1, c11448_g2_i1, c11549_g1_i1, c11549_g1_i2, c11549_g1_i3, c11635_g1_i1, c11635_g1_i3, c11635_g1_i5, c1163…	map00760
Chlorocyclohexane and chlorobenzene degradation	7	maleylacetate enol-lactonase	ec:3.1.1.45	4	c12902_g1_i1, c14113_g1_i1, c18215_g1_i1, c23357_g1_i1	map00361
Chlorocyclohexane and chlorobenzene degradation	7	dehalogenase	ec:3.8.1.5	2	c7712_g2_i1, c10602_g2_i1	map00361
Chlorocyclohexane and chlorobenzene degradation	7	cycloisomerase	ec:5.5.1.1	1	c38503_g1_i1	map00361
Phenylalanine metabolism	158	decarboxylase	ec:4.1.1.28	6	c8510_g1_i1, c8510_g1_i2, c8510_g1_i3, c8510_g1_i4, c8510_g1_i5, c15103_g1_i1	map00360
Phenylalanine metabolism	158	oxidase	ec:1.4.3.2	1	c16272_g1_i1	map00360
Phenylalanine metabolism	158	hydratase	ec:4.2.1.17	12	c2999_g2_i1, c6086_g1_i1, c9211_g1_i1, c11013_g1_i2, c11907_g1_i1, c11907_g1_i2, c11907_g1_i3, c12251_g1_i3, c12251_g1_i7, c12251_g1_i9, c17757_g1_i1, c23862_g1_i1	map00360
Phenylalanine metabolism	158	oxidase	ec:1.4.3.21	8	c8036_g1_i1, c8036_g1_i2, c9661_g1_i1, c10830_g1_i1, c28348_g1_i1, c30653_g1_i1, c37552_g1_i1, c40419_g1_i1	map00360
Phenylalanine metabolism	158	O-methyltransferase	ec:2.1.1.104	6	c2066_g1_i1, c12021_g1_i1, c12021_g1_i2, c17970_g1_i1, c19374_g1_i1, c22242_g1_i1	map00360
Phenylalanine metabolism	158	ammonia-lyase	ec:4.3.1.25	10	c1748_g1_i1, c1748_g2_i1, c8437_g1_i1, c8437_g2_i1, c8437_g3_i1, c8990_g1_i1, c8990_g1_i2, c12223_g1_i1, c12223_g1_i2, c38696_g1_i1	map00360
Phenylalanine metabolism	158	ammonia-lyase	ec:4.3.1.24	10	c1748_g1_i1, c1748_g2_i1, c8437_g1_i1, c8437_g2_i1, c8437_g3_i1, c8990_g1_i1, c8990_g1_i2, c12223_g1_i1, c12223_g1_i2, c38696_g1_i1	map00360
Phenylalanine metabolism	158	lactoperoxidase	ec:1.11.1.7	70	c217_g1_i1, c883_g1_i1, c1126_g1_i1, c1526_g1_i1, c1526_g1_i2, c1964_g1_i2, c3230_g1_i1, c3230_g2_i1, c4827_g1_i1, c4910_g1_i1, c6468_g1_i1, c7591_g1_i1, c7591_g1_i2, c7591_g1_i3, c7645_g1_i1, c8369_g1_i2, c8417_g1_i1, c8417_g1_i2, c8699_g1_i1, c8699_g1_i2, c8861_g1_i1, c8861_g2_i1, c9579_g1_i2, c9735_g1_i1, c9735_g1_i2, c9849_g1_i1, c10055_g1_i1, c10123_g1_i2, c10123_g1_i4, c11216_g1_i1, c11216_…	map00360
Phenylalanine metabolism	158	acylamidase	ec:3.5.1.4	3	c11951_g1_i2, c11951_g1_i3, c11951_g1_i4	map00360
Phenylalanine metabolism	158	dehydrogenase	ec:1.1.1.157	2	c8433_g1_i1, c8433_g1_i2	map00360
Phenylalanine metabolism	158	hydrolase	ec:3.5.1.32	1	c33158_g1_i1	map00360
Phenylalanine metabolism	158	N-phenylacetyltransferase	ec:2.3.1.14	1	c4969_g1_i1	map00360
Phenylalanine metabolism	158	dehydrogenase [NAD(P)+]	ec:1.2.1.5	4	c405_g1_i1, c988_g1_i2, c1595_g1_i1, c33334_g1_i1	map00360
Phenylalanine metabolism	158	dioxygenase	ec:1.13.11.27	3	c3524_g1_i1, c3524_g2_i1, c6915_g1_i1	map00360
Phenylalanine metabolism	158	reductase	ec:1.1.1.237	1	c130_g1_i1	map00360
Phenylalanine metabolism	158	transaminase	ec:2.6.1.58	3	c14566_g1_i1, c36683_g1_i1, c41197_g1_i1	map00360
Phenylalanine metabolism	158	transaminase	ec:2.6.1.57	17	c4803_g1_i1, c4803_g1_i2, c9387_g1_i1, c9387_g1_i2, c12100_g1_i1, c13045_g1_i1, c14566_g1_i1, c18823_g1_i1, c19496_g1_i1, c23412_g1_i1, c23622_g1_i1, c27997_g1_i1, c29187_g1_i1, c33785_g1_i1, c36683_g1_i1, c38919_g1_i1, c41197_g1_i1	map00360
Phenylalanine metabolism	158	transaminase	ec:2.6.1.9	13	c12100_g1_i1, c13045_g1_i1, c14566_g1_i1, c18823_g1_i1, c19496_g1_i1, c23412_g1_i1, c23622_g1_i1, c27997_g1_i1, c29187_g1_i1, c33785_g1_i1, c36683_g1_i1, c38919_g1_i1, c41197_g1_i1	map00360
Phenylalanine metabolism	158	transaminase	ec:2.6.1.5	13	c12100_g1_i1, c13045_g1_i1, c14566_g1_i1, c18823_g1_i1, c19496_g1_i1, c23412_g1_i1, c23622_g1_i1, c27997_g1_i1, c29187_g1_i1, c33785_g1_i1, c36683_g1_i1, c38919_g1_i1, c41197_g1_i1	map00360
Phenylalanine metabolism	158	transaminase	ec:2.6.1.1	17	c4803_g1_i1, c4803_g1_i2, c9387_g1_i1, c9387_g1_i2, c12100_g1_i1, c13045_g1_i1, c14566_g1_i1, c18823_g1_i1, c19496_g1_i1, c23412_g1_i1, c23622_g1_i1, c27997_g1_i1, c29187_g1_i1, c33785_g1_i1, c36683_g1_i1, c38919_g1_i1, c41197_g1_i1	map00360
Phenylalanine metabolism	158	4-monooxygenase	ec:1.14.13.11	1	c12127_g1_i2	map00360
Phenylalanine metabolism	158	ligase	ec:6.2.1.12	10	c6661_g2_i1, c6736_g1_i1, c6736_g2_i1, c6736_g3_i1, c9995_g1_i1, c9995_g1_i2, c18246_g1_i1, c20336_g1_i1, c33290_g1_i1, c37138_g1_i1	map00360
Phenylalanine metabolism	158	transaminase	ec:2.6.1.21	1	c40746_g1_i1	map00360
Phenylalanine metabolism	158	racemase (ATP-hydrolysing)	ec:5.1.1.11	1	c3211_g1_i1	map00360
Styrene degradation	9	beta-diketonase	ec:3.7.1.2	2	c5465_g1_i1, c5465_g1_i2	map00643
Styrene degradation	9	hydratase	ec:4.2.1.84	1	c3550_g1_i1	map00643
Styrene degradation	9	acylamidase	ec:3.5.1.4	3	c11951_g1_i2, c11951_g1_i3, c11951_g1_i4	map00643
Styrene degradation	9	1,2-dioxygenase	ec:1.13.11.5	1	c10612_g1_i1	map00643
Styrene degradation	9	isomerase	ec:5.2.1.2	2	c23596_g1_i1, c37143_g1_i1	map00643
Ethylbenzene degradation	3	C-acyltransferase	ec:2.3.1.16	3	c12206_g1_i2, c12206_g2_i3, c12206_g2_i5	map00642
Propanoate metabolism	59	hydratase	ec:4.2.1.17	12	c2999_g2_i1, c6086_g1_i1, c9211_g1_i1, c11013_g1_i2, c11907_g1_i1, c11907_g1_i2, c11907_g1_i3, c12251_g1_i3, c12251_g1_i7, c12251_g1_i9, c17757_g1_i1, c23862_g1_i1	map00640
Propanoate metabolism	59	carboxylase	ec:6.4.1.2	13	c4349_g2_i1, c5864_g1_i1, c5864_g1_i2, c6172_g1_i1, c6172_g1_i2, c10857_g1_i1, c10857_g1_i2, c10857_g1_i3, c10857_g1_i5, c10857_g1_i6, c11416_g1_i1, c11416_g1_i2, c11416_g1_i3	map00640
Propanoate metabolism	59	ligase (ADP-forming)	ec:6.2.1.5	7	c411_g1_i1, c9038_g1_i1, c9038_g2_i1, c9038_g3_i1, c12416_g1_i1, c12838_g1_i1, c29417_g1_i1	map00640
Propanoate metabolism	59	ligase (GDP-forming)	ec:6.2.1.4	1	c9038_g3_i1	map00640
Propanoate metabolism	59	ligase	ec:6.2.1.1	15	c2065_g1_i1, c9237_g1_i1, c9237_g2_i1, c9237_g2_i2, c11384_g1_i2, c11384_g1_i3, c11384_g1_i4, c11384_g1_i5, c12281_g1_i1, c12281_g1_i2, c12281_g1_i3, c12281_g1_i4, c12281_g1_i5, c12704_g1_i1, c34033_g1_i1	map00640
Propanoate metabolism	59	deaminase	ec:3.5.99.7	1	c3453_g1_i1	map00640
Propanoate metabolism	59	decarboxylase	ec:4.1.1.9	3	c10662_g1_i1, c10662_g1_i2, c10662_g2_i1	map00640
Propanoate metabolism	59	C-acetyltransferase	ec:2.3.1.9	3	c6206_g1_i2, c8167_g1_i1, c8167_g1_i2	map00640
Propanoate metabolism	59	dehydrogenase	ec:1.1.1.27	1	c18965_g1_i1	map00640
Propanoate metabolism	59	dehydrogenase (CoA-acylating)	ec:1.2.1.27	2	c10479_g2_i1, c10479_g2_i2	map00640
Propanoate metabolism	59	transaminase	ec:2.6.1.19	2	c10750_g1_i1, c12156_g3_i1	map00640
Phosphonate and phosphinate metabolism	5	cytidylyltransferase	ec:2.7.7.15	1	c13500_g1_i1	map00440
Phosphonate and phosphinate metabolism	5	cytidylyltransferase	ec:2.7.7.14	1	c9363_g1_i1	map00440
Phosphonate and phosphinate metabolism	5	cholinephosphotransferase	ec:2.7.8.2	3	c28050_g1_i1, c28177_g1_i1, c36212_g1_i1	map00440
Pyrimidine metabolism	201	synthase (glutamine hydrolysing)	ec:6.3.4.2	7	c10849_g3_i1, c10849_g3_i2, c11837_g2_i1, c11837_g2_i2, c11837_g2_i3, c11837_g2_i4, c11837_g2_i5	map00240
Pyrimidine metabolism	201	dehydrogenase (NADP+)	ec:1.3.1.2	1	c12520_g1_i1	map00240
Pyrimidine metabolism	201	decarboxylase	ec:4.1.1.23	1	c12119_g2_i1	map00240
Pyrimidine metabolism	201	kinase	ec:2.7.4.9	5	c12011_g1_i1, c12011_g1_i2, c12011_g1_i3, c12011_g1_i4, c12011_g1_i5	map00240
Pyrimidine metabolism	201	kinase	ec:2.7.4.6	8	c2400_g1_i1, c3574_g1_i1, c3574_g2_i1, c12267_g5_i1, c12267_g5_i3, c12282_g14_i11, c17809_g1_i1, c30804_g1_i1	map00240
Pyrimidine metabolism	201	ec:3.5.1.6 beta-ureidopropionase	ec:3.5.1.6	1	c4748_g1_i1	map00240
Pyrimidine metabolism	201	phosphoribosyltransferase	ec:2.4.2.10	1	c12119_g2_i1	map00240
Pyrimidine metabolism	201	synthase	ec:2.1.1.45	1	c9723_g1_i1	map00240
Pyrimidine metabolism	201	deaminase	ec:3.5.4.12	1	c24905_g1_i1	map00240
Pyrimidine metabolism	201	nucleotidyltransferase	ec:2.7.7.8	2	c6040_g1_i1, c23494_g1_i1	map00240
Pyrimidine metabolism	201	DNA polymerase	ec:2.7.7.7	39	c171_g1_i1, c356_g1_i1, c356_g2_i1, c1408_g1_i1, c2882_g1_i1, c3467_g2_i1, c3925_g1_i1, c3925_g2_i1, c4501_g2_i1, c6045_g1_i1, c7168_g1_i1, c7168_g1_i2, c7168_g1_i3, c8267_g1_i1, c8267_g1_i2, c8509_g1_i1, c8509_g2_i1, c8509_g2_i2, c9381_g1_i1, c10063_g1_i1, c12277_g1_i1, c13572_g1_i1, c15177_g1_i1, c16864_g1_i1, c17982_g1_i1, c18405_g1_i1, c18417_g1_i1, c18555_g1_i1, c19734_g1_i1, c21784_g1_i1, c…	map00240
Pyrimidine metabolism	201	RNA polymerase	ec:2.7.7.6	70	c1428_g1_i1, c1873_g1_i1, c2580_g1_i1, c4703_g2_i1, c4759_g1_i1, c5033_g1_i1, c5543_g1_i1, c5949_g1_i1, c5955_g1_i1, c6804_g1_i1, c7188_g1_i1, c7188_g1_i2, c7274_g1_i1, c7274_g1_i2, c7274_g2_i1, c7419_g1_i1, c7419_g2_i1, c7441_g2_i1, c8999_g1_i2, c9307_g1_i1, c9504_g1_i3, c9558_g1_i1, c9558_g1_i2, c10495_g1_i1, c10495_g1_i2, c10495_g2_i1, c10495_g1_i3, c11427_g1_i3, c11427_g1_i4, c11443_g1_i1, c1…	map00240
Pyrimidine metabolism	201	deaminase	ec:3.5.4.5	1	c10680_g1_i3	map00240
Pyrimidine metabolism	201	phosphoribosyltransferase	ec:2.4.2.9	3	c2631_g1_i1, c18243_g1_i1, c36401_g1_i1	map00240
Pyrimidine metabolism	201	reductase	ec:1.17.4.1	6	c2806_g1_i1, c2806_g2_i1, c10544_g1_i1, c13662_g1_i1, c25629_g1_i1, c35661_g1_i1	map00240
Pyrimidine metabolism	201	nucleosidase	ec:3.2.2.3	1	c41448_g1_i1	map00240
Pyrimidine metabolism	201	uridine 5'-nucleotidase	ec:3.1.3.5	3	c12037_g2_i1, c19445_g1_i1, c29681_g1_i1	map00240
Pyrimidine metabolism	201	diphosphate phosphatase	ec:3.6.1.6	2	c7866_g2_i1, c38562_g1_i1	map00240
Pyrimidine metabolism	201	carbamoylaspartic dehydrase	ec:3.5.2.3	1	c33881_g1_i1	map00240
Pyrimidine metabolism	201	diphosphatase	ec:3.6.1.23	2	c19511_g1_i1, c33054_g1_i1	map00240
Pyrimidine metabolism	201	diphosphatase	ec:3.6.1.19	1	c39794_g1_i1	map00240
Pyrimidine metabolism	201	(asymmetrical)	ec:3.6.1.17	1	c18503_g1_i1	map00240
Pyrimidine metabolism	201	kinase	ec:2.7.4.22	2	c4220_g1_i1, c23882_g1_i1	map00240
Pyrimidine metabolism	201	kinase	ec:2.7.4.14	3	c18397_g1_i1, c19342_g1_i1, c22818_g1_i1	map00240
Pyrimidine metabolism	201	kinase	ec:2.7.4.10	5	c4642_g1_i1, c4642_g1_i2, c8947_g1_i3, c18397_g1_i1, c19342_g1_i1	map00240
Pyrimidine metabolism	201	carbamoyltransferase	ec:2.1.3.2	6	c10365_g1_i1, c10365_g1_i2, c10365_g1_i3, c10365_g1_i4, c10365_g1_i5, c10365_g1_i6	map00240
Pyrimidine metabolism	201	reductase	ec:1.8.1.9	3	c2188_g1_i1, c2188_g1_i2, c8580_g1_i1	map00240
Pyrimidine metabolism	201	kinase	ec:2.7.1.48	25	c2631_g1_i1, c4953_g1_i1, c8670_g1_i1, c8670_g2_i1, c9802_g1_i2, c11641_g2_i1, c11641_g2_i2, c11641_g1_i5, c11641_g2_i3, c11994_g1_i1, c11994_g1_i2, c11994_g1_i3, c11994_g1_i4, c11994_g1_i5, c11994_g1_i6, c11994_g1_i7, c11994_g1_i8, c11994_g1_i9, c11994_g1_i10, c19338_g1_i1, c23726_g1_i1, c33961_g1_i1, c34167_g1_i1, c34654_g1_i1, c36401_g1_i1	map00240
Pyrimidine metabolism	201	kinase	ec:2.7.1.21	4	c3932_g1_i1, c16397_g1_i1, c24500_g1_i1, c43163_g1_i1	map00240
Butirosin and neomycin biosynthesis	11	glucokinase (phosphorylating)	ec:2.7.1.2	5	c2035_g1_i1, c2035_g1_i2, c5571_g1_i1, c9461_g1_i1, c33162_g1_i1	map00524
Butirosin and neomycin biosynthesis	11	hexokinase type IV glucokinase	ec:2.7.1.1	6	c5571_g1_i2, c6128_g1_i1, c9461_g2_i1, c23939_g1_i1, c24739_g1_i1, c27123_g1_i1	map00524
Pentose and glucuronate interconversions	118	xylulokinase (phosphorylating)	ec:2.7.1.17	3	c10227_g3_i1, c10227_g3_i2, c33210_g1_i1	map00040
Pentose and glucuronate interconversions	118	isomerase	ec:5.3.1.5	2	c7769_g1_i1, c7769_g1_i2	map00040
Pentose and glucuronate interconversions	118	3-epimerase	ec:5.1.3.1	5	c2126_g1_i1, c2126_g1_i2, c9291_g1_i1, c9291_g1_i2, c9291_g1_i3	map00040
Pentose and glucuronate interconversions	118	1,4-alpha-galacturonidase	ec:3.2.1.67	2	c28623_g1_i1, c38875_g1_i1	map00040
Pentose and glucuronate interconversions	118	pectin demethoxylase	ec:3.1.1.11	46	c297_g1_i1, c452_g1_i1, c1457_g1_i1, c1457_g1_i2, c1631_g1_i1, c1691_g1_i1, c1946_g1_i1, c1946_g2_i1, c2355_g1_i1, c2387_g1_i1, c2387_g1_i2, c4485_g1_i1, c6039_g1_i1, c6373_g1_i1, c6373_g1_i2, c6470_g1_i1, c6714_g1_i1, c6714_g2_i1, c7247_g1_i1, c7247_g1_i2, c8111_g1_i1, c8558_g1_i1, c8558_g2_i1, c10815_g1_i1, c12772_g1_i1, c14151_g1_i1, c14472_g1_i1, c15011_g1_i1, c15102_g1_i1, c15250_g1_i1, c152…	map00040
Pentose and glucuronate interconversions	118	lyase	ec:4.2.2.2	10	c102_g1_i1, c1454_g1_i1, c5991_g1_i1, c17375_g1_i1, c27545_g1_i1, c27794_g1_i1, c31286_g1_i1, c41568_g1_i1, c42020_g1_i1, c43093_g1_i1	map00040
Pentose and glucuronate interconversions	118	dehydrogenase (NADP+)	ec:1.1.1.2	6	c3279_g1_i1, c3279_g1_i2, c9207_g2_i1, c12096_g1_i1, c12096_g1_i2, c35357_g1_i1	map00040
Pentose and glucuronate interconversions	118	pectin depolymerase	ec:3.2.1.15	25	c1911_g1_i1, c1911_g1_i2, c2289_g1_i1, c2352_g1_i1, c6478_g1_i1, c7389_g1_i1, c7389_g2_i1, c10526_g1_i1, c10526_g2_i1, c10845_g1_i1, c10845_g1_i3, c13192_g1_i1, c16309_g1_i1, c19976_g1_i1, c21791_g1_i1, c22405_g1_i1, c23400_g1_i1, c23718_g1_i1, c26403_g1_i1, c28623_g1_i1, c34800_g1_i1, c35221_g1_i1, c35301_g1_i1, c38875_g1_i1, c42303_g1_i1	map00040
Pentose and glucuronate interconversions	118	uridylyltransferase	ec:2.7.7.9	4	c17908_g1_i1, c19290_g1_i1, c23643_g1_i1, c43480_g1_i1	map00040
Pentose and glucuronate interconversions	118	uridylyltransferase	ec:2.7.7.44	1	c23643_g1_i1	map00040
Pentose and glucuronate interconversions	118	dehydrogenase (NAD+)	ec:1.2.1.3	5	c12668_g1_i1, c22750_g1_i1, c24796_g1_i1, c27868_g1_i1, c33334_g1_i1	map00040
Pentose and glucuronate interconversions	118	1-naphthol glucuronyltransferase	ec:2.4.1.17	1	c10619_g1_i1	map00040
Pentose and glucuronate interconversions	118	6-dehydrogenase	ec:1.1.1.22	6	c4010_g1_i1, c5848_g1_i1, c10837_g1_i1, c10837_g2_i1, c12380_g1_i1, c25754_g1_i1	map00040
Pentose and glucuronate interconversions	118	reductase	ec:1.1.1.21	3	c4169_g1_i1, c8639_g1_i1, c12837_g1_i1	map00040
Pentose and glucuronate interconversions	118	2-dehydrogenase	ec:1.1.1.14	2	c10318_g1_i1, c10318_g1_i2	map00040
Polyketide sugar unit biosynthesis	7	3,5-epimerase	ec:5.1.3.13	2	c9821_g1_i1, c9821_g2_i1	map00523
Polyketide sugar unit biosynthesis	7	4,6-dehydratase	ec:4.2.1.46	3	c8520_g1_i1, c8520_g2_i1, c10579_g1_i1	map00523
Polyketide sugar unit biosynthesis	7	reductase	ec:1.1.1.133	7	c7656_g1_i1, c7656_g1_i2, c8520_g1_i1, c8520_g2_i1, c9821_g1_i1, c9821_g2_i1, c10579_g1_i1	map00523
Sulfur metabolism	54	adenosine 5-phosphosulfate sulfohydrolase	ec:3.6.2.1	7	c3099_g1_i1, c3099_g1_i2, c7062_g1_i1, c7062_g1_i2, c10917_g1_i1, c10917_g1_i2, c24509_g1_i1	map00920
Sulfur metabolism	54	reductase (ferredoxin)	ec:1.8.7.1	1	c13052_g1_i1	map00920
Sulfur metabolism	54	reductase	ec:1.8.99.2	4	c4326_g1_i1, c12193_g1_i1, c12193_g1_i2, c36400_g1_i1	map00920
Sulfur metabolism	54	reductase	ec:1.8.99.1	1	c13052_g1_i1	map00920
Sulfur metabolism	54	adenylyltransferase (ADP)	ec:2.7.7.5	2	c3099_g1_i1, c3099_g1_i2	map00920
Sulfur metabolism	54	adenylyltransferase	ec:2.7.7.4	8	c833_g1_i1, c8189_g1_i1, c10659_g1_i1, c11036_g1_i1, c11876_g1_i1, c23753_g1_i1, c35106_g1_i1, c35472_g1_i1	map00920
Sulfur metabolism	54	sulfurtransferase	ec:2.8.1.1	1	c12807_g1_i1	map00920
Sulfur metabolism	54	oxidase	ec:1.8.3.1	1	c2594_g1_i1	map00920
Sulfur metabolism	54	O-acetyltransferase	ec:2.3.1.30	7	c168_g1_i1, c2984_g1_i1, c2984_g2_i1, c5684_g1_i1, c32060_g1_i1, c34655_g1_i1, c38650_g1_i1	map00920
Sulfur metabolism	54	nucleotidase	ec:3.1.3.7	8	c6191_g1_i1, c6191_g2_i1, c9017_g1_i2, c9017_g1_i3, c10657_g1_i1, c10657_g1_i2, c10657_g1_i3, c18423_g1_i1	map00920
Sulfur metabolism	54	gamma-synthase	ec:2.5.1.48	1	c5005_g1_i1	map00920
Sulfur metabolism	54	synthase	ec:2.5.1.47	7	c626_g1_i1, c4605_g1_i1, c7880_g1_i2, c11655_g1_i1, c14889_g1_i1, c33080_g1_i1, c34584_g1_i1	map00920
Sulfur metabolism	54	ATPase	ec:3.6.3.36	5	c12516_g1_i1, c16888_g1_i1, c25730_g1_i1, c33825_g1_i1, c39002_g1_i1	map00920
Sulfur metabolism	54	reductase (thioredoxin)	ec:1.8.4.8	4	c4326_g1_i1, c12193_g1_i1, c12193_g1_i2, c36400_g1_i1	map00920
Sulfur metabolism	54	kinase	ec:2.7.1.25	4	c6607_g1_i1, c6607_g1_i2, c10795_g1_i1, c10795_g2_i1	map00920
Streptomycin biosynthesis	36	3,5-epimerase	ec:5.1.3.13	2	c9821_g1_i1, c9821_g2_i1	map00521	rhamnose biosynthesis
Streptomycin biosynthesis	36	4,6-dehydratase	ec:4.2.1.46	3	c8520_g1_i1, c8520_g2_i1, c10579_g1_i1	map00521	lyase, involved in nucleotide sugar metabolism
Streptomycin biosynthesis	36	glucokinase (phosphorylating)	ec:2.7.1.2	5	c2035_g1_i1, c2035_g1_i2, c5571_g1_i1, c9461_g1_i1, c33162_g1_i1	map00521	makes glucose-6-phosphate
Streptomycin biosynthesis	36	hexokinase type IV glucokinase	ec:2.7.1.1	6	c5571_g1_i2, c6128_g1_i1, c9461_g2_i1, c23939_g1_i1, c24739_g1_i1, c27123_g1_i1	map00521
Streptomycin biosynthesis	36	reductase	ec:1.1.1.133	7	c7656_g1_i1, c7656_g1_i2, c8520_g1_i1, c8520_g2_i1, c9821_g1_i1, c9821_g2_i1, c10579_g1_i1	map00521	rhamnose reductase
Streptomycin biosynthesis	36	phosphatase	ec:3.1.3.25	5	c4153_g1_i1, c10657_g1_i1, c10657_g1_i2, c10657_g1_i3, c17928_g1_i1	map00521	inositol-phosphate phosphatase
Streptomycin biosynthesis	36	2-dehydrogenase	ec:1.1.1.18	1	c30032_g1_i1	map00521
Streptomycin biosynthesis	36	transaminase	ec:2.6.1.50	3	c14566_g1_i1, c36683_g1_i1, c41197_g1_i1	map00521	amino acid biosynthesis
Streptomycin biosynthesis	36	synthase	ec:5.5.1.4	6	c3891_g1_i1, c5738_g1_i1, c11203_g1_i1, c11203_g1_i2, c31409_g1_i1, c37210_g1_i1	map00521	D-glucose 6-phosphate to 1D-myo-inositol 3-phosphate
Streptomycin biosynthesis	36	(alpha-D-glucose-1,6-bisphosphate-dependent)	ec:5.4.2.2	3	c11061_g1_i1, c11061_g1_i2, c17868_g1_i1	map00521	isomerase, phosphoglucomutase
Carbon fixation pathways in prokaryotes	120	ligase	ec:6.3.4.3	1	c1101_g1_i1	map00720
Carbon fixation pathways in prokaryotes	120	carboxylase	ec:4.1.1.31	8	c1914_g1_i1, c12123_g2_i1, c12123_g3_i1, c12123_g2_i2, c12123_g2_i3, c12123_g3_i2, c12541_g1_i1, c35671_g1_i1	map00720
Carbon fixation pathways in prokaryotes	120	reductase [NAD(P)H]	ec:1.5.1.20	5	c2840_g1_i1, c7802_g1_i1, c7802_g2_i1, c7802_g3_i1, c10900_g1_i1	map00720
Carbon fixation pathways in prokaryotes	120	phosphate dikinase	ec:2.7.9.1	1	c11196_g2_i1	map00720
Carbon fixation pathways in prokaryotes	120	hydratase	ec:4.2.1.17	12	c2999_g2_i1, c6086_g1_i1, c9211_g1_i1, c11013_g1_i2, c11907_g1_i1, c11907_g1_i2, c11907_g1_i3, c12251_g1_i3, c12251_g1_i7, c12251_g1_i9, c17757_g1_i1, c23862_g1_i1	map00720
Carbon fixation pathways in prokaryotes	120	carboxylase	ec:6.4.1.2	13	c4349_g2_i1, c5864_g1_i1, c5864_g1_i2, c6172_g1_i1, c6172_g1_i2, c10857_g1_i1, c10857_g1_i2, c10857_g1_i3, c10857_g1_i5, c10857_g1_i6, c11416_g1_i1, c11416_g1_i2, c11416_g1_i3	map00720
Carbon fixation pathways in prokaryotes	120	cyclohydrolase	ec:3.5.4.9	2	c7506_g1_i1, c18742_g1_i1	map00720
Carbon fixation pathways in prokaryotes	120	citrate synthase	ec:2.3.3.8	5	c411_g1_i1, c9038_g1_i1, c9038_g2_i1, c9038_g3_i1, c12416_g1_i1	map00720
Carbon fixation pathways in prokaryotes	120	ligase (ADP-forming)	ec:6.2.1.5	7	c411_g1_i1, c9038_g1_i1, c9038_g2_i1, c9038_g3_i1, c12416_g1_i1, c12838_g1_i1, c29417_g1_i1	map00720
Carbon fixation pathways in prokaryotes	120	ligase	ec:6.2.1.1	15	c2065_g1_i1, c9237_g1_i1, c9237_g2_i1, c9237_g2_i2, c11384_g1_i2, c11384_g1_i3, c11384_g1_i4, c11384_g1_i5, c12281_g1_i1, c12281_g1_i2, c12281_g1_i3, c12281_g1_i4, c12281_g1_i5, c12704_g1_i1, c34033_g1_i1	map00720
Carbon fixation pathways in prokaryotes	120	dehydrogenase (NADP+)	ec:1.1.1.42	6	c6635_g1_i1, c6635_g1_i2, c7099_g1_i1, c17573_g1_i1, c24142_g1_i1, c35132_g1_i1	map00720
Carbon fixation pathways in prokaryotes	120	dehydrogenase	ec:1.1.1.37	9	c1503_g1_i1, c4885_g1_i1, c5038_g1_i1, c6723_g1_i1, c7567_g1_i1, c7567_g1_i2, c10062_g1_i1, c22849_g1_i1, c34431_g1_i1	map00720
Carbon fixation pathways in prokaryotes	120	C-acetyltransferase	ec:2.3.1.9	3	c6206_g1_i2, c8167_g1_i1, c8167_g1_i2	map00720
Carbon fixation pathways in prokaryotes	120	dehydrogenase	ec:1.1.1.35	27	c8433_g1_i1, c8433_g1_i2, c9211_g1_i1, c10695_g1_i1, c10695_g1_i2, c10695_g1_i3, c10695_g1_i4, c10695_g1_i5, c11013_g1_i2, c11798_g1_i1, c11798_g2_i1, c11798_g1_i2, c11798_g1_i3, c11798_g4_i1, c11798_g5_i1, c12251_g1_i1, c12251_g1_i2, c12251_g1_i3, c12251_g1_i4, c12251_g1_i5, c12251_g1_i6, c12251_g1_i7, c12251_g1_i8, c12251_g1_i9, c12612_g1_i1, c17922_g1_i1, c23862_g1_i1	map00720
Carbon fixation pathways in prokaryotes	120	dehydrogenase (NADP+)	ec:1.5.1.5	4	c2050_g1_i1, c2050_g1_i2, c7506_g1_i1, c18742_g1_i1	map00720
Carbon fixation pathways in prokaryotes	120	entry	ec:1.3.99.1	2	c23079_g1_i1, c43264_g1_i1	map00720
Carbon fixation pathways in prokaryotes	120	hydratase	ec:4.2.1.3	8	c3355_g2_i1, c8668_g1_i1, c8668_g2_i1, c11031_g1_i1, c11031_g2_i1, c11190_g1_i1, c11190_g1_i2, c18308_g1_i1	map00720
Carbon fixation pathways in prokaryotes	120	hydratase	ec:4.2.1.2	5	c5554_g1_i1, c5554_g2_i1, c12647_g1_i1, c14638_g1_i1, c15112_g1_i1	map00720
Amino sugar and nucleotide sugar metabolism	141	decarboxylase	ec:4.1.1.35	16	c5633_g1_i1, c6906_g1_i1, c6906_g1_i2, c6906_g2_i1, c7540_g1_i1, c9073_g1_i1, c9073_g2_i1, c9073_g2_i2, c9696_g1_i1, c9696_g1_i2, c10622_g1_i1, c10622_g1_i2, c11284_g3_i1, c17591_g1_i1, c18110_g1_i1, c24648_g1_i1	map00520
Amino sugar and nucleotide sugar metabolism	141	4,6-dehydratase	ec:4.2.1.76	3	c8520_g2_i1, c9821_g1_i1, c10579_g1_i1	map00520
Amino sugar and nucleotide sugar metabolism	141	3,5-epimerase	ec:5.1.3.18	5	c2215_g1_i1, c7153_g1_i1, c7153_g1_i2, c7153_g1_i3, c16738_g1_i1	map00520
Amino sugar and nucleotide sugar metabolism	141	5'-epimerase	ec:5.1.3.12	3	c3205_g1_i1, c6307_g1_i1, c8512_g1_i1	map00520
Amino sugar and nucleotide sugar metabolism	141	4,6-dehydratase	ec:4.2.1.47	1	c11049_g1_i1	map00520
Amino sugar and nucleotide sugar metabolism	141	isomerase	ec:5.3.1.9	2	c953_g1_i1, c1934_g1_i1	map00520
Amino sugar and nucleotide sugar metabolism	141	isomerase	ec:5.3.1.8	1	c2100_g1_i1	map00520
Amino sugar and nucleotide sugar metabolism	141	galactokinase (phosphorylating)	ec:2.7.1.6	5	c4708_g1_i1, c4708_g1_i2, c5506_g1_i1, c5506_g1_i2, c38502_g1_i1	map00520
Amino sugar and nucleotide sugar metabolism	141	fructokinase (phosphorylating)	ec:2.7.1.4	7	c346_g1_i1, c2035_g1_i1, c2035_g1_i2, c3670_g1_i1, c12132_g10_i1, c29429_g1_i1, c33162_g1_i1	map00520
Amino sugar and nucleotide sugar metabolism	141	glucokinase (phosphorylating)	ec:2.7.1.2	5	c2035_g1_i1, c2035_g1_i2, c5571_g1_i1, c9461_g1_i1, c33162_g1_i1	map00520
Amino sugar and nucleotide sugar metabolism	141	hexokinase type IV glucokinase	ec:2.7.1.1	6	c5571_g1_i2, c6128_g1_i1, c9461_g2_i1, c23939_g1_i1, c24739_g1_i1, c27123_g1_i1	map00520
Amino sugar and nucleotide sugar metabolism	141	4-epimerase	ec:5.1.3.6	2	c3205_g2_i1, c29791_g1_i1	map00520
Amino sugar and nucleotide sugar metabolism	141	4-epimerase	ec:5.1.3.5	3	c3674_g1_i1, c7576_g1_i1, c7576_g1_i2	map00520
Amino sugar and nucleotide sugar metabolism	141	4-epimerase	ec:5.1.3.2	11	c933_g1_i1, c1525_g1_i1, c1525_g1_i2, c3674_g1_i1, c7576_g1_i1, c7576_g1_i2, c10426_g1_i1, c10426_g2_i1, c10426_g3_i1, c10426_g2_i2, c10426_g2_i3	map00520
Amino sugar and nucleotide sugar metabolism	141	end alpha-L-arabinofuranosidase	ec:3.2.1.55	7	c7813_g1_i1, c8052_g1_i1, c10424_g1_i1, c10424_g1_i2, c13668_g1_i1, c21194_g1_i1, c28068_g1_i1	map00520
Amino sugar and nucleotide sugar metabolism	141	hexosaminidase	ec:3.2.1.52	4	c5184_g1_i1, c5446_g1_i1, c9565_g1_i1, c9565_g1_i2	map00520
Amino sugar and nucleotide sugar metabolism	141	1,4-beta-xylosidase	ec:3.2.1.37	4	c7813_g1_i1, c8052_g1_i1, c13668_g1_i1, c21194_g1_i1	map00520
Amino sugar and nucleotide sugar metabolism	141	chitodextrinase	ec:3.2.1.14	21	c1944_g1_i1, c6242_g1_i1, c6242_g1_i2, c9050_g1_i1, c9050_g2_i1, c10834_g1_i1, c17901_g1_i1, c17955_g1_i1, c18017_g1_i1, c18565_g1_i1, c20262_g1_i1, c21117_g1_i1, c23207_g1_i1, c27306_g1_i1, c27697_g1_i1, c29546_g1_i1, c30086_g1_i1, c33536_g1_i1, c39244_g1_i1, c40804_g1_i1, c42658_g1_i1	map00520
Amino sugar and nucleotide sugar metabolism	141	uridylyltransferase	ec:2.7.7.9	4	c17908_g1_i1, c19290_g1_i1, c23643_g1_i1, c43480_g1_i1	map00520
Amino sugar and nucleotide sugar metabolism	141	uridylyltransferase	ec:2.7.7.44	1	c23643_g1_i1	map00520
Amino sugar and nucleotide sugar metabolism	141	synthase	ec:3.13.1.1	1	c28021_g1_i1	map00520
Amino sugar and nucleotide sugar metabolism	141	reductase	ec:1.6.2.2	1	c11834_g3_i1	map00520
Amino sugar and nucleotide sugar metabolism	141	adenylyltransferase	ec:2.7.7.27	7	c6896_g1_i1, c9607_g1_i1, c9607_g2_i1, c12878_g1_i1, c22809_g1_i1, c23753_g1_i1, c38934_g1_i1	map00520
Amino sugar and nucleotide sugar metabolism	141	diphosphorylase	ec:2.7.7.23	3	c8497_g1_i1, c10352_g1_i1, c11804_g1_i3	map00520
Amino sugar and nucleotide sugar metabolism	141	guanylyltransferase (GDP)	ec:2.7.7.22	4	c9432_g1_i1, c9432_g1_i2, c23119_g1_i1, c28207_g1_i1	map00520
Amino sugar and nucleotide sugar metabolism	141	N-acetyltransferase	ec:2.3.1.157	3	c8497_g1_i1, c10352_g1_i1, c11804_g1_i3	map00520
Amino sugar and nucleotide sugar metabolism	141	guanylyltransferase	ec:2.7.7.13	3	c11471_g2_i1, c11471_g2_i2, c11471_g2_i3	map00520
Amino sugar and nucleotide sugar metabolism	141	uridylyltransferase	ec:2.7.7.12	1	c28507_g1_i1	map00520
Amino sugar and nucleotide sugar metabolism	141	uridylyltransferase	ec:2.7.7.11	1	c23643_g1_i1	map00520
Amino sugar and nucleotide sugar metabolism	141	uridylyltransferase	ec:2.7.7.10	1	c23643_g1_i1	map00520
Amino sugar and nucleotide sugar metabolism	141	4-alpha-galacturonosyltransferase	ec:2.4.1.43	4	c10171_g1_i1, c24419_g1_i1, c29481_g1_i1, c38389_g1_i1	map00520
Amino sugar and nucleotide sugar metabolism	141	synthase	ec:1.1.1.271	1	c1142_g1_i1	map00520
Amino sugar and nucleotide sugar metabolism	141	N-acetyltransferase	ec:2.3.1.4	1	c2204_g1_i1	map00520
Amino sugar and nucleotide sugar metabolism	141	6-dehydrogenase	ec:1.1.1.22	6	c4010_g1_i1, c5848_g1_i1, c10837_g1_i1, c10837_g2_i1, c12380_g1_i1, c25754_g1_i1	map00520
Amino sugar and nucleotide sugar metabolism	141	mannose phosphomutase	ec:5.4.2.8	3	c8108_g1_i1, c28254_g1_i1, c33215_g1_i1	map00520
Amino sugar and nucleotide sugar metabolism	141	mutase	ec:5.4.2.3	2	c2483_g1_i1, c2483_g1_i2	map00520
Amino sugar and nucleotide sugar metabolism	141	(alpha-D-glucose-1,6-bisphosphate-dependent)	ec:5.4.2.2	3	c11061_g1_i1, c11061_g1_i2, c17868_g1_i1	map00520
Amino sugar and nucleotide sugar metabolism	141	transaminase (isomerizing)	ec:2.6.1.16	1	c10850_g2_i1	map00520
Glycosphingolipid biosynthesis - ganglio series	35	hexosaminidase	ec:3.2.1.52	4	c5184_g1_i1, c5446_g1_i1, c9565_g1_i1, c9565_g1_i2	map00604
Glycosphingolipid biosynthesis - ganglio series	35	lactase (ambiguous)	ec:3.2.1.23	30	c3473_g1_i1, c4344_g1_i1, c6762_g2_i1, c7587_g1_i1, c8142_g1_i1, c8142_g1_i3, c8207_g1_i1, c8207_g1_i2, c8215_g1_i1, c8215_g1_i2, c8215_g1_i3, c12015_g1_i1, c12015_g1_i2, c12015_g1_i3, c12015_g1_i4, c12015_g1_i5, c12015_g1_i6, c12015_g1_i7, c12015_g1_i8, c12230_g6_i1, c12230_g6_i2, c12230_g6_i3, c12230_g6_i4, c28982_g1_i1, c33173_g1_i1, c35156_g1_i1, c35993_g1_i1, c36381_g1_i1, c38910_g1_i1, c415…	map00604
Glycosphingolipid biosynthesis - ganglio series	35	alpha-2,3-sialyltransferase	ec:2.4.99.4	1	c2803_g2_i1	map00604
Biosynthesis of vancomycin group antibiotics	3	4,6-dehydratase	ec:4.2.1.46	3	c8520_g1_i1, c8520_g2_i1, c10579_g1_i1	map01055
Glycosphingolipid biosynthesis - globo series	13	hexosaminidase	ec:3.2.1.52	4	c5184_g1_i1, c5446_g1_i1, c9565_g1_i1, c9565_g1_i2	map00603
Glycosphingolipid biosynthesis - globo series	13	melibiase	ec:3.2.1.22	5	c3627_g1_i1, c8840_g1_i1, c10599_g1_i1, c11612_g1_i2, c39259_g1_i1	map00603
Glycosphingolipid biosynthesis - globo series	13	2-alpha-L-fucosyltransferase	ec:2.4.1.69	2	c5015_g1_i1, c5015_g1_i2	map00603
Glycosphingolipid biosynthesis - globo series	13	alpha-2,3-sialyltransferase	ec:2.4.99.4	1	c2803_g2_i1	map00603
Glycosphingolipid biosynthesis - globo series	13	4-alpha-galactosyltransferase	ec:2.4.1.228	1	c18811_g1_i1	map00603
Primary bile acid biosynthesis	31	5beta-reductase	ec:1.3.1.3	2	c11253_g1_i1, c11253_g2_i1	map00120
Primary bile acid biosynthesis	31	hydratase	ec:4.2.1.107	2	c9023_g1_i1, c18067_g1_i1	map00120
Primary bile acid biosynthesis	31	dehydrogenase	ec:1.1.1.35	27	c8433_g1_i1, c8433_g1_i2, c9211_g1_i1, c10695_g1_i1, c10695_g1_i2, c10695_g1_i3, c10695_g1_i4, c10695_g1_i5, c11013_g1_i2, c11798_g1_i1, c11798_g2_i1, c11798_g1_i2, c11798_g1_i3, c11798_g4_i1, c11798_g5_i1, c12251_g1_i1, c12251_g1_i2, c12251_g1_i3, c12251_g1_i4, c12251_g1_i5, c12251_g1_i6, c12251_g1_i7, c12251_g1_i8, c12251_g1_i9, c12612_g1_i1, c17922_g1_i1, c23862_g1_i1	map00120
Biosynthesis of siderophore group nonribosomal peptides	5	2,3-dihydro-2,3-dihydroxybenzoate synthase	ec:3.3.2.1	1	c18587_g1_i1	map01053
Biosynthesis of siderophore group nonribosomal peptides	5	synthase	ec:5.4.4.2	4	c11389_g1_i1, c11389_g1_i2, c11389_g1_i3, c11389_g1_i4	map01053
Glycosphingolipid biosynthesis - lacto and neolacto series	4	2-alpha-L-fucosyltransferase	ec:2.4.1.69	2	c5015_g1_i1, c5015_g1_i2	map00601
Glycosphingolipid biosynthesis - lacto and neolacto series	4	4-alpha-L-fucosyltransferase	ec:2.4.1.65	1	c28962_g1_i1	map00601
Glycosphingolipid biosynthesis - lacto and neolacto series	4	alpha-2,3-sialyltransferase	ec:2.4.99.4	1	c2803_g2_i1	map00601
Novobiocin biosynthesis	21	transaminase	ec:2.6.1.57	17	c4803_g1_i1, c4803_g1_i2, c9387_g1_i1, c9387_g1_i2, c12100_g1_i1, c13045_g1_i1, c14566_g1_i1, c18823_g1_i1, c19496_g1_i1, c23412_g1_i1, c23622_g1_i1, c27997_g1_i1, c29187_g1_i1, c33785_g1_i1, c36683_g1_i1, c38919_g1_i1, c41197_g1_i1	map00401
Novobiocin biosynthesis	21	transaminase	ec:2.6.1.9	13	c12100_g1_i1, c13045_g1_i1, c14566_g1_i1, c18823_g1_i1, c19496_g1_i1, c23412_g1_i1, c23622_g1_i1, c27997_g1_i1, c29187_g1_i1, c33785_g1_i1, c36683_g1_i1, c38919_g1_i1, c41197_g1_i1	map00401
Novobiocin biosynthesis	21	transaminase	ec:2.6.1.5	13	c12100_g1_i1, c13045_g1_i1, c14566_g1_i1, c18823_g1_i1, c19496_g1_i1, c23412_g1_i1, c23622_g1_i1, c27997_g1_i1, c29187_g1_i1, c33785_g1_i1, c36683_g1_i1, c38919_g1_i1, c41197_g1_i1	map00401
Novobiocin biosynthesis	21	transaminase	ec:2.6.1.1	17	c4803_g1_i1, c4803_g1_i2, c9387_g1_i1, c9387_g1_i2, c12100_g1_i1, c13045_g1_i1, c14566_g1_i1, c18823_g1_i1, c19496_g1_i1, c23412_g1_i1, c23622_g1_i1, c27997_g1_i1, c29187_g1_i1, c33785_g1_i1, c36683_g1_i1, c38919_g1_i1, c41197_g1_i1	map00401
Novobiocin biosynthesis	21	dehydrogenase	ec:1.3.1.12	4	c4384_g1_i1, c4384_g1_i2, c15468_g1_i1, c25515_g1_i1	map00401
Sphingolipid metabolism	72	phosphodiesterase	ec:3.1.4.12	5	c537_g1_i1, c537_g1_i2, c6237_g1_i1, c29403_g1_i1, c40697_g1_i1	map00600
Sphingolipid metabolism	72	psychosine hydrolase	ec:3.2.1.45	9	c6351_g1_i1, c11576_g1_i1, c11576_g1_i2, c11576_g1_i3, c11576_g1_i4, c11576_g1_i5, c11576_g1_i6, c25154_g1_i1, c32781_g1_i1	map00600
Sphingolipid metabolism	72	lactase (ambiguous)	ec:3.2.1.23	30	c3473_g1_i1, c4344_g1_i1, c6762_g2_i1, c7587_g1_i1, c8142_g1_i1, c8142_g1_i3, c8207_g1_i1, c8207_g1_i2, c8215_g1_i1, c8215_g1_i2, c8215_g1_i3, c12015_g1_i1, c12015_g1_i2, c12015_g1_i3, c12015_g1_i4, c12015_g1_i5, c12015_g1_i6, c12015_g1_i7, c12015_g1_i8, c12230_g6_i1, c12230_g6_i2, c12230_g6_i3, c12230_g6_i4, c28982_g1_i1, c33173_g1_i1, c35156_g1_i1, c35993_g1_i1, c36381_g1_i1, c38910_g1_i1, c415…	map00600
Sphingolipid metabolism	72	melibiase	ec:3.2.1.22	5	c3627_g1_i1, c8840_g1_i1, c10599_g1_i1, c11612_g1_i2, c39259_g1_i1	map00600
Sphingolipid metabolism	72	reductase	ec:1.1.1.102	2	c4052_g1_i1, c4052_g1_i2	map00600
Sphingolipid metabolism	72	C-palmitoyltransferase	ec:2.3.1.50	4	c10913_g1_i1, c10913_g1_i2, c12313_g1_i2, c27465_g1_i1	map00600
Sphingolipid metabolism	72	N-acyltransferase	ec:2.3.1.24	5	c344_g2_i1, c473_g1_i2, c3401_g1_i1, c3401_g1_i2, c18884_g1_i1	map00600
Sphingolipid metabolism	72	phosphatase	ec:3.1.3.4	10	c6845_g1_i1, c8918_g2_i1, c10776_g1_i1, c10776_g1_i2, c10776_g2_i1, c10776_g1_i3, c11924_g1_i1, c11924_g1_i2, c11924_g1_i4, c11924_g1_i5	map00600
Sphingolipid metabolism	72	aldolase	ec:4.1.2.27	2	c9129_g1_i1, c9129_g1_i2	map00600
Biosynthesis of ansamycins	6	glycolaldehydetransferase	ec:2.2.1.1	6	c863_g1_i1, c5559_g1_i1, c7523_g1_i1, c7523_g2_i1, c12974_g1_i1, c22815_g1_i1	map01051
Phenylalanine, tyrosine and tryptophan biosynthesis	84	dehydratase	ec:4.2.1.91	4	c3867_g1_i1, c10244_g2_i1, c17545_g1_i1, c34401_g1_i1	map00400
Phenylalanine, tyrosine and tryptophan biosynthesis	84	synthase	ec:4.1.1.48	1	c13066_g1_i1	map00400
Phenylalanine, tyrosine and tryptophan biosynthesis	84	isomerase	ec:5.3.1.24	3	c10316_g1_i1, c10316_g1_i2, c10316_g1_i3	map00400
Phenylalanine, tyrosine and tryptophan biosynthesis	84	mutase	ec:5.4.99.5	4	c8281_g1_i1, c8281_g1_i2, c8281_g1_i3, c12582_g1_i1	map00400
Phenylalanine, tyrosine and tryptophan biosynthesis	84	dehydratase	ec:4.2.1.51	7	c3867_g1_i1, c6812_g1_i1, c6812_g1_i2, c6812_g1_i3, c10244_g2_i1, c17545_g1_i1, c34401_g1_i1	map00400
Phenylalanine, tyrosine and tryptophan biosynthesis	84	oxidase	ec:1.4.3.2	1	c16272_g1_i1	map00400
Phenylalanine, tyrosine and tryptophan biosynthesis	84	synthase	ec:4.2.1.20	9	c4352_g1_i1, c4352_g2_i1, c9989_g2_i1, c9989_g2_i2, c18548_g1_i1, c19186_g1_i1, c24256_g1_i1, c34437_g1_i1, c36919_g1_i1	map00400
Phenylalanine, tyrosine and tryptophan biosynthesis	84	dehydratase	ec:4.2.1.10	6	c10784_g1_i1, c10784_g1_i3, c10784_g1_i4, c12164_g1_i1, c12164_g1_i2, c39764_g1_i1	map00400
Phenylalanine, tyrosine and tryptophan biosynthesis	84	synthase	ec:4.1.3.27	2	c10753_g1_i1, c38341_g1_i1	map00400
Phenylalanine, tyrosine and tryptophan biosynthesis	84	phosphoribosyltransferase	ec:2.4.2.18	7	c7625_g1_i1, c7625_g1_i2, c7625_g2_i1, c7743_g1_i1, c8522_g1_i1, c9403_g1_i1, c9403_g1_i2	map00400
Phenylalanine, tyrosine and tryptophan biosynthesis	84	dehydrogenase	ec:1.1.1.282	7	c10784_g1_i1, c10784_g1_i3, c10784_g1_i4, c12164_g1_i1, c12164_g1_i2, c33026_g1_i1, c39764_g1_i1	map00400
Phenylalanine, tyrosine and tryptophan biosynthesis	84	synthase	ec:4.2.3.5	3	c53_g1_i1, c12926_g1_i1, c33226_g1_i1	map00400
Phenylalanine, tyrosine and tryptophan biosynthesis	84	synthase	ec:4.2.3.4	7	c11799_g1_i1, c11799_g1_i3, c11799_g1_i4, c11799_g1_i5, c11799_g1_i6, c11799_g1_i7, c33026_g1_i1	map00400
Phenylalanine, tyrosine and tryptophan biosynthesis	84	synthase	ec:2.5.1.54	5	c8654_g1_i1, c8654_g2_i1, c8654_g3_i1, c9871_g1_i1, c11062_g1_i1	map00400
Phenylalanine, tyrosine and tryptophan biosynthesis	84	dehydrogenase	ec:1.1.1.25	6	c10784_g1_i1, c10784_g1_i3, c10784_g1_i4, c12164_g1_i1, c12164_g1_i2, c39764_g1_i1	map00400
Phenylalanine, tyrosine and tryptophan biosynthesis	84	dehydrogenase	ec:1.1.1.24	1	c33026_g1_i1	map00400
Phenylalanine, tyrosine and tryptophan biosynthesis	84	aminotransferase	ec:2.6.1.79	1	c12100_g1_i1	map00400
Phenylalanine, tyrosine and tryptophan biosynthesis	84	aminotransferase	ec:2.6.1.78	1	c12100_g1_i1	map00400
Phenylalanine, tyrosine and tryptophan biosynthesis	84	1-carboxyvinyltransferase	ec:2.5.1.19	4	c2558_g1_i1, c9033_g1_i1, c9033_g2_i1, c33358_g1_i1	map00400
Phenylalanine, tyrosine and tryptophan biosynthesis	84	transaminase	ec:2.6.1.58	3	c14566_g1_i1, c36683_g1_i1, c41197_g1_i1	map00400
Phenylalanine, tyrosine and tryptophan biosynthesis	84	transaminase	ec:2.6.1.57	17	c4803_g1_i1, c4803_g1_i2, c9387_g1_i1, c9387_g1_i2, c12100_g1_i1, c13045_g1_i1, c14566_g1_i1, c18823_g1_i1, c19496_g1_i1, c23412_g1_i1, c23622_g1_i1, c27997_g1_i1, c29187_g1_i1, c33785_g1_i1, c36683_g1_i1, c38919_g1_i1, c41197_g1_i1	map00400
Phenylalanine, tyrosine and tryptophan biosynthesis	84	transaminase	ec:2.6.1.9	13	c12100_g1_i1, c13045_g1_i1, c14566_g1_i1, c18823_g1_i1, c19496_g1_i1, c23412_g1_i1, c23622_g1_i1, c27997_g1_i1, c29187_g1_i1, c33785_g1_i1, c36683_g1_i1, c38919_g1_i1, c41197_g1_i1	map00400
Phenylalanine, tyrosine and tryptophan biosynthesis	84	transaminase	ec:2.6.1.5	13	c12100_g1_i1, c13045_g1_i1, c14566_g1_i1, c18823_g1_i1, c19496_g1_i1, c23412_g1_i1, c23622_g1_i1, c27997_g1_i1, c29187_g1_i1, c33785_g1_i1, c36683_g1_i1, c38919_g1_i1, c41197_g1_i1	map00400
Phenylalanine, tyrosine and tryptophan biosynthesis	84	transaminase	ec:2.6.1.1	17	c4803_g1_i1, c4803_g1_i2, c9387_g1_i1, c9387_g1_i2, c12100_g1_i1, c13045_g1_i1, c14566_g1_i1, c18823_g1_i1, c19496_g1_i1, c23412_g1_i1, c23622_g1_i1, c27997_g1_i1, c29187_g1_i1, c33785_g1_i1, c36683_g1_i1, c38919_g1_i1, c41197_g1_i1	map00400
Phenylalanine, tyrosine and tryptophan biosynthesis	84	kinase	ec:2.7.1.71	4	c5857_g1_i1, c9880_g1_i1, c9880_g1_i2, c9880_g1_i3	map00400
Phenylalanine, tyrosine and tryptophan biosynthesis	84	dehydrogenase (NADP+)	ec:1.3.1.13	4	c4384_g1_i1, c4384_g1_i2, c15468_g1_i1, c25515_g1_i1	map00400
Phenylalanine, tyrosine and tryptophan biosynthesis	84	dehydrogenase	ec:1.3.1.12	4	c4384_g1_i1, c4384_g1_i2, c15468_g1_i1, c25515_g1_i1	map00400
Photosynthesis	2	reductase	ec:1.18.1.2	2	c33085_g1_i1, c38364_g1_i1	map00195
Atrazine degradation	6	ec:3.5.1.5 urease	ec:3.5.1.5	6	c10633_g1_i1, c10633_g1_i2, c10633_g1_i3, c10633_g1_i4, c10633_g1_i5, c10633_g1_i7	map00791
alpha-Linolenic acid metabolism	67	cyclase	ec:5.3.99.6	4	c8519_g1_i1, c8519_g1_i2, c8519_g1_i3, c8519_g1_i4	map00592
alpha-Linolenic acid metabolism	67	dehydratase	ec:4.2.1.92	4	c22714_g1_i1, c25146_g1_i1, c33528_g1_i1, c34063_g1_i1	map00592
alpha-Linolenic acid metabolism	67	O-methyltransferase	ec:2.1.1.141	1	c29633_g1_i1	map00592
alpha-Linolenic acid metabolism	67	hydratase	ec:4.2.1.17	12	c2999_g2_i1, c6086_g1_i1, c9211_g1_i1, c11013_g1_i2, c11907_g1_i1, c11907_g1_i2, c11907_g1_i3, c12251_g1_i3, c12251_g1_i7, c12251_g1_i9, c17757_g1_i1, c23862_g1_i1	map00592
alpha-Linolenic acid metabolism	67	A1	ec:3.1.1.32	13	c7039_g1_i1, c8065_g1_i1, c10015_g1_i1, c10015_g2_i1, c10228_g1_i1, c10228_g1_i2, c10228_g1_i3, c14511_g1_i1, c25798_g1_i1, c26971_g1_i1, c31918_g1_i1, c34499_g1_i1, c36309_g1_i1	map00592
alpha-Linolenic acid metabolism	67	C-acyltransferase	ec:2.3.1.16	3	c12206_g1_i2, c12206_g2_i3, c12206_g2_i5	map00592
alpha-Linolenic acid metabolism	67	13S-lipoxygenase	ec:1.13.11.12	13	c8246_g1_i1, c9878_g1_i1, c9878_g1_i2, c9878_g2_i1, c11266_g1_i1, c11266_g1_i2, c12147_g1_i1, c12147_g1_i2, c14715_g1_i1, c18312_g1_i1, c19971_g1_i1, c23042_g1_i1, c34591_g1_i1	map00592
alpha-Linolenic acid metabolism	67	oxidase	ec:1.3.3.6	9	c9817_g1_i1, c10292_g1_i2, c11250_g1_i1, c11250_g1_i2, c11250_g1_i3, c11250_g1_i4, c11250_g1_i5, c23127_g1_i1, c28635_g1_i1	map00592
alpha-Linolenic acid metabolism	67	A2	ec:3.1.1.4	5	c275_g1_i1, c1998_g1_i1, c1998_g1_i2, c27977_g1_i1, c33278_g1_i1	map00592
alpha-Linolenic acid metabolism	67	reductase	ec:1.3.1.42	3	c3065_g1_i1, c3065_g2_i1, c11093_g1_i1	map00592
Folate biosynthesis	24	diphosphokinase	ec:2.7.6.3	2	c9733_g1_i1, c33671_g1_i1	map00790
Folate biosynthesis	24	synthase	ec:2.8.1.12	2	c3041_g1_i1, c3041_g1_i2	map00790
Folate biosynthesis	24	lyase	ec:4.1.3.38	1	c13081_g1_i1	map00790
Folate biosynthesis	24	cyclohydrolase I	ec:3.5.4.16	1	c4627_g1_i1	map00790
Folate biosynthesis	24	synthase	ec:6.3.2.17	11	c10477_g1_i1, c10477_g1_i2, c10477_g1_i3, c10477_g1_i4, c10477_g1_i5, c11855_g1_i1, c11855_g1_i2, c11855_g1_i3, c11855_g1_i4, c11855_g1_i5, c11855_g1_i6	map00790
Folate biosynthesis	24	synthase	ec:6.3.2.12	5	c10477_g1_i1, c10477_g1_i2, c10477_g1_i3, c10477_g1_i4, c10477_g1_i5	map00790
Folate biosynthesis	24	aldolase	ec:4.1.2.25	2	c7677_g1_i1, c7677_g2_i1	map00790
Folate biosynthesis	24	hydrolase	ec:3.4.19.9	1	c23305_g1_i1	map00790
Folate biosynthesis	24	synthase	ec:2.6.1.85	3	c11601_g1_i1, c11601_g1_i2, c11601_g1_i3	map00790
Folate biosynthesis	24	reductase	ec:1.5.1.3	1	c9723_g1_i1	map00790
Folate biosynthesis	24	synthase	ec:2.5.1.15	2	c9733_g1_i1, c33671_g1_i1	map00790
Linoleic acid metabolism	29	acid dehydrogenase	ec:1.14.99.33	1	c11777_g1_i1	map00591
Linoleic acid metabolism	29	13S-lipoxygenase	ec:1.13.11.12	13	c8246_g1_i1, c9878_g1_i1, c9878_g1_i2, c9878_g2_i1, c11266_g1_i1, c11266_g1_i2, c12147_g1_i1, c12147_g1_i2, c14715_g1_i1, c18312_g1_i1, c19971_g1_i1, c23042_g1_i1, c34591_g1_i1	map00591
Linoleic acid metabolism	29	monooxygenase	ec:1.14.14.1	10	c8133_g1_i1, c8391_g1_i1, c8391_g1_i2, c8391_g1_i3, c10995_g1_i1, c12721_g1_i1, c17549_g1_i1, c23936_g1_i1, c33448_g1_i1, c39040_g1_i1	map00591
Linoleic acid metabolism	29	A2	ec:3.1.1.4	5	c275_g1_i1, c1998_g1_i1, c1998_g1_i2, c27977_g1_i1, c33278_g1_i1	map00591
Arachidonic acid metabolism	45	hydrolase	ec:3.3.2.6	1	c10775_g1_i1	map00590
Arachidonic acid metabolism	45	epoxide hydrolase	ec:3.3.2.10	1	c40296_g1_i1	map00590
Arachidonic acid metabolism	45	glutamyl transpeptidase	ec:2.3.2.2	7	c12122_g1_i1, c12122_g1_i2, c12122_g1_i3, c12122_g1_i4, c22083_g1_i1, c36531_g1_i1, c39104_g1_i1	map00590
Arachidonic acid metabolism	45	1-monooxygenase	ec:1.14.15.3	5	c3631_g1_i1, c9057_g1_i1, c9057_g2_i1, c9057_g3_i1, c39040_g1_i1	map00590
Arachidonic acid metabolism	45	peroxidase	ec:1.11.1.9	14	c4319_g1_i1, c4319_g2_i1, c6621_g1_i1, c6871_g1_i1, c6871_g1_i2, c8151_g1_i1, c8151_g1_i2, c8151_g1_i3, c8151_g1_i4, c17118_g1_i1, c17635_g1_i1, c24738_g1_i1, c33878_g1_i1, c38549_g1_i1	map00590
Arachidonic acid metabolism	45	9-reductase	ec:1.1.1.189	1	c34388_g1_i1	map00590
Arachidonic acid metabolism	45	synthase	ec:1.14.99.1	2	c11216_g1_i1, c11216_g1_i2	map00590
Arachidonic acid metabolism	45	monooxygenase	ec:1.14.14.1	10	c8133_g1_i1, c8391_g1_i1, c8391_g1_i2, c8391_g1_i3, c10995_g1_i1, c12721_g1_i1, c17549_g1_i1, c23936_g1_i1, c33448_g1_i1, c39040_g1_i1	map00590
Arachidonic acid metabolism	45	A2	ec:3.1.1.4	5	c275_g1_i1, c1998_g1_i1, c1998_g1_i2, c27977_g1_i1, c33278_g1_i1	map00590
Oxidative phosphorylation	94	dehydrogenase	ec:1.6.99.3	3	c10393_g1_i1, c10393_g1_i3, c10393_g1_i4	map00190
Oxidative phosphorylation	94	reductase	ec:1.10.2.2	12	c2907_g1_i1, c4383_g1_i1, c7699_g1_i1, c7699_g2_i2, c10909_g1_i1, c10909_g1_i2, c12238_g5_i1, c18053_g1_i1, c20629_g1_i1, c23068_g1_i1, c23853_g1_i1, c38591_g1_i1	map00190
Oxidative phosphorylation	94	ATPase	ec:3.6.3.6	7	c5298_g1_i1, c11591_g1_i1, c11591_g1_i2, c11591_g1_i3, c24220_g1_i1, c25644_g1_i1, c31147_g1_i1	map00190
Oxidative phosphorylation	94	dehydrogenase	ec:1.3.5.1	2	c28899_g1_i1, c29162_g1_i1	map00190
Oxidative phosphorylation	94	reductase (H+-translocating)	ec:1.6.5.3	37	c508_g1_i1, c1458_g1_i1, c5124_g1_i1, c5124_g1_i2, c7359_g1_i1, c8445_g1_i2, c8856_g1_i1, c8856_g1_i2, c10393_g1_i2, c12209_g3_i4, c12209_g3_i5, c12216_g13_i1, c12216_g13_i2, c13416_g1_i1, c14107_g1_i1, c14312_g1_i1, c16359_g1_i1, c18759_g1_i1, c20402_g1_i1, c24401_g1_i1, c25332_g1_i1, c26515_g1_i1, c26739_g1_i1, c26841_g1_i1, c27427_g1_i1, c28758_g1_i1, c29287_g1_i1, c30924_g1_i1, c32202_g1_i1, …	map00190
Oxidative phosphorylation	94	diphosphatase	ec:3.6.1.1	18	c2293_g1_i1, c4727_g1_i1, c9550_g1_i1, c9550_g2_i1, c11405_g1_i1, c11405_g1_i2, c11405_g1_i3, c11405_g1_i4, c11405_g1_i5, c11405_g1_i6, c11433_g1_i1, c11433_g2_i1, c11433_g1_i2, c12064_g2_i1, c12064_g2_i2, c12064_g2_i3, c12064_g2_i4, c34419_g1_i1	map00190
Oxidative phosphorylation	94	oxidase	ec:1.9.3.1	15	c4962_g1_i1, c5277_g1_i1, c5277_g2_i1, c5396_g1_i1, c8589_g1_i1, c8589_g2_i1, c12701_g1_i1, c18427_g1_i1, c26040_g1_i1, c26352_g1_i1, c26382_g1_i1, c29191_g1_i1, c32767_g1_i1, c34493_g1_i1, c42030_g1_i1	map00190
D-Alanine metabolism	2	ligase	ec:6.3.2.4	1	c15216_g1_i1	map00473
D-Alanine metabolism	2	transaminase	ec:2.6.1.21	1	c40746_g1_i1	map00473
D-Arginine and D-ornithine metabolism	1	transaminase	ec:2.6.1.21	1	c40746_g1_i1	map00472
Cutin, suberine and wax biosynthesis	18	O-acyltransferase	ec:2.3.1.20	17	c2242_g1_i1, c2242_g1_i2, c3345_g1_i1, c3345_g1_i2, c5025_g1_i1, c5025_g1_i2, c6957_g1_i2, c10864_g1_i1, c10864_g1_i2, c10864_g2_i1, c11365_g1_i1, c11365_g2_i1, c11408_g1_i1, c11408_g1_i2, c11408_g1_i3, c12610_g1_i1, c12680_g1_i1	map00073
Cutin, suberine and wax biosynthesis	18	reductase	ec:1.2.1.50	1	c15564_g1_i1	map00073
D-Glutamine and D-glutamate metabolism	6	dehydrogenase [NAD(P)+]	ec:1.4.1.3	6	c10251_g1_i1, c10251_g1_i2, c11764_g2_i2, c11764_g2_i4, c11764_g4_i1, c36282_g1_i1	map00471
One carbon pool by folate	41	ligase	ec:6.3.4.3	1	c1101_g1_i1	map00670
One carbon pool by folate	41	S-aminomethyldihydrolipoylprotein:(6S)-tetrahydrofolate aminomethyltransferase (ammonia-forming)	ec:2.1.2.10	7	c7797_g1_i1, c10602_g1_i2, c11207_g1_i1, c11207_g1_i2, c11207_g1_i3, c11207_g1_i4, c33039_g1_i1	map00670
One carbon pool by folate	41	reductase [NAD(P)H]	ec:1.5.1.20	5	c2840_g1_i1, c7802_g1_i1, c7802_g2_i1, c7802_g3_i1, c10900_g1_i1	map00670
One carbon pool by folate	41	synthase	ec:2.1.1.45	1	c9723_g1_i1	map00670
One carbon pool by folate	41	formyltransferase	ec:2.1.2.9	2	c7798_g1_i1, c7798_g1_i2	map00670
One carbon pool by folate	41	formyltransferase	ec:2.1.2.3	1	c28468_g1_i1	map00670
One carbon pool by folate	41	formyltransferase	ec:2.1.2.2	2	c88_g1_i1, c88_g1_i2	map00670
One carbon pool by folate	41	hydroxymethyltransferase	ec:2.1.2.1	8	c7150_g1_i1, c7150_g1_i2, c13996_g1_i1, c18926_g1_i1, c25640_g1_i1, c27944_g1_i1, c28434_g1_i1, c34014_g1_i1	map00670
One carbon pool by folate	41	cyclohydrolase	ec:3.5.4.9	2	c7506_g1_i1, c18742_g1_i1	map00670
One carbon pool by folate	41	synthase	ec:2.1.1.13	3	c7597_g1_i1, c7597_g2_i1, c17968_g1_i1	map00670
One carbon pool by folate	41	cyclo-ligase	ec:6.3.3.2	4	c380_g1_i1, c11733_g1_i1, c11733_g1_i2, c11733_g1_i3	map00670
One carbon pool by folate	41	deformylase	ec:3.5.1.10	5	c7798_g1_i1, c7798_g1_i2, c13899_g1_i1, c24423_g1_i1, c39512_g1_i1	map00670
One carbon pool by folate	41	dehydrogenase (NADP+)	ec:1.5.1.5	4	c2050_g1_i1, c2050_g1_i2, c7506_g1_i1, c18742_g1_i1	map00670
One carbon pool by folate	41	reductase	ec:1.5.1.3	1	c9723_g1_i1	map00670
Synthesis and degradation of ketone bodies	11	lyase	ec:4.1.3.4	5	c52_g1_i1, c52_g1_i2, c4160_g1_i1, c7834_g1_i1, c7834_g1_i2	map00072
Synthesis and degradation of ketone bodies	11	C-acetyltransferase	ec:2.3.1.9	3	c6206_g1_i2, c8167_g1_i1, c8167_g1_i2	map00072
Synthesis and degradation of ketone bodies	11	dehydrogenase	ec:1.1.1.30	1	c28432_g1_i1	map00072
Synthesis and degradation of ketone bodies	11	synthase	ec:2.3.3.10	2	c12682_g1_i1, c28799_g1_i1	map00072
Fatty acid degradation	89	hydratase	ec:4.2.1.74	1	c12612_g1_i1	map00071
Fatty acid degradation	89	hydratase	ec:4.2.1.17	12	c2999_g2_i1, c6086_g1_i1, c9211_g1_i1, c11013_g1_i2, c11907_g1_i1, c11907_g1_i2, c11907_g1_i3, c12251_g1_i3, c12251_g1_i7, c12251_g1_i9, c17757_g1_i1, c23862_g1_i1	map00071
Fatty acid degradation	89	1-monooxygenase	ec:1.14.15.3	5	c3631_g1_i1, c9057_g1_i1, c9057_g2_i1, c9057_g3_i1, c39040_g1_i1	map00071
Fatty acid degradation	89	dehydrogenase	ec:1.1.1.1	13	c128_g1_i1, c1774_g1_i1, c1774_g2_i1, c6890_g1_i1, c6890_g2_i1, c11809_g3_i1, c11809_g3_i3, c11809_g3_i4, c12195_g2_i3, c23597_g1_i1, c23630_g1_i1, c26378_g1_i1, c33159_g1_i1	map00071
Fatty acid degradation	89	ligase	ec:6.2.1.3	6	c62_g1_i1, c5547_g1_i1, c10529_g2_i1, c11544_g1_i1, c20241_g1_i1, c38104_g1_i1	map00071
Fatty acid degradation	89	C-acyltransferase	ec:2.3.1.16	3	c12206_g1_i2, c12206_g2_i3, c12206_g2_i5	map00071
Fatty acid degradation	89	dehydrogenase (NAD+)	ec:1.2.1.3	5	c12668_g1_i1, c22750_g1_i1, c24796_g1_i1, c27868_g1_i1, c33334_g1_i1	map00071
Fatty acid degradation	89	C-acetyltransferase	ec:2.3.1.9	3	c6206_g1_i2, c8167_g1_i1, c8167_g1_i2	map00071
Fatty acid degradation	89	dehydrogenase	ec:1.1.1.35	27	c8433_g1_i1, c8433_g1_i2, c9211_g1_i1, c10695_g1_i1, c10695_g1_i2, c10695_g1_i3, c10695_g1_i4, c10695_g1_i5, c11013_g1_i2, c11798_g1_i1, c11798_g2_i1, c11798_g1_i2, c11798_g1_i3, c11798_g4_i1, c11798_g5_i1, c12251_g1_i1, c12251_g1_i2, c12251_g1_i3, c12251_g1_i4, c12251_g1_i5, c12251_g1_i6, c12251_g1_i7, c12251_g1_i8, c12251_g1_i9, c12612_g1_i1, c17922_g1_i1, c23862_g1_i1	map00071
Fatty acid degradation	89	oxidase	ec:1.3.3.6	9	c9817_g1_i1, c10292_g1_i2, c11250_g1_i1, c11250_g1_i2, c11250_g1_i3, c11250_g1_i4, c11250_g1_i5, c23127_g1_i1, c28635_g1_i1	map00071
Fatty acid degradation	89	epimerase	ec:5.1.2.3	6	c9211_g1_i1, c11013_g1_i2, c12251_g1_i3, c12251_g1_i7, c12251_g1_i9, c23862_g1_i1	map00071
Fatty acid degradation	89	monooxygenase	ec:1.14.14.1	10	c8133_g1_i1, c8391_g1_i1, c8391_g1_i2, c8391_g1_i3, c10995_g1_i1, c12721_g1_i1, c17549_g1_i1, c23936_g1_i1, c33448_g1_i1, c39040_g1_i1	map00071
Fatty acid degradation	89	isomerase	ec:5.3.3.8	9	c9211_g1_i1, c11013_g1_i2, c12251_g1_i3, c12251_g1_i7, c12251_g1_i9, c19921_g1_i1, c23862_g1_i1, c23887_g1_i1, c39214_g1_i1	map00071
Cysteine and methionine metabolism	119	decarboxylase	ec:4.1.1.50	3	c377_g2_i1, c17677_g1_i1, c23727_g1_i1	map00270
Cysteine and methionine metabolism	119	isomerase	ec:5.3.1.23	1	c28459_g1_i1	map00270
Cysteine and methionine metabolism	119	oxidase	ec:1.4.3.2	1	c16272_g1_i1	map00270
Cysteine and methionine metabolism	119	1-phosphate dehydratase	ec:4.2.1.109	4	c6615_g1_i1, c6615_g2_i1, c6615_g3_i1, c12649_g1_i1	map00270
Cysteine and methionine metabolism	119	(S)-S-oxide reductase	ec:1.8.4.13	1	c10179_g1_i1	map00270
Cysteine and methionine metabolism	119	dehydrogenase	ec:1.1.1.3	5	c11204_g1_i1, c11204_g1_i2, c11204_g1_i3, c11204_g2_i1, c14219_g1_i1	map00270
Cysteine and methionine metabolism	119	synthase	ec:3.1.3.77	4	c6615_g1_i1, c6615_g2_i1, c6615_g3_i1, c12649_g1_i1	map00270
Cysteine and methionine metabolism	119	desulfhydrase	ec:4.4.1.15	1	c3453_g1_i1	map00270
Cysteine and methionine metabolism	119	synthase	ec:4.4.1.14	12	c4803_g1_i1, c4803_g1_i2, c9387_g1_i2, c12155_g1_i1, c12155_g1_i2, c13987_g1_i1, c14833_g1_i1, c22977_g1_i1, c26763_g1_i1, c28495_g1_i1, c29743_g1_i1, c35748_g1_i1	map00270
Cysteine and methionine metabolism	119	(cytosine-5-)-methyltransferase	ec:2.1.1.37	14	c10869_g1_i1, c10869_g1_i2, c12221_g1_i1, c12221_g1_i2, c12221_g2_i1, c12535_g1_i1, c13929_g1_i1, c23866_g1_i1, c27799_g1_i1, c28987_g1_i1, c36622_g1_i1, c38430_g1_i1, c39401_g1_i1, c39575_g1_i1	map00270
Cysteine and methionine metabolism	119	S-methyltransferase	ec:2.1.1.14	3	c7597_g1_i1, c7597_g2_i1, c17968_g1_i1	map00270
Cysteine and methionine metabolism	119	adenosyltransferase	ec:2.5.1.6	7	c9813_g1_i1, c9813_g2_i1, c10065_g1_i1, c10065_g2_i1, c29587_g1_i1, c36788_g1_i1, c38959_g1_i1	map00270
Cysteine and methionine metabolism	119	synthase	ec:2.1.1.13	3	c7597_g1_i1, c7597_g2_i1, c17968_g1_i1	map00270
Cysteine and methionine metabolism	119	S-methyltransferase	ec:2.1.1.10	4	c2484_g1_i1, c12330_g2_i1, c12330_g2_i2, c12330_g2_i3	map00270
Cysteine and methionine metabolism	119	sulfurtransferase	ec:2.8.1.2	1	c12807_g1_i1	map00270
Cysteine and methionine metabolism	119	kinase	ec:2.7.2.4	5	c1465_g1_i1, c11204_g1_i1, c11204_g1_i2, c11204_g1_i3, c11204_g2_i1	map00270
Cysteine and methionine metabolism	119	O-acetyltransferase	ec:2.3.1.30	7	c168_g1_i1, c2984_g1_i1, c2984_g2_i1, c5684_g1_i1, c32060_g1_i1, c34655_g1_i1, c38650_g1_i1	map00270
Cysteine and methionine metabolism	119	S-adenosylhomocysteine synthase	ec:3.3.1.1	1	c12210_g1_i1	map00270
Cysteine and methionine metabolism	119	beta-lyase	ec:4.4.1.8	4	c3687_g1_i1, c9399_g1_i1, c9399_g1_i2, c9399_g1_i3	map00270
Cysteine and methionine metabolism	119	gamma-lyase	ec:4.4.1.1	5	c9399_g1_i1, c9399_g1_i2, c9399_g1_i3, c11774_g1_i1, c11774_g1_i2	map00270
Cysteine and methionine metabolism	119	dioxygenase [iron(II)-requiring]	ec:1.13.11.54	2	c4372_g1_i1, c30151_g1_i1	map00270
Cysteine and methionine metabolism	119	dehydrogenase	ec:1.1.1.37	9	c1503_g1_i1, c4885_g1_i1, c5038_g1_i1, c6723_g1_i1, c7567_g1_i1, c7567_g1_i2, c10062_g1_i1, c22849_g1_i1, c34431_g1_i1	map00270
Cysteine and methionine metabolism	119	gamma-synthase	ec:2.5.1.48	1	c5005_g1_i1	map00270
Cysteine and methionine metabolism	119	synthase	ec:2.5.1.47	7	c626_g1_i1, c4605_g1_i1, c7880_g1_i2, c11655_g1_i1, c14889_g1_i1, c33080_g1_i1, c34584_g1_i1	map00270
Cysteine and methionine metabolism	119	kinase	ec:2.7.1.100	1	c3482_g1_i1	map00270
Cysteine and methionine metabolism	119	dehydrogenase	ec:1.1.1.27	1	c18965_g1_i1	map00270
Cysteine and methionine metabolism	119	synthase	ec:2.5.1.22	2	c3286_g1_i1, c3286_g1_i2	map00270
Cysteine and methionine metabolism	119	synthase	ec:2.5.1.16	4	c3286_g1_i1, c3286_g1_i2, c4032_g2_i1, c12352_g1_i1	map00270
Cysteine and methionine metabolism	119	transaminase	ec:2.6.1.57	17	c4803_g1_i1, c4803_g1_i2, c9387_g1_i1, c9387_g1_i2, c12100_g1_i1, c13045_g1_i1, c14566_g1_i1, c18823_g1_i1, c19496_g1_i1, c23412_g1_i1, c23622_g1_i1, c27997_g1_i1, c29187_g1_i1, c33785_g1_i1, c36683_g1_i1, c38919_g1_i1, c41197_g1_i1	map00270
Cysteine and methionine metabolism	119	transaminase	ec:2.6.1.5	13	c12100_g1_i1, c13045_g1_i1, c14566_g1_i1, c18823_g1_i1, c19496_g1_i1, c23412_g1_i1, c23622_g1_i1, c27997_g1_i1, c29187_g1_i1, c33785_g1_i1, c36683_g1_i1, c38919_g1_i1, c41197_g1_i1	map00270
Cysteine and methionine metabolism	119	transaminase	ec:2.6.1.1	17	c4803_g1_i1, c4803_g1_i2, c9387_g1_i1, c9387_g1_i2, c12100_g1_i1, c13045_g1_i1, c14566_g1_i1, c18823_g1_i1, c19496_g1_i1, c23412_g1_i1, c23622_g1_i1, c27997_g1_i1, c29187_g1_i1, c33785_g1_i1, c36683_g1_i1, c38919_g1_i1, c41197_g1_i1	map00270
Cysteine and methionine metabolism	119	dehydrogenase	ec:1.2.1.11	1	c23394_g1_i1	map00270
Cysteine and methionine metabolism	119	oxidase	ec:1.14.17.4	7	c11865_g1_i1, c11865_g1_i2, c11865_g2_i1, c17614_g1_i1, c32638_g1_i1, c35212_g1_i1, c41775_g1_i1	map00270
Isoquinoline alkaloid biosynthesis	39	decarboxylase	ec:4.1.1.28	6	c8510_g1_i1, c8510_g1_i2, c8510_g1_i3, c8510_g1_i4, c8510_g1_i5, c15103_g1_i1	map00950
Isoquinoline alkaloid biosynthesis	39	decarboxylase	ec:4.1.1.25	2	c15103_g1_i1, c26294_g1_i1	map00950
Isoquinoline alkaloid biosynthesis	39	oxidase	ec:1.21.3.3	4	c26230_g1_i1, c26836_g1_i1, c28839_g1_i1, c41654_g1_i1	map00950
Isoquinoline alkaloid biosynthesis	39	oxidase	ec:1.4.3.2	1	c16272_g1_i1	map00950
Isoquinoline alkaloid biosynthesis	39	oxidase	ec:1.4.3.21	8	c8036_g1_i1, c8036_g1_i2, c9661_g1_i1, c10830_g1_i1, c28348_g1_i1, c30653_g1_i1, c37552_g1_i1, c40419_g1_i1	map00950
Isoquinoline alkaloid biosynthesis	39	oxidase	ec:1.10.3.1	1	c28238_g1_i1	map00950
Isoquinoline alkaloid biosynthesis	39	3'-monooxygenase	ec:1.14.13.71	1	c23106_g1_i1	map00950
Isoquinoline alkaloid biosynthesis	39	transaminase	ec:2.6.1.57	17	c4803_g1_i1, c4803_g1_i2, c9387_g1_i1, c9387_g1_i2, c12100_g1_i1, c13045_g1_i1, c14566_g1_i1, c18823_g1_i1, c19496_g1_i1, c23412_g1_i1, c23622_g1_i1, c27997_g1_i1, c29187_g1_i1, c33785_g1_i1, c36683_g1_i1, c38919_g1_i1, c41197_g1_i1	map00950
Isoquinoline alkaloid biosynthesis	39	transaminase	ec:2.6.1.5	13	c12100_g1_i1, c13045_g1_i1, c14566_g1_i1, c18823_g1_i1, c19496_g1_i1, c23412_g1_i1, c23622_g1_i1, c27997_g1_i1, c29187_g1_i1, c33785_g1_i1, c36683_g1_i1, c38919_g1_i1, c41197_g1_i1	map00950
Isoquinoline alkaloid biosynthesis	39	transaminase	ec:2.6.1.1	17	c4803_g1_i1, c4803_g1_i2, c9387_g1_i1, c9387_g1_i2, c12100_g1_i1, c13045_g1_i1, c14566_g1_i1, c18823_g1_i1, c19496_g1_i1, c23412_g1_i1, c23622_g1_i1, c27997_g1_i1, c29187_g1_i1, c33785_g1_i1, c36683_g1_i1, c38919_g1_i1, c41197_g1_i1	map00950
Vitamin B6 metabolism	19	5'-phosphate synthase	ec:1.4.3.5	7	c8773_g1_i1, c8773_g1_i2, c8773_g1_i3, c10112_g1_i1, c10112_g1_i2, c10112_g1_i3, c13651_g1_i1	map00750
Vitamin B6 metabolism	19	oxidase	ec:1.2.3.1	6	c6633_g1_i2, c9962_g1_i1, c9962_g1_i2, c9969_g2_i1, c10641_g1_i1, c39083_g1_i1	map00750
Vitamin B6 metabolism	19	4-dehydrogenase	ec:1.1.1.65	1	c8370_g1_i2	map00750
Vitamin B6 metabolism	19	synthase	ec:4.2.3.1	3	c11235_g1_i1, c11235_g1_i2, c11235_g2_i1	map00750
Vitamin B6 metabolism	19	transaminase	ec:2.6.1.52	1	c13297_g1_i1	map00750
Vitamin B6 metabolism	19	kinase	ec:2.7.1.35	1	c6836_g1_i1	map00750
Peptidoglycan biosynthesis	6	MraY transferase	ec:2.7.8.13	4	c693_g1_i1, c693_g1_i2, c11074_g1_i1, c11074_g1_i3	map00550
Peptidoglycan biosynthesis	6	ligase	ec:6.3.2.4	1	c15216_g1_i1	map00550
Peptidoglycan biosynthesis	6	beta-N-acetylglucosaminyltransferase	ec:2.4.1.227	1	c29313_g1_i1	map00550
Tyrosine metabolism	71	decarboxylase	ec:4.1.1.68	1	c20117_g1_i1	map00350
Tyrosine metabolism	71	O-methyltransferase	ec:2.1.1.6	2	c27960_g1_i1, c39853_g1_i1	map00350
Tyrosine metabolism	71	beta-diketonase	ec:3.7.1.2	2	c5465_g1_i1, c5465_g1_i2	map00350
Tyrosine metabolism	71	decarboxylase	ec:4.1.1.28	6	c8510_g1_i1, c8510_g1_i2, c8510_g1_i3, c8510_g1_i4, c8510_g1_i5, c15103_g1_i1	map00350
Tyrosine metabolism	71	decarboxylase	ec:4.1.1.25	2	c15103_g1_i1, c26294_g1_i1	map00350
Tyrosine metabolism	71	oxidase	ec:1.4.3.2	1	c16272_g1_i1	map00350
Tyrosine metabolism	71	oxidase	ec:1.4.3.21	8	c8036_g1_i1, c8036_g1_i2, c9661_g1_i1, c10830_g1_i1, c28348_g1_i1, c30653_g1_i1, c37552_g1_i1, c40419_g1_i1	map00350
Tyrosine metabolism	71	dehydrogenase	ec:1.1.1.1	13	c128_g1_i1, c1774_g1_i1, c1774_g2_i1, c6890_g1_i1, c6890_g2_i1, c11809_g3_i1, c11809_g3_i3, c11809_g3_i4, c12195_g2_i3, c23597_g1_i1, c23630_g1_i1, c26378_g1_i1, c33159_g1_i1	map00350
Tyrosine metabolism	71	oxidase	ec:1.2.3.1	6	c6633_g1_i2, c9962_g1_i1, c9962_g1_i2, c9969_g2_i1, c10641_g1_i1, c39083_g1_i1	map00350
Tyrosine metabolism	71	1,2-dioxygenase	ec:1.13.11.5	1	c10612_g1_i1	map00350
Tyrosine metabolism	71	N-phenylacetyltransferase	ec:2.3.1.14	1	c4969_g1_i1	map00350
Tyrosine metabolism	71	oxidase	ec:1.10.3.1	1	c28238_g1_i1	map00350
Tyrosine metabolism	71	dehydrogenase [NAD(P)+]	ec:1.2.1.5	4	c405_g1_i1, c988_g1_i2, c1595_g1_i1, c33334_g1_i1	map00350
Tyrosine metabolism	71	dioxygenase	ec:1.13.11.27	3	c3524_g1_i1, c3524_g2_i1, c6915_g1_i1	map00350
Tyrosine metabolism	71	reductase	ec:1.1.1.237	1	c130_g1_i1	map00350
Tyrosine metabolism	71	isomerase	ec:5.2.1.2	2	c23596_g1_i1, c37143_g1_i1	map00350
Tyrosine metabolism	71	transaminase	ec:2.6.1.58	3	c14566_g1_i1, c36683_g1_i1, c41197_g1_i1	map00350
Tyrosine metabolism	71	transaminase	ec:2.6.1.57	17	c4803_g1_i1, c4803_g1_i2, c9387_g1_i1, c9387_g1_i2, c12100_g1_i1, c13045_g1_i1, c14566_g1_i1, c18823_g1_i1, c19496_g1_i1, c23412_g1_i1, c23622_g1_i1, c27997_g1_i1, c29187_g1_i1, c33785_g1_i1, c36683_g1_i1, c38919_g1_i1, c41197_g1_i1	map00350
Tyrosine metabolism	71	transaminase	ec:2.6.1.9	13	c12100_g1_i1, c13045_g1_i1, c14566_g1_i1, c18823_g1_i1, c19496_g1_i1, c23412_g1_i1, c23622_g1_i1, c27997_g1_i1, c29187_g1_i1, c33785_g1_i1, c36683_g1_i1, c38919_g1_i1, c41197_g1_i1	map00350
Tyrosine metabolism	71	transaminase	ec:2.6.1.5	13	c12100_g1_i1, c13045_g1_i1, c14566_g1_i1, c18823_g1_i1, c19496_g1_i1, c23412_g1_i1, c23622_g1_i1, c27997_g1_i1, c29187_g1_i1, c33785_g1_i1, c36683_g1_i1, c38919_g1_i1, c41197_g1_i1	map00350
Tyrosine metabolism	71	transaminase	ec:2.6.1.1	17	c4803_g1_i1, c4803_g1_i2, c9387_g1_i1, c9387_g1_i2, c12100_g1_i1, c13045_g1_i1, c14566_g1_i1, c18823_g1_i1, c19496_g1_i1, c23412_g1_i1, c23622_g1_i1, c27997_g1_i1, c29187_g1_i1, c33785_g1_i1, c36683_g1_i1, c38919_g1_i1, c41197_g1_i1	map00350
Tyrosine metabolism	71	dehydrogenase [NAD(P)+]	ec:1.2.1.16	1	c2565_g1_i1	map00350
Retinol metabolism	38	1-monooxygenase	ec:1.14.15.3	5	c3631_g1_i1, c9057_g1_i1, c9057_g2_i1, c9057_g3_i1, c39040_g1_i1	map00830
Retinol metabolism	38	13,14-reductase	ec:1.3.99.23	2	c6946_g1_i1, c6946_g1_i2	map00830
Retinol metabolism	38	dehydrogenase	ec:1.1.1.1	13	c128_g1_i1, c1774_g1_i1, c1774_g2_i1, c6890_g1_i1, c6890_g2_i1, c11809_g3_i1, c11809_g3_i3, c11809_g3_i4, c12195_g2_i3, c23597_g1_i1, c23630_g1_i1, c26378_g1_i1, c33159_g1_i1	map00830
Retinol metabolism	38	oxidase	ec:1.2.3.1	6	c6633_g1_i2, c9962_g1_i1, c9962_g1_i2, c9969_g2_i1, c10641_g1_i1, c39083_g1_i1	map00830
Retinol metabolism	38	1-naphthol glucuronyltransferase	ec:2.4.1.17	1	c10619_g1_i1	map00830
Retinol metabolism	38	dehydrogenase	ec:1.2.1.36	2	c17759_g1_i1, c24796_g1_i1	map00830
Retinol metabolism	38	monooxygenase	ec:1.14.14.1	10	c8133_g1_i1, c8391_g1_i1, c8391_g1_i2, c8391_g1_i3, c10995_g1_i1, c12721_g1_i1, c17549_g1_i1, c23936_g1_i1, c33448_g1_i1, c39040_g1_i1	map00830
Glyoxylate and dicarboxylate metabolism	91	carboxylase	ec:4.1.1.39	12	c5958_g1_i1, c6844_g1_i1, c6844_g2_i1, c7098_g1_i1, c11465_g2_i1, c11465_g2_i2, c11990_g1_i1, c11990_g1_i2, c11990_g1_i3, c11990_g1_i4, c32443_g1_i1, c37373_g1_i1	map00630
Glyoxylate and dicarboxylate metabolism	91	equilase	ec:1.11.1.6	11	c4208_g1_i1, c5577_g1_i1, c5577_g2_i1, c24134_g1_i1, c31085_g1_i1, c32593_g1_i1, c33161_g1_i1, c34500_g1_i1, c36019_g1_i1, c39222_g1_i1, c39230_g1_i1	map00630
Glyoxylate and dicarboxylate metabolism	91	lyase	ec:4.1.3.1	1	c33677_g1_i1	map00630
Glyoxylate and dicarboxylate metabolism	91	hydroxymethyltransferase	ec:2.1.2.1	8	c7150_g1_i1, c7150_g1_i2, c13996_g1_i1, c18926_g1_i1, c25640_g1_i1, c27944_g1_i1, c28434_g1_i1, c34014_g1_i1	map00630
Glyoxylate and dicarboxylate metabolism	91	oxidase	ec:1.2.3.4	1	c1142_g1_i1	map00630
Glyoxylate and dicarboxylate metabolism	91	phosphatase	ec:3.1.3.18	3	c12259_g4_i1, c12259_g4_i2, c12259_g4_i4	map00630
Glyoxylate and dicarboxylate metabolism	91	synthase	ec:2.3.3.9	1	c33206_g1_i1	map00630
Glyoxylate and dicarboxylate metabolism	91	(Si)-synthase	ec:2.3.3.1	6	c12040_g2_i1, c12040_g2_i2, c15062_g1_i1, c21352_g1_i1, c23995_g1_i1, c38693_g1_i1	map00630
Glyoxylate and dicarboxylate metabolism	91	ligase	ec:6.2.1.8	3	c9995_g1_i1, c9995_g1_i2, c9995_g2_i1	map00630
Glyoxylate and dicarboxylate metabolism	91	ec:3.5.1.49 formamidase	ec:3.5.1.49	1	c8434_g1_i1	map00630
Glyoxylate and dicarboxylate metabolism	91	deformylase	ec:3.5.1.10	5	c7798_g1_i1, c7798_g1_i2, c13899_g1_i1, c24423_g1_i1, c39512_g1_i1	map00630
Glyoxylate and dicarboxylate metabolism	91	synthase (ferredoxin)	ec:1.4.7.1	1	c17597_g1_i1	map00630
Glyoxylate and dicarboxylate metabolism	91	reductase	ec:1.1.1.81	1	c17805_g1_i1	map00630
Glyoxylate and dicarboxylate metabolism	91	dehydrogenase	ec:1.1.99.14	1	c10035_g1_i1	map00630
Glyoxylate and dicarboxylate metabolism	91	dehydrogenase	ec:1.2.1.2	1	c6533_g1_i1	map00630
Glyoxylate and dicarboxylate metabolism	91	reductase	ec:1.1.1.60	1	c38385_g1_i1	map00630
Glyoxylate and dicarboxylate metabolism	91	dehydrogenase	ec:1.1.1.37	9	c1503_g1_i1, c4885_g1_i1, c5038_g1_i1, c6723_g1_i1, c7567_g1_i1, c7567_g1_i2, c10062_g1_i1, c22849_g1_i1, c34431_g1_i1	map00630
Glyoxylate and dicarboxylate metabolism	91	C-acetyltransferase	ec:2.3.1.9	3	c6206_g1_i2, c8167_g1_i1, c8167_g1_i2	map00630
Glyoxylate and dicarboxylate metabolism	91	reductase	ec:1.1.1.36	1	c12742_g1_i1	map00630
Glyoxylate and dicarboxylate metabolism	91	dehydrogenase	ec:1.1.1.29	1	c17805_g1_i1	map00630
Glyoxylate and dicarboxylate metabolism	91	reductase	ec:1.1.1.26	1	c34477_g1_i1	map00630
Glyoxylate and dicarboxylate metabolism	91	transaminase	ec:2.6.1.45	1	c33429_g1_i1	map00630
Glyoxylate and dicarboxylate metabolism	91	ligase	ec:6.3.1.2	6	c5552_g1_i1, c7230_g1_i1, c7230_g1_i2, c7507_g1_i1, c17662_g1_i1, c25278_g1_i1	map00630
Glyoxylate and dicarboxylate metabolism	91	3-kinase	ec:2.7.1.31	1	c11704_g4_i2	map00630
Glyoxylate and dicarboxylate metabolism	91	hydratase	ec:4.2.1.3	8	c3355_g2_i1, c8668_g1_i1, c8668_g2_i1, c11031_g1_i1, c11031_g2_i1, c11190_g1_i1, c11190_g1_i2, c18308_g1_i1	map00630
Glyoxylate and dicarboxylate metabolism	91	oxidase	ec:1.1.3.15	4	c3147_g1_i1, c17558_g1_i1, c23339_g1_i1, c36065_g1_i1	map00630
Caffeine metabolism	12	oxidase	ec:1.17.3.2	1	c9941_g1_i1	map00232
Caffeine metabolism	12	urate hydroxylase	ec:1.7.3.3	1	c18606_g1_i1	map00232
Caffeine metabolism	12	monooxygenase	ec:1.14.14.1	10	c8133_g1_i1, c8391_g1_i1, c8391_g1_i2, c8391_g1_i3, c10995_g1_i1, c12721_g1_i1, c17549_g1_i1, c23936_g1_i1, c33448_g1_i1, c39040_g1_i1	map00232
Taurine and hypotaurine metabolism	29	decarboxylase	ec:4.1.1.15	12	c404_g1_i1, c6782_g1_i1, c14857_g1_i1, c15668_g1_i1, c15714_g1_i1, c22196_g1_i1, c29899_g1_i1, c32230_g1_i1, c33172_g1_i1, c33757_g1_i1, c39770_g1_i1, c41925_g1_i1	map00430
Taurine and hypotaurine metabolism	29	glutamyl transpeptidase	ec:2.3.2.2	7	c12122_g1_i1, c12122_g1_i2, c12122_g1_i3, c12122_g1_i4, c22083_g1_i1, c36531_g1_i1, c39104_g1_i1	map00430
Taurine and hypotaurine metabolism	29	dehydrogenase	ec:1.4.1.2	4	c11764_g2_i2, c11764_g2_i4, c11764_g4_i1, c36282_g1_i1	map00430
Taurine and hypotaurine metabolism	29	dioxygenase	ec:1.13.11.19	6	c125_g1_i1, c125_g1_i2, c4016_g1_i1, c8165_g1_i1, c25668_g1_i1, c31820_g1_i1	map00430
Other types of O-glycan biosynthesis	4	3-beta-glucuronosyltransferase	ec:2.4.1.135	2	c12375_g1_i1, c38899_g1_i1	map00514
Other types of O-glycan biosynthesis	4	mannosyltransferase	ec:2.4.1.109	1	c12997_g1_i1	map00514
Other types of O-glycan biosynthesis	4	GDP-L-fucose:polypeptide fucosyltransferase	ec:2.4.1.221	1	c17340_g1_i1	map00514
Purine metabolism	557	synthase	ec:6.3.4.4	3	c11694_g1_i1, c11694_g1_i2, c25238_g1_i1	map00230
Purine metabolism	557	diphosphokinase	ec:2.7.6.5	6	c6792_g1_i1, c6792_g1_i2, c8406_g1_i1, c8406_g1_i2, c8406_g1_i3, c19773_g1_i1	map00230
Purine metabolism	557	diphosphokinase	ec:2.7.6.1	8	c345_g1_i1, c345_g1_i2, c1787_g1_i1, c7939_g1_i1, c7939_g2_i1, c7939_g3_i1, c8846_g1_i1, c38766_g1_i1	map00230
Purine metabolism	557	carboxylase	ec:4.1.1.21	1	c12497_g1_i1	map00230
Purine metabolism	557	3'-diphosphatase	ec:3.1.7.2	5	c11136_g1_i1, c11136_g1_i2, c18503_g1_i1, c23998_g1_i1, c41290_g1_i1	map00230
Purine metabolism	557	oxidase	ec:1.17.3.2	1	c9941_g1_i1	map00230
Purine metabolism	557	urate hydroxylase	ec:1.7.3.3	1	c18606_g1_i1	map00230
Purine metabolism	557	hydrolase	ec:3.5.2.17	2	c11764_g1_i1, c11764_g1_i2	map00230
Purine metabolism	557	synthase	ec:6.3.2.6	1	c17660_g1_i1	map00230
Purine metabolism	557	kinase	ec:2.7.4.8	3	c5415_g1_i1, c5415_g1_i2, c19795_g1_i1	map00230
Purine metabolism	557	kinase	ec:2.7.4.6	8	c2400_g1_i1, c3574_g1_i1, c3574_g2_i1, c12267_g5_i1, c12267_g5_i3, c12282_g14_i11, c17809_g1_i1, c30804_g1_i1	map00230
Purine metabolism	557	kinase	ec:2.7.4.3	19	c1775_g1_i1, c1775_g1_i2, c1903_g1_i1, c1903_g1_i2, c4642_g1_i1, c4642_g1_i2, c8592_g1_i1, c9544_g1_i1, c10787_g1_i1, c10787_g1_i2, c10787_g1_i3, c10787_g1_i4, c10787_g1_i5, c11468_g1_i2, c11468_g1_i3, c11468_g1_i6, c11468_g1_i9, c13344_g1_i1, c30629_g1_i1	map00230
Purine metabolism	557	phosphoribosyldiphosphate 5-amidotransferase	ec:2.4.2.14	1	c20022_g1_i1	map00230
Purine metabolism	557	ec:3.5.1.5 urease	ec:3.5.1.5	6	c10633_g1_i1, c10633_g1_i2, c10633_g1_i3, c10633_g1_i4, c10633_g1_i5, c10633_g1_i7	map00230
Purine metabolism	557	synthase	ec:6.3.5.3	8	c12020_g1_i1, c12020_g1_i2, c12020_g1_i3, c30138_g1_i1, c32594_g1_i1, c39933_g1_i1, c40810_g1_i1, c41194_g1_i1	map00230
Purine metabolism	557	synthase (glutamine-hydrolysing)	ec:6.3.5.2	1	c33330_g1_i1	map00230
Purine metabolism	557	cyclase	ec:4.6.1.2	3	c17657_g1_i1, c17906_g1_i1, c23323_g1_i1	map00230
Purine metabolism	557	formyltransferase	ec:2.1.2.3	1	c28468_g1_i1	map00230
Purine metabolism	557	formyltransferase	ec:2.1.2.2	2	c88_g1_i1, c88_g1_i2	map00230
Purine metabolism	557	cyclohydrolase	ec:3.5.4.10	1	c28468_g1_i1	map00230
Purine metabolism	557	nucleotidyltransferase	ec:2.7.7.8	2	c6040_g1_i1, c23494_g1_i1	map00230
Purine metabolism	557	DNA polymerase	ec:2.7.7.7	39	c171_g1_i1, c356_g1_i1, c356_g2_i1, c1408_g1_i1, c2882_g1_i1, c3467_g2_i1, c3925_g1_i1, c3925_g2_i1, c4501_g2_i1, c6045_g1_i1, c7168_g1_i1, c7168_g1_i2, c7168_g1_i3, c8267_g1_i1, c8267_g1_i2, c8509_g1_i1, c8509_g2_i1, c8509_g2_i2, c9381_g1_i1, c10063_g1_i1, c12277_g1_i1, c13572_g1_i1, c15177_g1_i1, c16864_g1_i1, c17982_g1_i1, c18405_g1_i1, c18417_g1_i1, c18555_g1_i1, c19734_g1_i1, c21784_g1_i1, c…	map00230
Purine metabolism	557	RNA polymerase	ec:2.7.7.6	70	c1428_g1_i1, c1873_g1_i1, c2580_g1_i1, c4703_g2_i1, c4759_g1_i1, c5033_g1_i1, c5543_g1_i1, c5949_g1_i1, c5955_g1_i1, c6804_g1_i1, c7188_g1_i1, c7188_g1_i2, c7274_g1_i1, c7274_g1_i2, c7274_g2_i1, c7419_g1_i1, c7419_g2_i1, c7441_g2_i1, c8999_g1_i2, c9307_g1_i1, c9504_g1_i3, c9558_g1_i1, c9558_g1_i2, c10495_g1_i1, c10495_g1_i2, c10495_g2_i1, c10495_g1_i3, c11427_g1_i3, c11427_g1_i4, c11443_g1_i1, c1…	map00230
Purine metabolism	557	adenylyltransferase	ec:2.7.7.4	8	c833_g1_i1, c8189_g1_i1, c10659_g1_i1, c11036_g1_i1, c11876_g1_i1, c23753_g1_i1, c35106_g1_i1, c35472_g1_i1	map00230
Purine metabolism	557	deaminase	ec:3.5.4.6	4	c1397_g1_i1, c1397_g1_i2, c10803_g1_i1, c14964_g1_i1	map00230
Purine metabolism	557	deaminase	ec:3.5.4.4	5	c10620_g1_i2, c10620_g1_i3, c10714_g1_i1, c10714_g1_i2, c10714_g1_i3	map00230
Purine metabolism	557	deaminase	ec:3.5.4.3	1	c10680_g1_i4	map00230
Purine metabolism	557	phosphoribosyltransferase	ec:2.4.2.8	1	c35146_g1_i1	map00230
Purine metabolism	557	phosphoribosyltransferase	ec:2.4.2.7	4	c6690_g1_i1, c6690_g1_i2, c12044_g5_i1, c24028_g1_i1	map00230
Purine metabolism	557	reductase	ec:1.17.4.1	6	c2806_g1_i1, c2806_g2_i1, c10544_g1_i1, c13662_g1_i1, c25629_g1_i1, c35661_g1_i1	map00230
Purine metabolism	557	nucleosidase	ec:3.2.2.7	4	c2340_g1_i1, c2340_g1_i2, c41448_g1_i1, c41621_g1_i1	map00230
Purine metabolism	557	cyclo-ligase	ec:6.3.3.1	1	c10276_g2_i1	map00230
Purine metabolism	557	nucleosidase	ec:3.2.2.2	7	c2340_g1_i1, c2340_g1_i2, c5120_g1_i1, c21595_g1_i1, c22226_g1_i1, c41448_g1_i1, c41621_g1_i1	map00230
Purine metabolism	557	uridine 5'-nucleotidase	ec:3.1.3.5	3	c12037_g2_i1, c19445_g1_i1, c29681_g1_i1	map00230
Purine metabolism	557	diphosphate phosphatase	ec:3.6.1.6	2	c7866_g2_i1, c38562_g1_i1	map00230
Purine metabolism	557	adenylpyrophosphatase	ec:3.6.1.3	114	c227_g1_i1, c1254_g1_i1, c1545_g2_i1, c1721_g1_i1, c1721_g1_i2, c2531_g1_i1, c2541_g1_i1, c2699_g2_i1, c3087_g1_i1, c3087_g1_i2, c3720_g2_i1, c3803_g1_i1, c4060_g1_i1, c5239_g1_i1, c5239_g2_i1, c5344_g1_i1, c5440_g1_i1, c5626_g1_i1, c5750_g1_i1, c5768_g1_i1, c5798_g1_i1, c6339_g1_i1, c6950_g1_i1, c6950_g1_i2, c7407_g1_i1, c7407_g1_i2, c7407_g1_i3, c7547_g1_i1, c7547_g1_i3, c7602_g1_i1, c7866_g2_i…	map00230
Purine metabolism	557	lyase	ec:4.3.2.2	1	c1789_g1_i1	map00230
Purine metabolism	557	ec:3.5.2.5 allantoinase	ec:3.5.2.5	2	c7023_g1_i1, c7023_g1_i2	map00230
Purine metabolism	557	ligase	ec:6.3.4.13	1	c17517_g1_i1	map00230
Purine metabolism	557	diphosphatase	ec:3.6.1.19	1	c39794_g1_i1	map00230
Purine metabolism	557	(asymmetrical)	ec:3.6.1.17	1	c18503_g1_i1	map00230
Purine metabolism	557	phosphatase	ec:3.6.1.15	187	c134_g1_i1, c163_g1_i1, c163_g1_i2, c171_g1_i1, c200_g1_i1, c347_g1_i1, c553_g1_i2, c1377_g1_i1, c1725_g1_i1, c1907_g1_i1, c2018_g1_i1, c2018_g1_i2, c2184_g1_i1, c2184_g2_i1, c2408_g1_i1, c2882_g1_i1, c2996_g1_i1, c2996_g2_i1, c3154_g1_i1, c3467_g2_i1, c3505_g1_i2, c3588_g1_i1, c3865_g1_i1, c3925_g1_i1, c3925_g2_i1, c4548_g1_i1, c4609_g1_i1, c4609_g2_i1, c4626_g1_i1, c4626_g1_i2, c4894_g1_i1, c49…	map00230
Purine metabolism	557	metaphosphatase	ec:3.6.1.11	1	c9331_g1_i2	map00230
Purine metabolism	557	dehydrogenase	ec:1.1.1.205	1	c17780_g1_i1	map00230
Purine metabolism	557	(alpha-D-glucose-1,6-bisphosphate-dependent)	ec:5.4.2.2	3	c11061_g1_i1, c11061_g1_i2, c17868_g1_i1	map00230
Purine metabolism	557	kinase	ec:2.7.1.40	13	c242_g1_i1, c2686_g1_i1, c3630_g1_i1, c8709_g1_i1, c8932_g1_i1, c8932_g1_i2, c12382_g1_i1, c13167_g1_i1, c28033_g1_i1, c28078_g1_i1, c28744_g1_i1, c30686_g1_i1, c39185_g1_i1	map00230
Purine metabolism	557	kinase	ec:2.7.1.25	4	c6607_g1_i1, c6607_g1_i2, c10795_g1_i1, c10795_g2_i1	map00230
Purine metabolism	557	kinase	ec:2.7.1.20	4	c3942_g1_i1, c3942_g1_i2, c8080_g1_i1, c8080_g2_i1	map00230
Various types of N-glycan biosynthesis	30	2-beta-D-xylosyltransferase	ec:2.4.2.38	2	c20794_g1_i1, c35321_g1_i1	map00513
Various types of N-glycan biosynthesis	30	hexosaminidase	ec:3.2.1.52	4	c5184_g1_i1, c5446_g1_i1, c9565_g1_i1, c9565_g1_i2	map00513
Various types of N-glycan biosynthesis	30	2-beta-N-acetylglucosaminyltransferase	ec:2.4.1.143	1	c34486_g1_i1	map00513
Various types of N-glycan biosynthesis	30	alpha-1,3-mannosyltransferase	ec:2.4.1.132	1	c14301_g1_i1	map00513
Various types of N-glycan biosynthesis	30	2-beta-N-acetylglucosaminyltransferase	ec:2.4.1.101	4	c11046_g1_i1, c11046_g1_i2, c11046_g1_i3, c11046_g1_i4	map00513
Various types of N-glycan biosynthesis	30	1,3-1,6-alpha-mannosidase	ec:3.2.1.114	3	c12324_g1_i1, c12324_g1_i4, c12324_g1_i6	map00513
Various types of N-glycan biosynthesis	30	1,2-alpha-mannosidase	ec:3.2.1.113	15	c8737_g1_i1, c8737_g1_i2, c10844_g1_i1, c10844_g1_i2, c10844_g1_i3, c11698_g1_i1, c11698_g1_i2, c11698_g1_i3, c11812_g1_i1, c11812_g1_i2, c11812_g1_i3, c19481_g1_i1, c20315_g1_i1, c40261_g1_i1, c41627_g1_i1	map00513
Various types of N-glycan biosynthesis	30	alpha-1,6-mannosyltransferase	ec:2.4.1.232	1	c14301_g1_i1	map00513
Pentose phosphate pathway	117	deoxyribokinase	ec:2.7.1.15	15	c346_g1_i1, c346_g2_i1, c2987_g1_i1, c3573_g1_i1, c3573_g1_i2, c3942_g1_i1, c3942_g1_i2, c7660_g1_i1, c7660_g1_i2, c8785_g1_i1, c9670_g1_i1, c12132_g10_i1, c24382_g1_i1, c29429_g1_i1, c34051_g1_i1	map00030
Pentose phosphate pathway	117	phosphohexokinase	ec:2.7.1.11	14	c1598_g1_i1, c7104_g1_i1, c7104_g2_i1, c7951_g1_i1, c7951_g1_i2, c9382_g2_i1, c9928_g1_i1, c9928_g1_i2, c11803_g1_i1, c11803_g2_i1, c12424_g1_i1, c13796_g1_i1, c36349_g1_i1, c36763_g1_i1	map00030
Pentose phosphate pathway	117	diphosphokinase	ec:2.7.6.1	8	c345_g1_i1, c345_g1_i2, c1787_g1_i1, c7939_g1_i1, c7939_g2_i1, c7939_g3_i1, c8846_g1_i1, c38766_g1_i1	map00030
Pentose phosphate pathway	117	isomerase	ec:5.3.1.9	2	c953_g1_i1, c1934_g1_i1	map00030
Pentose phosphate pathway	117	isomerase	ec:5.3.1.6	7	c11483_g1_i1, c11483_g1_i2, c12490_g1_i1, c22058_g1_i1, c27128_g1_i1, c35652_g1_i1, c38683_g1_i1	map00030
Pentose phosphate pathway	117	3-epimerase	ec:5.1.3.1	5	c2126_g1_i1, c2126_g1_i2, c9291_g1_i1, c9291_g1_i2, c9291_g1_i3	map00030
Pentose phosphate pathway	117	phosphogluconolactonase	ec:3.1.1.31	4	c5148_g1_i1, c5929_g1_i1, c5929_g1_i2, c18728_g1_i1	map00030
Pentose phosphate pathway	117	dihydroxyacetonetransferase	ec:2.2.1.2	3	c5371_g1_i1, c5371_g1_i2, c33832_g1_i1	map00030
Pentose phosphate pathway	117	glycolaldehydetransferase	ec:2.2.1.1	6	c863_g1_i1, c5559_g1_i1, c7523_g1_i1, c7523_g2_i1, c12974_g1_i1, c22815_g1_i1	map00030
Pentose phosphate pathway	117	hexose diphosphatase	ec:3.1.3.11	14	c5790_g1_i1, c5790_g1_i2, c9886_g1_i1, c9886_g2_i1, c9886_g3_i1, c10104_g1_i1, c11237_g1_i1, c11237_g1_i2, c11237_g1_i3, c11966_g3_i1, c11966_g3_i4, c11966_g3_i5, c17673_g1_i1, c34257_g1_i1	map00030
Pentose phosphate pathway	117	dehydrogenase (NADP+)	ec:1.2.1.9	6	c396_g1_i1, c396_g2_i1, c3979_g2_i1, c13270_g1_i1, c19910_g1_i1, c33131_g1_i1	map00030
Pentose phosphate pathway	117	aldolase	ec:4.1.2.13	10	c511_g1_i1, c511_g2_i1, c4090_g1_i1, c18015_g1_i1, c23273_g1_i1, c26601_g1_i1, c28499_g1_i1, c31125_g1_i1, c38382_g1_i1, c38864_g1_i1	map00030
Pentose phosphate pathway	117	dehydrogenase (NADP+)	ec:1.1.1.49	7	c5029_g1_i1, c9968_g1_i1, c9968_g1_i2, c9968_g1_i3, c9968_g1_i4, c13072_g1_i1, c23687_g1_i1	map00030
Pentose phosphate pathway	117	1-dehydrogenase [NAD(P)+]	ec:1.1.1.47	2	c12080_g1_i1, c12080_g1_i3	map00030
Pentose phosphate pathway	117	dehydrogenase (NADP+-dependent, decarboxylating)	ec:1.1.1.44	11	c931_g1_i1, c7121_g1_i1, c12245_g1_i2, c12245_g1_i4, c14905_g1_i1, c18872_g1_i1, c23065_g1_i1, c28432_g1_i1, c38385_g1_i1, c38395_g1_i1, c39554_g1_i1	map00030
Pentose phosphate pathway	117	(alpha-D-glucose-1,6-bisphosphate-dependent)	ec:5.4.2.2	3	c11061_g1_i1, c11061_g1_i2, c17868_g1_i1	map00030
Mucin type O-Glycan biosynthesis	1	alpha-2,3-sialyltransferase	ec:2.4.99.4	1	c2803_g2_i1	map00512
Nitrogen metabolism	45	synthase (NADH)	ec:1.4.1.14	2	c11849_g1_i1, c11849_g1_i2	map00910
Nitrogen metabolism	45	cyanate lyase	ec:4.2.1.104	1	c12111_g5_i4	map00910
Nitrogen metabolism	45	monooxygenase	ec:1.13.12.16	1	c38460_g1_i1	map00910
Nitrogen metabolism	45	dehydrogenase (NADP+)	ec:1.4.1.4	1	c4945_g1_i1	map00910
Nitrogen metabolism	45	dehydrogenase [NAD(P)+]	ec:1.4.1.3	6	c10251_g1_i1, c10251_g1_i2, c11764_g2_i2, c11764_g2_i4, c11764_g4_i1, c36282_g1_i1	map00910
Nitrogen metabolism	45	dehydrogenase	ec:1.4.1.2	4	c11764_g2_i2, c11764_g2_i4, c11764_g4_i1, c36282_g1_i1	map00910
Nitrogen metabolism	45	reductase (NADH)	ec:1.7.1.1	2	c18014_g1_i1, c38447_g1_i1	map00910
Nitrogen metabolism	45	ec:3.5.1.49 formamidase	ec:3.5.1.49	1	c8434_g1_i1	map00910
Nitrogen metabolism	45	synthase (ferredoxin)	ec:1.4.7.1	1	c17597_g1_i1	map00910
Nitrogen metabolism	45	reductase	ec:1.7.7.1	6	c9243_g1_i1, c26386_g1_i1, c29373_g1_i1, c32591_g1_i1, c40474_g1_i1, c42362_g1_i1	map00910
Nitrogen metabolism	45	ligase	ec:6.3.1.2	6	c5552_g1_i1, c7230_g1_i1, c7230_g1_i2, c7507_g1_i1, c17662_g1_i1, c25278_g1_i1	map00910
Nitrogen metabolism	45	dehydratase	ec:4.2.1.1	18	c7833_g2_i1, c7833_g2_i2, c10024_g3_i1, c10024_g3_i2, c11477_g1_i1, c11477_g1_i2, c11477_g1_i3, c11477_g1_i4, c12282_g11_i1, c12282_g11_i2, c12282_g14_i17, c14823_g1_i1, c16707_g1_i1, c19251_g1_i1, c20634_g1_i1, c24667_g1_i1, c27141_g1_i1, c34648_g1_i1	map00910
Other glycan degradation	51	endo-beta-N-acetylglucosaminidase	ec:3.2.1.96	1	c12070_g1_i1	map00511
Other glycan degradation	51	hexosaminidase	ec:3.2.1.52	4	c5184_g1_i1, c5446_g1_i1, c9565_g1_i1, c9565_g1_i2	map00511
Other glycan degradation	51	alpha-fucosidase	ec:3.2.1.51	2	c4925_g1_i1, c11330_g1_i1	map00511
Other glycan degradation	51	psychosine hydrolase	ec:3.2.1.45	9	c6351_g1_i1, c11576_g1_i1, c11576_g1_i2, c11576_g1_i3, c11576_g1_i4, c11576_g1_i5, c11576_g1_i6, c25154_g1_i1, c32781_g1_i1	map00511
Other glycan degradation	51	mannanase	ec:3.2.1.25	1	c28511_g1_i1	map00511
Other glycan degradation	51	alpha-D-mannosidase	ec:3.2.1.24	3	c9010_g1_i1, c12324_g1_i2, c38496_g1_i1	map00511
Other glycan degradation	51	lactase (ambiguous)	ec:3.2.1.23	30	c3473_g1_i1, c4344_g1_i1, c6762_g2_i1, c7587_g1_i1, c8142_g1_i1, c8142_g1_i3, c8207_g1_i1, c8207_g1_i2, c8215_g1_i1, c8215_g1_i2, c8215_g1_i3, c12015_g1_i1, c12015_g1_i2, c12015_g1_i3, c12015_g1_i4, c12015_g1_i5, c12015_g1_i6, c12015_g1_i7, c12015_g1_i8, c12230_g6_i1, c12230_g6_i2, c12230_g6_i3, c12230_g6_i4, c28982_g1_i1, c33173_g1_i1, c35156_g1_i1, c35993_g1_i1, c36381_g1_i1, c38910_g1_i1, c415…	map00511
Other glycan degradation	51	aspartylglucosylamine deaspartylase	ec:3.5.1.26	1	c39581_g1_i1	map00511
Carbon fixation in photosynthetic organisms	130	phosphopentokinase	ec:2.7.1.19	1	c28003_g1_i1	map00710
Carbon fixation in photosynthetic organisms	130	carboxykinase (ATP)	ec:4.1.1.49	2	c9492_g1_i1, c9492_g1_i2	map00710
Carbon fixation in photosynthetic organisms	130	carboxylase	ec:4.1.1.39	12	c5958_g1_i1, c6844_g1_i1, c6844_g2_i1, c7098_g1_i1, c11465_g2_i1, c11465_g2_i2, c11990_g1_i1, c11990_g1_i2, c11990_g1_i3, c11990_g1_i4, c32443_g1_i1, c37373_g1_i1	map00710
Carbon fixation in photosynthetic organisms	130	carboxylase	ec:4.1.1.31	8	c1914_g1_i1, c12123_g2_i1, c12123_g3_i1, c12123_g2_i2, c12123_g2_i3, c12123_g3_i2, c12541_g1_i1, c35671_g1_i1	map00710
Carbon fixation in photosynthetic organisms	130	isomerase	ec:5.3.1.6	7	c11483_g1_i1, c11483_g1_i2, c12490_g1_i1, c22058_g1_i1, c27128_g1_i1, c35652_g1_i1, c38683_g1_i1	map00710
Carbon fixation in photosynthetic organisms	130	isomerase	ec:5.3.1.1	5	c4030_g1_i1, c9943_g1_i1, c9943_g1_i2, c18857_g1_i1, c38882_g1_i1	map00710
Carbon fixation in photosynthetic organisms	130	phosphate dikinase	ec:2.7.9.1	1	c11196_g2_i1	map00710
Carbon fixation in photosynthetic organisms	130	3-epimerase	ec:5.1.3.1	5	c2126_g1_i1, c2126_g1_i2, c9291_g1_i1, c9291_g1_i2, c9291_g1_i3	map00710
Carbon fixation in photosynthetic organisms	130	glycolaldehydetransferase	ec:2.2.1.1	6	c863_g1_i1, c5559_g1_i1, c7523_g1_i1, c7523_g2_i1, c12974_g1_i1, c22815_g1_i1	map00710
Carbon fixation in photosynthetic organisms	130	SBPase	ec:3.1.3.37	3	c11966_g3_i1, c11966_g3_i4, c11966_g3_i5	map00710
Carbon fixation in photosynthetic organisms	130	hexose diphosphatase	ec:3.1.3.11	14	c5790_g1_i1, c5790_g1_i2, c9886_g1_i1, c9886_g2_i1, c9886_g3_i1, c10104_g1_i1, c11237_g1_i1, c11237_g1_i2, c11237_g1_i3, c11966_g3_i1, c11966_g3_i4, c11966_g3_i5, c17673_g1_i1, c34257_g1_i1	map00710
Carbon fixation in photosynthetic organisms	130	kinase	ec:2.7.2.3	8	c7043_g1_i1, c7043_g1_i2, c7043_g1_i3, c12277_g3_i1, c12277_g3_i4, c12277_g6_i1, c12277_g7_i1, c17612_g1_i1	map00710
Carbon fixation in photosynthetic organisms	130	dehydrogenase (NADP+)	ec:1.1.1.82	1	c2497_g1_i1	map00710
Carbon fixation in photosynthetic organisms	130	aldolase	ec:4.1.2.13	10	c511_g1_i1, c511_g2_i1, c4090_g1_i1, c18015_g1_i1, c23273_g1_i1, c26601_g1_i1, c28499_g1_i1, c31125_g1_i1, c38382_g1_i1, c38864_g1_i1	map00710
Carbon fixation in photosynthetic organisms	130	dehydrogenase (oxaloacetate-decarboxylating) (NADP+)	ec:1.1.1.40	3	c2645_g1_i1, c14773_g1_i1, c26709_g1_i1	map00710
Carbon fixation in photosynthetic organisms	130	dehydrogenase (decarboxylating)	ec:1.1.1.39	10	c2645_g1_i1, c4143_g1_i1, c4143_g1_i2, c5572_g1_i1, c9887_g1_i1, c14767_g1_i1, c14773_g1_i1, c16078_g1_i1, c26709_g1_i1, c28750_g1_i1	map00710
Carbon fixation in photosynthetic organisms	130	dehydrogenase	ec:1.1.1.37	9	c1503_g1_i1, c4885_g1_i1, c5038_g1_i1, c6723_g1_i1, c7567_g1_i1, c7567_g1_i2, c10062_g1_i1, c22849_g1_i1, c34431_g1_i1	map00710
Carbon fixation in photosynthetic organisms	130	transaminase	ec:2.6.1.2	4	c14566_g1_i1, c36683_g1_i1, c41197_g1_i1, c42586_g1_i1	map00710
Carbon fixation in photosynthetic organisms	130	transaminase	ec:2.6.1.1	17	c4803_g1_i1, c4803_g1_i2, c9387_g1_i1, c9387_g1_i2, c12100_g1_i1, c13045_g1_i1, c14566_g1_i1, c18823_g1_i1, c19496_g1_i1, c23412_g1_i1, c23622_g1_i1, c27997_g1_i1, c29187_g1_i1, c33785_g1_i1, c36683_g1_i1, c38919_g1_i1, c41197_g1_i1	map00710
Carbon fixation in photosynthetic organisms	130	dehydrogenase (NADP+) (phosphorylating)	ec:1.2.1.13	4	c396_g2_i1, c3889_g1_i1, c5820_g1_i1, c11498_g1_i1	map00710
Carbon fixation in photosynthetic organisms	130	dehydrogenase (phosphorylating)	ec:1.2.1.12	10	c396_g1_i1, c396_g2_i1, c3979_g1_i1, c3979_g2_i1, c8455_g1_i1, c8455_g2_i1, c10026_g1_i1, c10026_g2_i1, c13270_g1_i1, c19910_g1_i1	map00710
N-Glycan biosynthesis	36	N-acetylglucosaminephosphotransferase	ec:2.7.8.15	2	c693_g1_i1, c693_g1_i2	map00510
N-Glycan biosynthesis	36	1,3-alpha-glucosidase	ec:3.2.1.84	1	c17580_g1_i1	map00510
N-Glycan biosynthesis	36	4-beta-N-acetylglucosaminyltransferase	ec:2.4.1.144	5	c12044_g1_i1, c12044_g2_i1, c12044_g8_i1, c14108_g1_i1, c33439_g1_i1	map00510
N-Glycan biosynthesis	36	2-beta-N-acetylglucosaminyltransferase	ec:2.4.1.143	1	c34486_g1_i1	map00510
N-Glycan biosynthesis	36	alpha-1,3-mannosyltransferase	ec:2.4.1.132	1	c14301_g1_i1	map00510
N-Glycan biosynthesis	36	beta-glucosyltransferase	ec:2.4.1.117	2	c11563_g1_i1, c11563_g1_i2	map00510
N-Glycan biosynthesis	36	2-beta-N-acetylglucosaminyltransferase	ec:2.4.1.101	4	c11046_g1_i1, c11046_g1_i2, c11046_g1_i3, c11046_g1_i4	map00510
N-Glycan biosynthesis	36	1,3-1,6-alpha-mannosidase	ec:3.2.1.114	3	c12324_g1_i1, c12324_g1_i4, c12324_g1_i6	map00510
N-Glycan biosynthesis	36	1,2-alpha-mannosidase	ec:3.2.1.113	15	c8737_g1_i1, c8737_g1_i2, c10844_g1_i1, c10844_g1_i2, c10844_g1_i3, c11698_g1_i1, c11698_g1_i2, c11698_g1_i3, c11812_g1_i1, c11812_g1_i2, c11812_g1_i3, c19481_g1_i1, c20315_g1_i1, c40261_g1_i1, c41627_g1_i1	map00510
N-Glycan biosynthesis	36	glucosidase	ec:3.2.1.106	1	c5655_g1_i1	map00510
N-Glycan biosynthesis	36	beta-D-mannosyltransferase	ec:2.4.1.83	1	c612_g1_i2	map00510
Lysine degradation	76	dehydrogenase (NADP+, L-glutamate-forming)	ec:1.5.1.10	1	c2867_g1_i2	map00310
Lysine degradation	76	hydratase	ec:4.2.1.17	12	c2999_g2_i1, c6086_g1_i1, c9211_g1_i1, c11013_g1_i2, c11907_g1_i1, c11907_g1_i2, c11907_g1_i3, c12251_g1_i3, c12251_g1_i7, c12251_g1_i9, c17757_g1_i1, c23862_g1_i1	map00310
Lysine degradation	76	N-methyltransferase	ec:2.1.1.43	24	c1247_g1_i1, c2632_g1_i1, c2839_g1_i1, c2839_g1_i2, c3768_g1_i1, c6878_g1_i1, c9900_g1_i1, c9900_g1_i2, c10829_g1_i1, c10829_g1_i5, c11874_g2_i1, c12749_g1_i1, c13631_g1_i1, c14422_g1_i1, c15734_g1_i1, c19606_g1_i1, c20132_g1_i1, c22285_g1_i1, c29569_g1_i1, c34176_g1_i1, c39728_g1_i1, c39792_g1_i1, c40874_g1_i1, c42069_g1_i1	map00310
Lysine degradation	76	succinyltransferase	ec:2.3.1.61	4	c103_g1_i1, c6766_g1_i1, c6766_g2_i1, c31577_g1_i1	map00310
Lysine degradation	76	dehydrogenase (NAD+)	ec:1.2.1.3	5	c12668_g1_i1, c22750_g1_i1, c24796_g1_i1, c27868_g1_i1, c33334_g1_i1	map00310
Lysine degradation	76	5-dioxygenase	ec:1.14.11.4	1	c2795_g1_i2	map00310
Lysine degradation	76	C-acetyltransferase	ec:2.3.1.9	3	c6206_g1_i2, c8167_g1_i1, c8167_g1_i2	map00310
Lysine degradation	76	dehydrogenase	ec:1.1.1.35	27	c8433_g1_i1, c8433_g1_i2, c9211_g1_i1, c10695_g1_i1, c10695_g1_i2, c10695_g1_i3, c10695_g1_i4, c10695_g1_i5, c11013_g1_i2, c11798_g1_i1, c11798_g2_i1, c11798_g1_i2, c11798_g1_i3, c11798_g4_i1, c11798_g5_i1, c12251_g1_i1, c12251_g1_i2, c12251_g1_i3, c12251_g1_i4, c12251_g1_i5, c12251_g1_i6, c12251_g1_i7, c12251_g1_i8, c12251_g1_i9, c12612_g1_i1, c17922_g1_i1, c23862_g1_i1	map00310
Lysine degradation	76	dehydrogenase (NADP+, L-lysine-forming)	ec:1.5.1.8	1	c2867_g1_i2	map00310
Lysine degradation	76	dehydrogenase (succinyl-transferring)	ec:1.2.4.2	4	c11567_g1_i1, c11567_g1_i2, c11567_g1_i3, c14928_g1_i1	map00310
Lysine degradation	76	transaminase	ec:2.6.1.21	1	c40746_g1_i1	map00310
Lipoic acid metabolism	2	synthase	ec:2.8.1.8	2	c24540_g1_i1, c24565_g1_i1	map00785
Steroid degradation	13	dehydrogenase	ec:1.1.1.145	11	c2294_g1_i1, c10077_g1_i1, c11253_g1_i1, c11253_g2_i1, c12562_g1_i1, c13263_g1_i1, c13585_g1_i1, c19699_g1_i1, c26378_g1_i1, c30468_g1_i1, c37524_g1_i1	map00984
Steroid degradation	13	4-dehydrogenase (acceptor)	ec:1.3.99.5	2	c5035_g1_i1, c34988_g1_i1	map00984
Drug metabolism - other enzymes	52	dehydrogenase (NADP+)	ec:1.3.1.2	1	c12520_g1_i1	map00983
Drug metabolism - other enzymes	52	oxidase	ec:1.17.3.2	1	c9941_g1_i1	map00983
Drug metabolism - other enzymes	52	ec:3.5.1.6 beta-ureidopropionase	ec:3.5.1.6	1	c4748_g1_i1	map00983
Drug metabolism - other enzymes	52	phosphoribosyltransferase	ec:2.4.2.10	1	c12119_g2_i1	map00983
Drug metabolism - other enzymes	52	synthase (glutamine-hydrolysing)	ec:6.3.5.2	1	c33330_g1_i1	map00983
Drug metabolism - other enzymes	52	deaminase	ec:3.5.4.5	1	c10680_g1_i3	map00983
Drug metabolism - other enzymes	52	phosphoribosyltransferase	ec:2.4.2.8	1	c35146_g1_i1	map00983
Drug metabolism - other enzymes	52	diphosphatase	ec:3.6.1.19	1	c39794_g1_i1	map00983
Drug metabolism - other enzymes	52	1-naphthol glucuronyltransferase	ec:2.4.1.17	1	c10619_g1_i1	map00983
Drug metabolism - other enzymes	52	dehydrogenase	ec:1.1.1.205	1	c17780_g1_i1	map00983
Drug metabolism - other enzymes	52	ali-esterase	ec:3.1.1.1	13	c3433_g1_i1, c6639_g1_i1, c7217_g2_i1, c10144_g1_i1, c10144_g1_i2, c11621_g1_i1, c11621_g1_i2, c12013_g1_i1, c16760_g1_i1, c18239_g1_i1, c23260_g1_i1, c28577_g1_i1, c31465_g1_i1	map00983
Drug metabolism - other enzymes	52	kinase	ec:2.7.1.48	25	c2631_g1_i1, c4953_g1_i1, c8670_g1_i1, c8670_g2_i1, c9802_g1_i2, c11641_g2_i1, c11641_g2_i2, c11641_g1_i5, c11641_g2_i3, c11994_g1_i1, c11994_g1_i2, c11994_g1_i3, c11994_g1_i4, c11994_g1_i5, c11994_g1_i6, c11994_g1_i7, c11994_g1_i8, c11994_g1_i9, c11994_g1_i10, c19338_g1_i1, c23726_g1_i1, c33961_g1_i1, c34167_g1_i1, c34654_g1_i1, c36401_g1_i1	map00983
Drug metabolism - other enzymes	52	kinase	ec:2.7.1.21	4	c3932_g1_i1, c16397_g1_i1, c24500_g1_i1, c43163_g1_i1	map00983
Drug metabolism - cytochrome P450	83	dehydrogenase	ec:1.1.1.1	13	c128_g1_i1, c1774_g1_i1, c1774_g2_i1, c6890_g1_i1, c6890_g2_i1, c11809_g3_i1, c11809_g3_i3, c11809_g3_i4, c12195_g2_i3, c23597_g1_i1, c23630_g1_i1, c26378_g1_i1, c33159_g1_i1	map00982
Drug metabolism - cytochrome P450	83	oxidase	ec:1.2.3.1	6	c6633_g1_i2, c9962_g1_i1, c9962_g1_i2, c9969_g2_i1, c10641_g1_i1, c39083_g1_i1	map00982
Drug metabolism - cytochrome P450	83	monooxygenase	ec:1.14.13.8	22	c2458_g1_i1, c2458_g1_i2, c8485_g1_i1, c8485_g1_i2, c15301_g1_i1, c15818_g1_i1, c15892_g1_i1, c16660_g1_i1, c19121_g1_i1, c21568_g1_i1, c21965_g1_i1, c24883_g1_i1, c25485_g1_i1, c29176_g1_i1, c30240_g1_i1, c30348_g1_i1, c32131_g1_i1, c32287_g1_i1, c36106_g1_i1, c37685_g1_i1, c40518_g1_i1, c43510_g1_i1	map00982
Drug metabolism - cytochrome P450	83	dehydrogenase [NAD(P)+]	ec:1.2.1.5	4	c405_g1_i1, c988_g1_i2, c1595_g1_i1, c33334_g1_i1	map00982
Drug metabolism - cytochrome P450	83	1-naphthol glucuronyltransferase	ec:2.4.1.17	1	c10619_g1_i1	map00982
Drug metabolism - cytochrome P450	83	transferase	ec:2.5.1.18	27	c1451_g1_i1, c1661_g1_i1, c2614_g1_i1, c2614_g1_i2, c3533_g2_i1, c6621_g1_i1, c7974_g1_i1, c7974_g1_i2, c8852_g2_i1, c8861_g1_i1, c8861_g2_i1, c10306_g3_i1, c11656_g1_i1, c11656_g2_i1, c11656_g2_i2, c11984_g1_i1, c12209_g9_i3, c14270_g1_i1, c24151_g1_i1, c25305_g1_i1, c26006_g1_i1, c30781_g1_i1, c34538_g1_i1, c36101_g1_i1, c36607_g1_i1, c38853_g1_i1, c41105_g1_i1	map00982
Drug metabolism - cytochrome P450	83	monooxygenase	ec:1.14.14.1	10	c8133_g1_i1, c8391_g1_i1, c8391_g1_i2, c8391_g1_i3, c10995_g1_i1, c12721_g1_i1, c17549_g1_i1, c23936_g1_i1, c33448_g1_i1, c39040_g1_i1	map00982
Insect hormone biosynthesis	2	dehydrogenase (NADP+)	ec:1.1.1.216	1	c23573_g1_i1	map00981
Insect hormone biosynthesis	2	reductase	ec:1.3.1.21	1	c8916_g3_i1	map00981
Metabolism of xenobiotics by cytochrome P450	57	epoxide hydrolase	ec:3.3.2.9	2	c2985_g1_i2, c35203_g1_i1	map00980
Metabolism of xenobiotics by cytochrome P450	57	dehydrogenase	ec:1.1.1.1	13	c128_g1_i1, c1774_g1_i1, c1774_g2_i1, c6890_g1_i1, c6890_g2_i1, c11809_g3_i1, c11809_g3_i3, c11809_g3_i4, c12195_g2_i3, c23597_g1_i1, c23630_g1_i1, c26378_g1_i1, c33159_g1_i1	map00980
Metabolism of xenobiotics by cytochrome P450	57	dehydrogenase [NAD(P)+]	ec:1.2.1.5	4	c405_g1_i1, c988_g1_i2, c1595_g1_i1, c33334_g1_i1	map00980
Metabolism of xenobiotics by cytochrome P450	57	1-naphthol glucuronyltransferase	ec:2.4.1.17	1	c10619_g1_i1	map00980
Metabolism of xenobiotics by cytochrome P450	57	transferase	ec:2.5.1.18	27	c1451_g1_i1, c1661_g1_i1, c2614_g1_i1, c2614_g1_i2, c3533_g2_i1, c6621_g1_i1, c7974_g1_i1, c7974_g1_i2, c8852_g2_i1, c8861_g1_i1, c8861_g2_i1, c10306_g3_i1, c11656_g1_i1, c11656_g2_i1, c11656_g2_i2, c11984_g1_i1, c12209_g9_i3, c14270_g1_i1, c24151_g1_i1, c25305_g1_i1, c26006_g1_i1, c30781_g1_i1, c34538_g1_i1, c36101_g1_i1, c36607_g1_i1, c38853_g1_i1, c41105_g1_i1	map00980
Metabolism of xenobiotics by cytochrome P450	57	monooxygenase	ec:1.14.14.1	10	c8133_g1_i1, c8391_g1_i1, c8391_g1_i2, c8391_g1_i3, c10995_g1_i1, c12721_g1_i1, c17549_g1_i1, c23936_g1_i1, c33448_g1_i1, c39040_g1_i1	map00980
Biosynthesis of unsaturated fatty acids	38	hydratase	ec:4.2.1.17	12	c2999_g2_i1, c6086_g1_i1, c9211_g1_i1, c11013_g1_i2, c11907_g1_i1, c11907_g1_i2, c11907_g1_i3, c12251_g1_i3, c12251_g1_i7, c12251_g1_i9, c17757_g1_i1, c23862_g1_i1	map01040
Biosynthesis of unsaturated fatty acids	38	hydrolase	ec:3.1.2.2	1	c33195_g1_i1	map01040
Biosynthesis of unsaturated fatty acids	38	reductase	ec:1.1.1.100	7	c1031_g1_i1, c1774_g1_i1, c2605_g1_i1, c4570_g1_i1, c10784_g1_i2, c10784_g1_i5, c12330_g13_i4	map01040
Biosynthesis of unsaturated fatty acids	38	C-acyltransferase	ec:2.3.1.16	3	c12206_g1_i2, c12206_g2_i3, c12206_g2_i5	map01040
Biosynthesis of unsaturated fatty acids	38	desaturase	ec:1.14.19.2	3	c9117_g1_i1, c9117_g2_i1, c28173_g1_i1	map01040
Biosynthesis of unsaturated fatty acids	38	9-desaturase	ec:1.14.19.1	1	c12411_g1_i1	map01040
Biosynthesis of unsaturated fatty acids	38	oxidase	ec:1.3.3.6	9	c9817_g1_i1, c10292_g1_i2, c11250_g1_i1, c11250_g1_i2, c11250_g1_i3, c11250_g1_i4, c11250_g1_i5, c23127_g1_i1, c28635_g1_i1	map01040
Biosynthesis of unsaturated fatty acids	38	reductase (NADPH)	ec:1.3.1.38	2	c5035_g1_i1, c24290_g1_i1	map01040
Biotin metabolism	26	reductase	ec:1.1.1.100	7	c1031_g1_i1, c1774_g1_i1, c2605_g1_i1, c4570_g1_i1, c10784_g1_i2, c10784_g1_i5, c12330_g13_i4	map00780
Biotin metabolism	26	synthase	ec:2.8.1.6	1	c33609_g1_i1	map00780
Biotin metabolism	26	synthase	ec:2.3.1.47	5	c11775_g3_i1, c11775_g3_i2, c11775_g3_i3, c11775_g3_i4, c11775_g3_i5	map00780
Biotin metabolism	26	synthase I	ec:2.3.1.41	10	c1753_g1_i1, c4826_g1_i1, c5966_g1_i1, c12266_g1_i1, c12266_g1_i3, c12266_g1_i5, c19056_g1_i1, c23949_g1_i1, c32633_g1_i1, c43019_g1_i1	map00780
Biotin metabolism	26	synthase	ec:6.3.3.3	1	c28143_g1_i1	map00780
Biotin metabolism	26	ligase	ec:6.3.4.15	2	c1421_g1_i1, c1421_g1_i2	map00780
Biotin metabolism	26	ligase	ec:6.3.4.11	2	c1421_g1_i1, c1421_g1_i2	map00780
Biotin metabolism	26	transaminase	ec:2.6.1.62	1	c28143_g1_i1	map00780
Tryptophan metabolism	86	decarboxylase	ec:4.1.1.74	2	c30348_g1_i1, c43510_g1_i1	map00380
Tryptophan metabolism	86	hydratase	ec:4.2.1.84	1	c3550_g1_i1	map00380
Tryptophan metabolism	86	decarboxylase	ec:4.1.1.28	6	c8510_g1_i1, c8510_g1_i2, c8510_g1_i3, c8510_g1_i4, c8510_g1_i5, c15103_g1_i1	map00380
Tryptophan metabolism	86	oxidase	ec:1.4.3.2	1	c16272_g1_i1	map00380
Tryptophan metabolism	86	hydratase	ec:4.2.1.17	12	c2999_g2_i1, c6086_g1_i1, c9211_g1_i1, c11013_g1_i2, c11907_g1_i1, c11907_g1_i2, c11907_g1_i3, c12251_g1_i3, c12251_g1_i7, c12251_g1_i9, c17757_g1_i1, c23862_g1_i1	map00380
Tryptophan metabolism	86	equilase	ec:1.11.1.6	11	c4208_g1_i1, c5577_g1_i1, c5577_g2_i1, c24134_g1_i1, c31085_g1_i1, c32593_g1_i1, c33161_g1_i1, c34500_g1_i1, c36019_g1_i1, c39222_g1_i1, c39230_g1_i1	map00380
Tryptophan metabolism	86	acylamidase	ec:3.5.1.4	3	c11951_g1_i2, c11951_g1_i3, c11951_g1_i4	map00380
Tryptophan metabolism	86	oxidase	ec:1.2.3.1	6	c6633_g1_i2, c9962_g1_i1, c9962_g1_i2, c9969_g2_i1, c10641_g1_i1, c39083_g1_i1	map00380
Tryptophan metabolism	86	myrosinase	ec:3.2.1.147	1	c25676_g1_i1	map00380
Tryptophan metabolism	86	dehydrogenase (NAD+)	ec:1.2.1.3	5	c12668_g1_i1, c22750_g1_i1, c24796_g1_i1, c27868_g1_i1, c33334_g1_i1	map00380
Tryptophan metabolism	86	C-acetyltransferase	ec:2.3.1.9	3	c6206_g1_i2, c8167_g1_i1, c8167_g1_i2	map00380
Tryptophan metabolism	86	dehydrogenase	ec:1.1.1.35	27	c8433_g1_i1, c8433_g1_i2, c9211_g1_i1, c10695_g1_i1, c10695_g1_i2, c10695_g1_i3, c10695_g1_i4, c10695_g1_i5, c11013_g1_i2, c11798_g1_i1, c11798_g2_i1, c11798_g1_i2, c11798_g1_i3, c11798_g4_i1, c11798_g5_i1, c12251_g1_i1, c12251_g1_i2, c12251_g1_i3, c12251_g1_i4, c12251_g1_i5, c12251_g1_i6, c12251_g1_i7, c12251_g1_i8, c12251_g1_i9, c12612_g1_i1, c17922_g1_i1, c23862_g1_i1	map00380
Tryptophan metabolism	86	dehydrogenase (succinyl-transferring)	ec:1.2.4.2	4	c11567_g1_i1, c11567_g1_i2, c11567_g1_i3, c14928_g1_i1	map00380
Tryptophan metabolism	86	monooxygenase	ec:1.14.14.1	10	c8133_g1_i1, c8391_g1_i1, c8391_g1_i2, c8391_g1_i3, c10995_g1_i1, c12721_g1_i1, c17549_g1_i1, c23936_g1_i1, c33448_g1_i1, c39040_g1_i1	map00380
Stilbenoid, diarylheptanoid and gingerol biosynthesis	9	O-methyltransferase	ec:2.1.1.104	6	c2066_g1_i1, c12021_g1_i1, c12021_g1_i2, c17970_g1_i1, c19374_g1_i1, c22242_g1_i1	map00945
Stilbenoid, diarylheptanoid and gingerol biosynthesis	9	O-hydroxycinnamoyltransferase	ec:2.3.1.99	1	c29115_g1_i1	map00945
Stilbenoid, diarylheptanoid and gingerol biosynthesis	9	O-hydroxycinnamoyltransferase	ec:2.3.1.133	1	c29115_g1_i1	map00945
Stilbenoid, diarylheptanoid and gingerol biosynthesis	9	3'-monooxygenase	ec:1.14.13.36	1	c18183_g1_i1	map00945
Stilbenoid, diarylheptanoid and gingerol biosynthesis	9	4-monooxygenase	ec:1.14.13.11	1	c12127_g1_i2	map00945
Porphyrin and chlorophyll metabolism	67	decarboxylase	ec:4.1.1.37	2	c23120_g1_i1, c34153_g1_i1	map00860
Porphyrin and chlorophyll metabolism	67	synthase	ec:4.2.1.75	2	c6249_g1_i1, c23074_g1_i1	map00860
Porphyrin and chlorophyll metabolism	67	ferrochelatase	ec:4.99.1.4	5	c11339_g1_i1, c11339_g1_i2, c11339_g1_i4, c11339_g1_i5, c11339_g1_i6	map00860
Porphyrin and chlorophyll metabolism	67	cobaltochelatase	ec:4.99.1.3	4	c11339_g1_i1, c11339_g1_i2, c11339_g1_i4, c11339_g1_i6	map00860
Porphyrin and chlorophyll metabolism	67	ferro-protoporphyrin chelatase	ec:4.99.1.1	5	c11905_g1_i1, c11905_g1_i2, c11905_g1_i3, c12157_g1_i1, c27975_g1_i1	map00860
Porphyrin and chlorophyll metabolism	67	synthase	ec:4.2.1.24	1	c7759_g1_i1	map00860
Porphyrin and chlorophyll metabolism	67	2,1-aminomutase	ec:5.4.3.8	1	c38551_g1_i1	map00860
Porphyrin and chlorophyll metabolism	67	CLH	ec:3.1.1.14	3	c12132_g11_i1, c13061_g1_i1, c25291_g1_i1	map00860
Porphyrin and chlorophyll metabolism	67	oxidoreductase	ec:1.3.7.4	1	c12691_g1_i1	map00860
Porphyrin and chlorophyll metabolism	67	oxygenase (biliverdin-producing)	ec:1.14.99.3	5	c10330_g2_i1, c10330_g2_i2, c10330_g2_i3, c12299_g12_i1, c12299_g12_i2	map00860
Porphyrin and chlorophyll metabolism	67	protoporphyrin IX methyltransferase	ec:2.1.1.11	1	c17636_g1_i1	map00860
Porphyrin and chlorophyll metabolism	67	IX monomethyl ester (oxidative) cyclase	ec:1.14.13.81	2	c28116_g1_i1, c31716_g1_i1	map00860
Porphyrin and chlorophyll metabolism	67	synthase	ec:2.5.1.62	1	c23208_g1_i1	map00860
Porphyrin and chlorophyll metabolism	67	synthase	ec:2.5.1.61	1	c28651_g1_i1	map00860
Porphyrin and chlorophyll metabolism	67	oxygenase	ec:1.14.13.122	5	c2459_g1_i1, c4831_g1_i1, c4831_g1_i2, c17537_g1_i1, c23161_g1_i1	map00860
Porphyrin and chlorophyll metabolism	67	1-naphthol glucuronyltransferase	ec:2.4.1.17	1	c10619_g1_i1	map00860
Porphyrin and chlorophyll metabolism	67	ligase	ec:6.1.1.17	2	c334_g1_i1, c13447_g1_i1	map00860
Porphyrin and chlorophyll metabolism	67	reductase	ec:1.2.1.70	2	c5780_g2_i1, c17939_g1_i1	map00860
Porphyrin and chlorophyll metabolism	67	oxidase	ec:1.3.3.5	1	c5692_g1_i1	map00860
Porphyrin and chlorophyll metabolism	67	oxidase	ec:1.3.3.4	5	c8083_g1_i1, c8083_g1_i2, c9348_g1_i1, c9348_g1_i2, c9348_g1_i3	map00860
Porphyrin and chlorophyll metabolism	67	oxidase	ec:1.3.3.3	2	c2372_g1_i1, c17619_g1_i1	map00860
Porphyrin and chlorophyll metabolism	67	ceruloplasmin	ec:1.16.3.1	3	c2761_g1_i1, c19365_g1_i1, c39102_g1_i1	map00860
Porphyrin and chlorophyll metabolism	67	dehydrogenase	ec:1.3.1.76	1	c27983_g1_i1	map00860
Porphyrin and chlorophyll metabolism	67	reductase	ec:1.3.1.33	11	c399_g1_i1, c399_g2_i1, c7427_g1_i1, c7427_g2_i1, c7427_g3_i1, c7983_g1_i1, c7983_g1_i2, c17803_g1_i1, c22794_g1_i1, c28128_g1_i1, c28563_g1_i1	map00860
Porphyrin and chlorophyll metabolism	67	chelatase	ec:6.6.1.1	4	c4551_g1_i1, c9689_g1_i1, c12710_g1_i1, c38796_g1_i1	map00860
Flavone and flavonol biosynthesis	11	3-O-methyltransferase	ec:2.1.1.76	1	c27960_g1_i1	map00944
Flavone and flavonol biosynthesis	11	3-O-glucosyltransferase	ec:2.4.1.91	3	c24562_g1_i1, c32027_g1_i1, c39805_g1_i1	map00944
Flavone and flavonol biosynthesis	11	3',5'-hydroxylase	ec:1.14.13.88	4	c19575_g1_i1, c20712_g1_i1, c30983_g1_i1, c38285_g1_i1	map00944
Flavone and flavonol biosynthesis	11	3'-monooxygenase	ec:1.14.13.21	3	c30308_g1_i1, c32557_g1_i1, c33342_g1_i1	map00944
C5-Branched dibasic acid metabolism	15	synthase	ec:2.2.1.6	5	c1641_g1_i1, c1641_g1_i2, c5707_g1_i1, c12181_g1_i1, c12181_g1_i2	map00660
C5-Branched dibasic acid metabolism	15	ligase (ADP-forming)	ec:6.2.1.5	7	c411_g1_i1, c9038_g1_i1, c9038_g2_i1, c9038_g3_i1, c12416_g1_i1, c12838_g1_i1, c29417_g1_i1	map00660
C5-Branched dibasic acid metabolism	15	dehydrogenase	ec:1.1.1.85	3	c6940_g1_i1, c12295_g2_i4, c17814_g1_i1	map00660
Isoflavonoid biosynthesis	4	dehydratase	ec:4.2.1.105	1	c12013_g1_i1	map00943
Isoflavonoid biosynthesis	4	2'-hydroxylase	ec:1.14.13.89	1	c29050_g1_i1	map00943
Isoflavonoid biosynthesis	4	reductase	ec:1.3.1.45	2	c19722_g1_i1, c23565_g1_i1	map00943
Fatty acid elongation	43	hydratase	ec:4.2.1.74	1	c12612_g1_i1	map00062
Fatty acid elongation	43	hydratase	ec:4.2.1.17	12	c2999_g2_i1, c6086_g1_i1, c9211_g1_i1, c11013_g1_i2, c11907_g1_i1, c11907_g1_i2, c11907_g1_i3, c12251_g1_i3, c12251_g1_i7, c12251_g1_i9, c17757_g1_i1, c23862_g1_i1	map00062
Fatty acid elongation	43	hydrolase	ec:3.1.2.2	1	c33195_g1_i1	map00062
Fatty acid elongation	43	C-acyltransferase	ec:2.3.1.16	3	c12206_g1_i2, c12206_g2_i3, c12206_g2_i5	map00062
Fatty acid elongation	43	dehydrogenase	ec:1.1.1.35	27	c8433_g1_i1, c8433_g1_i2, c9211_g1_i1, c10695_g1_i1, c10695_g1_i2, c10695_g1_i3, c10695_g1_i4, c10695_g1_i5, c11013_g1_i2, c11798_g1_i1, c11798_g2_i1, c11798_g1_i2, c11798_g1_i3, c11798_g4_i1, c11798_g5_i1, c12251_g1_i1, c12251_g1_i2, c12251_g1_i3, c12251_g1_i4, c12251_g1_i5, c12251_g1_i6, c12251_g1_i7, c12251_g1_i8, c12251_g1_i9, c12612_g1_i1, c17922_g1_i1, c23862_g1_i1	map00062
Fatty acid elongation	43	hydrolase	ec:3.1.2.22	4	c8243_g1_i1, c8243_g1_i2, c11135_g1_i1, c11135_g1_i2	map00062
Fatty acid elongation	43	reductase (NADPH)	ec:1.3.1.38	2	c5035_g1_i1, c24290_g1_i1	map00062
Cyanoamino acid metabolism	46	hydratase	ec:4.2.1.65	1	c3550_g1_i1	map00460
Cyanoamino acid metabolism	46	glutamyl transpeptidase	ec:2.3.2.2	7	c12122_g1_i1, c12122_g1_i2, c12122_g1_i3, c12122_g1_i4, c22083_g1_i1, c36531_g1_i1, c39104_g1_i1	map00460
Cyanoamino acid metabolism	46	asparaginase II	ec:3.5.1.1	4	c8435_g1_i1, c8435_g1_i2, c9820_g1_i1, c9820_g1_i2	map00460
Cyanoamino acid metabolism	46	gentiobiase	ec:3.2.1.21	17	c2314_g1_i2, c4408_g1_i1, c4408_g1_i2, c4813_g1_i2, c7417_g2_i1, c7661_g1_i2, c11974_g1_i1, c13067_g1_i1, c14389_g1_i1, c15670_g1_i1, c23086_g1_i1, c24431_g1_i1, c28068_g1_i1, c28096_g1_i1, c33304_g1_i1, c36576_g1_i1, c38746_g1_i1	map00460
Cyanoamino acid metabolism	46	hydroxymethyltransferase	ec:2.1.2.1	8	c7150_g1_i1, c7150_g1_i2, c13996_g1_i1, c18926_g1_i1, c25640_g1_i1, c27944_g1_i1, c28434_g1_i1, c34014_g1_i1	map00460
Cyanoamino acid metabolism	46	beta-glucosidase	ec:3.2.1.117	1	c28511_g1_i1	map00460
Cyanoamino acid metabolism	46	ec:3.5.1.49 formamidase	ec:3.5.1.49	1	c8434_g1_i1	map00460
Cyanoamino acid metabolism	46	synthase	ec:4.4.1.9	3	c4605_g1_i1, c14889_g1_i1, c34584_g1_i1	map00460
Cyanoamino acid metabolism	46	lyase	ec:4.1.2.10	2	c10039_g1_i1, c10039_g1_i2	map00460
Cyanoamino acid metabolism	46	nitrilase	ec:3.5.5.4	1	c3550_g1_i1	map00460
Cyanoamino acid metabolism	46	ligase	ec:6.3.1.1	2	c7499_g1_i1, c7499_g1_i2	map00460
Anthocyanin biosynthesis	5	3-O-glucosyltransferase	ec:2.4.1.115	5	c17486_g1_i1, c19817_g1_i1, c31950_g1_i1, c34208_g1_i1, c37565_g1_i1	map00942
Fatty acid biosynthesis	41	reductase (NADH)	ec:1.3.1.9	3	c394_g1_i1, c5035_g1_i1, c39101_g1_i1	map00061
Fatty acid biosynthesis	41	carboxylase	ec:6.4.1.2	13	c4349_g2_i1, c5864_g1_i1, c5864_g1_i2, c6172_g1_i1, c6172_g1_i2, c10857_g1_i1, c10857_g1_i2, c10857_g1_i3, c10857_g1_i5, c10857_g1_i6, c11416_g1_i1, c11416_g1_i2, c11416_g1_i3	map00061
Fatty acid biosynthesis	41	reductase	ec:1.1.1.100	7	c1031_g1_i1, c1774_g1_i1, c2605_g1_i1, c4570_g1_i1, c10784_g1_i2, c10784_g1_i5, c12330_g13_i4	map00061
Fatty acid biosynthesis	41	synthase III	ec:2.3.1.180	1	c1753_g1_i1	map00061
Fatty acid biosynthesis	41	synthase	ec:2.3.1.86	2	c1694_g1_i1, c12704_g1_i1	map00061
Fatty acid biosynthesis	41	synthase I	ec:2.3.1.41	10	c1753_g1_i1, c4826_g1_i1, c5966_g1_i1, c12266_g1_i1, c12266_g1_i3, c12266_g1_i5, c19056_g1_i1, c23949_g1_i1, c32633_g1_i1, c43019_g1_i1	map00061
Fatty acid biosynthesis	41	S-malonyltransferase	ec:2.3.1.39	1	c13603_g1_i1	map00061
Fatty acid biosynthesis	41	carboxylase	ec:6.3.4.14	6	c5864_g1_i1, c5864_g1_i2, c11416_g1_i1, c11416_g1_i2, c11416_g1_i3, c39497_g1_i1	map00061
Fatty acid biosynthesis	41	desaturase	ec:1.14.19.2	3	c9117_g1_i1, c9117_g2_i1, c28173_g1_i1	map00061
Fatty acid biosynthesis	41	hydrolase	ec:3.1.2.14	1	c8444_g1_i1	map00061
Glycine, serine and threonine metabolism	102	N-methyltransferase	ec:2.1.1.2	1	c13612_g1_i1	map00260
Glycine, serine and threonine metabolism	102	S-aminomethyldihydrolipoylprotein:(6S)-tetrahydrofolate aminomethyltransferase (ammonia-forming)	ec:2.1.2.10	7	c7797_g1_i1, c10602_g1_i2, c11207_g1_i1, c11207_g1_i2, c11207_g1_i3, c11207_g1_i4, c33039_g1_i1	map00260
Glycine, serine and threonine metabolism	102	synthase	ec:4.2.1.20	9	c4352_g1_i1, c4352_g2_i1, c9989_g2_i1, c9989_g2_i2, c18548_g1_i1, c19186_g1_i1, c24256_g1_i1, c34437_g1_i1, c36919_g1_i1	map00260
Glycine, serine and threonine metabolism	102	oxidase	ec:1.4.3.21	8	c8036_g1_i1, c8036_g1_i2, c9661_g1_i1, c10830_g1_i1, c28348_g1_i1, c30653_g1_i1, c37552_g1_i1, c40419_g1_i1	map00260
Glycine, serine and threonine metabolism	102	ammonia-lyase	ec:4.3.1.19	2	c18161_g1_i1, c34958_g1_i1	map00260
Glycine, serine and threonine metabolism	102	dehydrogenase	ec:1.1.1.3	5	c11204_g1_i1, c11204_g1_i2, c11204_g1_i3, c11204_g2_i1, c14219_g1_i1	map00260
Glycine, serine and threonine metabolism	102	dehydrogenase	ec:1.1.1.1	13	c128_g1_i1, c1774_g1_i1, c1774_g2_i1, c6890_g1_i1, c6890_g2_i1, c11809_g3_i1, c11809_g3_i3, c11809_g3_i4, c12195_g2_i3, c23597_g1_i1, c23630_g1_i1, c26378_g1_i1, c33159_g1_i1	map00260
Glycine, serine and threonine metabolism	102	hydroxymethyltransferase	ec:2.1.2.1	8	c7150_g1_i1, c7150_g1_i2, c13996_g1_i1, c18926_g1_i1, c25640_g1_i1, c27944_g1_i1, c28434_g1_i1, c34014_g1_i1	map00260
Glycine, serine and threonine metabolism	102	dehydrogenase (aminomethyl-transferring)	ec:1.4.4.2	1	c12523_g1_i1	map00260
Glycine, serine and threonine metabolism	102	kinase	ec:2.7.2.4	5	c1465_g1_i1, c11204_g1_i1, c11204_g1_i2, c11204_g1_i3, c11204_g2_i1	map00260
Glycine, serine and threonine metabolism	102	dehydrogenase	ec:1.1.1.95	8	c3935_g1_i1, c5896_g1_i1, c5896_g2_i1, c6955_g1_i1, c12979_g1_i1, c13609_g1_i1, c17913_g1_i1, c34030_g1_i1	map00260
Glycine, serine and threonine metabolism	102	phosphatase	ec:3.1.3.3	6	c9146_g1_i2, c12121_g2_i1, c12230_g4_i2, c12230_g4_i4, c12230_g4_i5, c34476_g1_i1	map00260
Glycine, serine and threonine metabolism	102	reductase	ec:1.1.1.81	1	c17805_g1_i1	map00260
Glycine, serine and threonine metabolism	102	gamma-lyase	ec:4.4.1.1	5	c9399_g1_i1, c9399_g1_i2, c9399_g1_i3, c11774_g1_i1, c11774_g1_i2	map00260
Glycine, serine and threonine metabolism	102	dehydrogenase	ec:1.2.1.8	1	c6996_g1_i1	map00260
Glycine, serine and threonine metabolism	102	dehydrogenase	ec:1.1.99.1	7	c8304_g1_i1, c15776_g1_i1, c16185_g1_i1, c25490_g1_i1, c28301_g1_i1, c29775_g1_i1, c35416_g1_i1	map00260
Glycine, serine and threonine metabolism	102	synthase	ec:4.2.3.1	3	c11235_g1_i1, c11235_g1_i2, c11235_g2_i1	map00260
Glycine, serine and threonine metabolism	102	dehydrogenase	ec:1.1.1.29	1	c17805_g1_i1	map00260
Glycine, serine and threonine metabolism	102	transaminase	ec:2.6.1.52	1	c13297_g1_i1	map00260
Glycine, serine and threonine metabolism	102	dehydrogenase	ec:1.8.1.4	8	c3971_g1_i1, c3971_g2_i1, c6511_g1_i1, c9059_g2_i1, c24303_g1_i1, c28452_g1_i1, c29404_g1_i1, c38764_g1_i1	map00260
Glycine, serine and threonine metabolism	102	transaminase	ec:2.6.1.45	1	c33429_g1_i1	map00260
Glycine, serine and threonine metabolism	102	transaminase	ec:2.6.1.44	1	c14370_g1_i1	map00260
Glycine, serine and threonine metabolism	102	dehydrogenase	ec:1.2.1.11	1	c23394_g1_i1	map00260
Glycine, serine and threonine metabolism	102	kinase	ec:2.7.1.39	1	c246_g1_i1	map00260
Glycine, serine and threonine metabolism	102	3-kinase	ec:2.7.1.31	1	c11704_g4_i2	map00260
Glycine, serine and threonine metabolism	102	aldolase	ec:4.1.2.5	2	c6252_g1_i1, c6252_g1_i2	map00260
Flavonoid biosynthesis	42	O-methyltransferase	ec:2.1.1.104	6	c2066_g1_i1, c12021_g1_i1, c12021_g1_i2, c17970_g1_i1, c19374_g1_i1, c22242_g1_i1	map00941
Flavonoid biosynthesis	42	synthase	ec:2.3.1.170	1	c12501_g1_i1	map00941
Flavonoid biosynthesis	42	synthase	ec:2.3.1.74	5	c10284_g1_i1, c10284_g2_i1, c20520_g1_i1, c35192_g1_i1, c42964_g1_i1	map00941
Flavonoid biosynthesis	42	O-hydroxycinnamoyltransferase	ec:2.3.1.133	1	c29115_g1_i1	map00941
Flavonoid biosynthesis	42	synthase	ec:1.14.11.23	3	c7035_g1_i1, c7035_g2_i1, c11767_g1_i1	map00941
Flavonoid biosynthesis	42	oxygenase	ec:1.14.11.19	2	c5406_g1_i1, c29094_g1_i1	map00941
Flavonoid biosynthesis	42	3',5'-hydroxylase	ec:1.14.13.88	4	c19575_g1_i1, c20712_g1_i1, c30983_g1_i1, c38285_g1_i1	map00941
Flavonoid biosynthesis	42	3-dioxygenase	ec:1.14.11.9	3	c11767_g1_i1, c35287_g1_i1, c40077_g1_i1	map00941
Flavonoid biosynthesis	42	3'-monooxygenase	ec:1.14.13.36	1	c18183_g1_i1	map00941
Flavonoid biosynthesis	42	4-reductase	ec:1.1.1.219	9	c9630_g1_i1, c9630_g1_i2, c9630_g1_i3, c14580_g1_i1, c26682_g1_i1, c28824_g1_i1, c29679_g1_i1, c37524_g1_i1, c40913_g1_i1	map00941
Flavonoid biosynthesis	42	3'-monooxygenase	ec:1.14.13.21	3	c30308_g1_i1, c32557_g1_i1, c33342_g1_i1	map00941
Flavonoid biosynthesis	42	4-monooxygenase	ec:1.14.13.11	1	c12127_g1_i2	map00941
Flavonoid biosynthesis	42	isomerase	ec:5.5.1.6	4	c4271_g1_i1, c6001_g1_i1, c6001_g1_i2, c18508_g1_i1	map00941
Phenylpropanoid biosynthesis	140	O-methyltransferase	ec:2.1.1.104	6	c2066_g1_i1, c12021_g1_i1, c12021_g1_i2, c17970_g1_i1, c19374_g1_i1, c22242_g1_i1	map00940
Phenylpropanoid biosynthesis	140	ammonia-lyase	ec:4.3.1.25	10	c1748_g1_i1, c1748_g2_i1, c8437_g1_i1, c8437_g2_i1, c8437_g3_i1, c8990_g1_i1, c8990_g1_i2, c12223_g1_i1, c12223_g1_i2, c38696_g1_i1	map00940
Phenylpropanoid biosynthesis	140	ammonia-lyase	ec:4.3.1.24	10	c1748_g1_i1, c1748_g2_i1, c8437_g1_i1, c8437_g2_i1, c8437_g3_i1, c8990_g1_i1, c8990_g1_i2, c12223_g1_i1, c12223_g1_i2, c38696_g1_i1	map00940
Phenylpropanoid biosynthesis	140	lactoperoxidase	ec:1.11.1.7	70	c217_g1_i1, c883_g1_i1, c1126_g1_i1, c1526_g1_i1, c1526_g1_i2, c1964_g1_i2, c3230_g1_i1, c3230_g2_i1, c4827_g1_i1, c4910_g1_i1, c6468_g1_i1, c7591_g1_i1, c7591_g1_i2, c7591_g1_i3, c7645_g1_i1, c8369_g1_i2, c8417_g1_i1, c8417_g1_i2, c8699_g1_i1, c8699_g1_i2, c8861_g1_i1, c8861_g2_i1, c9579_g1_i2, c9735_g1_i1, c9735_g1_i2, c9849_g1_i1, c10055_g1_i1, c10123_g1_i2, c10123_g1_i4, c11216_g1_i1, c11216_…	map00940
Phenylpropanoid biosynthesis	140	dehydrogenase	ec:1.1.1.195	3	c7842_g1_i1, c23213_g1_i1, c26378_g1_i1	map00940
Phenylpropanoid biosynthesis	140	gentiobiase	ec:3.2.1.21	17	c2314_g1_i2, c4408_g1_i1, c4408_g1_i2, c4813_g1_i2, c7417_g2_i1, c7661_g1_i2, c11974_g1_i1, c13067_g1_i1, c14389_g1_i1, c15670_g1_i1, c23086_g1_i1, c24431_g1_i1, c28068_g1_i1, c28096_g1_i1, c33304_g1_i1, c36576_g1_i1, c38746_g1_i1	map00940
Phenylpropanoid biosynthesis	140	O-methyltransferase	ec:2.1.1.68	2	c27960_g1_i1, c28342_g1_i1	map00940
Phenylpropanoid biosynthesis	140	glucosyltransferase	ec:2.4.1.128	8	c12163_g1_i1, c12163_g1_i2, c13114_g1_i1, c21010_g1_i1, c24557_g1_i1, c24562_g1_i1, c32027_g1_i1, c39805_g1_i1	map00940
Phenylpropanoid biosynthesis	140	glucosyltransferase	ec:2.4.1.111	1	c34290_g1_i1	map00940
Phenylpropanoid biosynthesis	140	O-hydroxycinnamoyltransferase	ec:2.3.1.99	1	c29115_g1_i1	map00940
Phenylpropanoid biosynthesis	140	beta-glucosidase	ec:3.2.1.126	2	c8767_g2_i1, c8767_g3_i1	map00940
Phenylpropanoid biosynthesis	140	O-hydroxycinnamoyltransferase	ec:2.3.1.133	1	c29115_g1_i1	map00940
Phenylpropanoid biosynthesis	140	dehydrogenase	ec:1.2.1.68	1	c17759_g1_i1	map00940
Phenylpropanoid biosynthesis	140	3'-monooxygenase	ec:1.14.13.36	1	c18183_g1_i1	map00940
Phenylpropanoid biosynthesis	140	reductase	ec:1.2.1.44	7	c6750_g1_i1, c7485_g1_i1, c14580_g1_i1, c29679_g1_i1, c36163_g1_i1, c39849_g1_i1, c40195_g1_i1	map00940
Phenylpropanoid biosynthesis	140	4-monooxygenase	ec:1.14.13.11	1	c12127_g1_i2	map00940
Phenylpropanoid biosynthesis	140	ligase	ec:6.2.1.12	10	c6661_g2_i1, c6736_g1_i1, c6736_g2_i1, c6736_g3_i1, c9995_g1_i1, c9995_g1_i2, c18246_g1_i1, c20336_g1_i1, c33290_g1_i1, c37138_g1_i1	map00940
Aminobenzoate degradation	91	hydratase	ec:4.2.1.84	1	c3550_g1_i1	map00627
Aminobenzoate degradation	91	hydratase	ec:4.2.1.17	12	c2999_g2_i1, c6086_g1_i1, c9211_g1_i1, c11013_g1_i2, c11907_g1_i1, c11907_g1_i2, c11907_g1_i3, c12251_g1_i3, c12251_g1_i7, c12251_g1_i9, c17757_g1_i1, c23862_g1_i1	map00627
Aminobenzoate degradation	91	acylamidase	ec:3.5.1.4	3	c11951_g1_i2, c11951_g1_i3, c11951_g1_i4	map00627
Aminobenzoate degradation	91	nitrophenyl phosphatase	ec:3.1.3.41	12	c856_g1_i1, c1965_g1_i1, c3254_g1_i1, c3254_g1_i2, c6773_g2_i1, c9126_g1_i1, c9126_g1_i2, c9603_g1_i1, c9603_g1_i2, c9603_g1_i4, c9883_g2_i1, c34795_g1_i1	map00627
Aminobenzoate degradation	91	phosphatase	ec:3.1.3.2	48	c1762_g1_i1, c2120_g1_i1, c2384_g1_i1, c3091_g1_i1, c3091_g2_i1, c4590_g1_i1, c4677_g1_i1, c5407_g1_i1, c5501_g1_i1, c5502_g1_i1, c5502_g1_i2, c5981_g1_i1, c6850_g1_i1, c6850_g1_i2, c6850_g1_i3, c8381_g1_i1, c8628_g1_i1, c9706_g2_i1, c9706_g3_i2, c10761_g1_i1, c11458_g1_i2, c11763_g1_i1, c11763_g1_i2, c11763_g1_i3, c11763_g1_i4, c12441_g1_i1, c12759_g1_i1, c14355_g1_i1, c15570_g1_i1, c16360_g1_i1…	map00627
Aminobenzoate degradation	91	acetylphosphatase	ec:3.6.1.7	4	c10338_g1_i1, c10338_g1_i2, c10338_g1_i3, c10338_g1_i4	map00627
Aminobenzoate degradation	91	monooxygenase	ec:1.14.13.82	1	c23161_g1_i1	map00627
Aminobenzoate degradation	91	monooxygenase	ec:1.14.14.1	10	c8133_g1_i1, c8391_g1_i1, c8391_g1_i2, c8391_g1_i3, c10995_g1_i1, c12721_g1_i1, c17549_g1_i1, c23936_g1_i1, c33448_g1_i1, c39040_g1_i1	map00627
Riboflavin metabolism	63	reductase	ec:1.1.1.193	4	c10709_g1_i1, c10709_g1_i2, c10709_g1_i3, c12826_g1_i1	map00740
Riboflavin metabolism	63	deaminase	ec:3.5.4.26	4	c10709_g1_i1, c10709_g1_i2, c10709_g1_i3, c12826_g1_i1	map00740
Riboflavin metabolism	63	cyclohydrolase II	ec:3.5.4.25	4	c253_g1_i1, c11614_g1_i1, c11614_g2_i2, c39319_g1_i1	map00740
Riboflavin metabolism	63	synthetase	ec:2.7.7.2	5	c12259_g4_i1, c12259_g4_i2, c12259_g4_i3, c12259_g4_i4, c33731_g1_i1	map00740
Riboflavin metabolism	63	synthase	ec:2.5.1.9	1	c36414_g1_i1	map00740
Riboflavin metabolism	63	phosphatase	ec:3.1.3.2	48	c1762_g1_i1, c2120_g1_i1, c2384_g1_i1, c3091_g1_i1, c3091_g2_i1, c4590_g1_i1, c4677_g1_i1, c5407_g1_i1, c5501_g1_i1, c5502_g1_i1, c5502_g1_i2, c5981_g1_i1, c6850_g1_i1, c6850_g1_i2, c6850_g1_i3, c8381_g1_i1, c8628_g1_i1, c9706_g2_i1, c9706_g3_i2, c10761_g1_i1, c11458_g1_i2, c11763_g1_i1, c11763_g1_i2, c11763_g1_i3, c11763_g1_i4, c12441_g1_i1, c12759_g1_i1, c14355_g1_i1, c15570_g1_i1, c16360_g1_i1…	map00740
Riboflavin metabolism	63	synthase	ec:4.1.99.12	4	c253_g1_i1, c11614_g1_i1, c11614_g2_i2, c39319_g1_i1	map00740
Riboflavin metabolism	63	kinase	ec:2.7.1.26	5	c12259_g4_i1, c12259_g4_i2, c12259_g4_i3, c12259_g4_i4, c17552_g1_i1	map00740
Naphthalene degradation	13	dehydrogenase	ec:1.1.1.1	13	c128_g1_i1, c1774_g1_i1, c1774_g2_i1, c6890_g1_i1, c6890_g2_i1, c11809_g3_i1, c11809_g3_i3, c11809_g3_i4, c12195_g2_i3, c23597_g1_i1, c23630_g1_i1, c26378_g1_i1, c33159_g1_i1	map00626
Lipopolysaccharide biosynthesis	13	synthase	ec:2.4.1.182	4	c7690_g1_i1, c7690_g1_i2, c7690_g1_i3, c7690_g1_i4	map00540
Lipopolysaccharide biosynthesis	13	cytidylyltransferase	ec:2.7.7.38	2	c9672_g1_i1, c14776_g1_i1	map00540
Lipopolysaccharide biosynthesis	13	O-acyltransferase	ec:2.3.1.129	3	c5785_g1_i1, c12734_g1_i1, c39287_g1_i1	map00540
Lipopolysaccharide biosynthesis	13	4'-kinase	ec:2.7.1.130	3	c19729_g1_i1, c34652_g1_i1, c36621_g1_i1	map00540
Lipopolysaccharide biosynthesis	13	synthase	ec:2.5.1.55	1	c8582_g1_i1	map00540
Sesquiterpenoid and triterpenoid biosynthesis	10	synthase	ec:4.2.3.21	1	c21709_g1_i1	map00909
Sesquiterpenoid and triterpenoid biosynthesis	10	monooxygenase	ec:1.14.13.132	4	c10200_g1_i1, c10200_g1_i2, c10200_g1_i3, c28324_g1_i1	map00909
Sesquiterpenoid and triterpenoid biosynthesis	10	synthase	ec:2.5.1.21	4	c7123_g1_i1, c7123_g1_i2, c7123_g1_i3, c17987_g1_i1	map00909
Sesquiterpenoid and triterpenoid biosynthesis	10	dehydrogenase (NADP+)	ec:1.1.1.216	1	c23573_g1_i1	map00909
Chloroalkane and chloroalkene degradation	21	epoxide hydrolase	ec:3.3.2.10	1	c40296_g1_i1	map00625
Chloroalkane and chloroalkene degradation	21	dehydrogenase	ec:1.1.1.1	13	c128_g1_i1, c1774_g1_i1, c1774_g2_i1, c6890_g1_i1, c6890_g2_i1, c11809_g3_i1, c11809_g3_i3, c11809_g3_i4, c12195_g2_i3, c23597_g1_i1, c23630_g1_i1, c26378_g1_i1, c33159_g1_i1	map00625
Chloroalkane and chloroalkene degradation	21	dehalogenase	ec:3.8.1.5	2	c7712_g2_i1, c10602_g2_i1	map00625
Chloroalkane and chloroalkene degradation	21	dehydrogenase (NAD+)	ec:1.2.1.3	5	c12668_g1_i1, c22750_g1_i1, c24796_g1_i1, c27868_g1_i1, c33334_g1_i1	map00625
Histidine metabolism	39	decarboxylase	ec:4.1.1.28	6	c8510_g1_i1, c8510_g1_i2, c8510_g1_i3, c8510_g1_i4, c8510_g1_i5, c15103_g1_i1	map00340
Histidine metabolism	39	isomerase	ec:5.3.1.16	5	c9796_g1_i1, c9796_g1_i2, c9796_g1_i3, c9796_g1_i4, c9796_g1_i5	map00340
Histidine metabolism	39	dehydratase	ec:4.2.1.19	1	c6828_g1_i1	map00340
Histidine metabolism	39	phosphoribosyltransferase	ec:2.4.2.17	1	c39655_g1_i1	map00340
Histidine metabolism	39	cyclohydrolase	ec:3.5.4.19	1	c6309_g1_i1	map00340
Histidine metabolism	39	histidinol phosphate phosphatase	ec:3.1.3.15	1	c17928_g1_i1	map00340
Histidine metabolism	39	diphosphatase	ec:3.6.1.31	1	c6309_g1_i1	map00340
Histidine metabolism	39	dehydrogenase [NAD(P)+]	ec:1.2.1.5	4	c405_g1_i1, c988_g1_i2, c1595_g1_i1, c33334_g1_i1	map00340
Histidine metabolism	39	dehydrogenase (NAD+)	ec:1.2.1.3	5	c12668_g1_i1, c22750_g1_i1, c24796_g1_i1, c27868_g1_i1, c33334_g1_i1	map00340
Histidine metabolism	39	dehydrogenase	ec:1.1.1.23	3	c11196_g3_i1, c11196_g3_i2, c11196_g3_i3	map00340
Histidine metabolism	39	transaminase	ec:2.6.1.9	13	c12100_g1_i1, c13045_g1_i1, c14566_g1_i1, c18823_g1_i1, c19496_g1_i1, c23412_g1_i1, c23622_g1_i1, c27997_g1_i1, c29187_g1_i1, c33785_g1_i1, c36683_g1_i1, c38919_g1_i1, c41197_g1_i1	map00340
Zeatin biosynthesis	20	dimethylallyltransferase	ec:2.5.1.75	1	c23398_g1_i1	map00908
Zeatin biosynthesis	20	dimethylallyltransferase	ec:2.5.1.27	3	c13926_g1_i1, c23398_g1_i1, c36227_g1_i1	map00908
Zeatin biosynthesis	20	dehydrogenase	ec:1.5.99.12	5	c7325_g1_i1, c7751_g1_i1, c7751_g1_i2, c24353_g1_i1, c28218_g1_i1	map00908
Zeatin biosynthesis	20	O-beta-D-glucosyltransferase	ec:2.4.1.215	12	c4895_g1_i1, c7068_g1_i1, c7068_g2_i1, c8647_g1_i1, c8647_g1_i2, c8647_g1_i3, c10986_g1_i1, c10986_g1_i2, c11684_g1_i1, c22395_g1_i1, c23110_g1_i1, c42387_g1_i1	map00908
Zeatin biosynthesis	20	O-beta-D-glucosyltransferase	ec:2.4.1.203	12	c4895_g1_i1, c7068_g1_i1, c7068_g2_i1, c8647_g1_i1, c8647_g1_i2, c8647_g1_i3, c10986_g1_i1, c10986_g1_i2, c11684_g1_i1, c22395_g1_i1, c23110_g1_i1, c42387_g1_i1	map00908
Steroid hormone biosynthesis	29	O-methyltransferase	ec:2.1.1.6	2	c27960_g1_i1, c39853_g1_i1	map00140
Steroid hormone biosynthesis	29	5beta-reductase	ec:1.3.1.3	2	c11253_g1_i1, c11253_g2_i1	map00140
Steroid hormone biosynthesis	29	dehydrogenase	ec:1.1.1.149	2	c7272_g1_i1, c7272_g1_i2	map00140
Steroid hormone biosynthesis	29	dehydrogenase	ec:1.1.1.145	11	c2294_g1_i1, c10077_g1_i1, c11253_g1_i1, c11253_g2_i1, c12562_g1_i1, c13263_g1_i1, c13585_g1_i1, c19699_g1_i1, c26378_g1_i1, c30468_g1_i1, c37524_g1_i1	map00140
Steroid hormone biosynthesis	29	17-dehydrogenase	ec:1.1.1.62	2	c12742_g1_i1, c17989_g1_i1	map00140
Steroid hormone biosynthesis	29	1-naphthol glucuronyltransferase	ec:2.4.1.17	1	c10619_g1_i1	map00140
Steroid hormone biosynthesis	29	monooxygenase	ec:1.14.14.1	10	c8133_g1_i1, c8391_g1_i1, c8391_g1_i2, c8391_g1_i3, c10995_g1_i1, c12721_g1_i1, c17549_g1_i1, c23936_g1_i1, c33448_g1_i1, c39040_g1_i1	map00140
Steroid hormone biosynthesis	29	4-dehydrogenase	ec:1.3.99.6	2	c11253_g1_i1, c11253_g2_i1	map00140
Steroid hormone biosynthesis	29	sulfotransferase	ec:2.8.2.2	1	c30900_g1_i1	map00140
Toluene degradation	32	maleylacetate enol-lactonase	ec:3.1.1.45	4	c12902_g1_i1, c14113_g1_i1, c18215_g1_i1, c23357_g1_i1	map00623
Toluene degradation	32	dehydrogenase	ec:1.1.1.35	27	c8433_g1_i1, c8433_g1_i2, c9211_g1_i1, c10695_g1_i1, c10695_g1_i2, c10695_g1_i3, c10695_g1_i4, c10695_g1_i5, c11013_g1_i2, c11798_g1_i1, c11798_g2_i1, c11798_g1_i2, c11798_g1_i3, c11798_g4_i1, c11798_g5_i1, c12251_g1_i1, c12251_g1_i2, c12251_g1_i3, c12251_g1_i4, c12251_g1_i5, c12251_g1_i6, c12251_g1_i7, c12251_g1_i8, c12251_g1_i9, c12612_g1_i1, c17922_g1_i1, c23862_g1_i1	map00623
Toluene degradation	32	cycloisomerase	ec:5.5.1.1	1	c38503_g1_i1	map00623
Carotenoid biosynthesis	14	de-epoxidase	ec:1.10.99.3	1	c28191_g1_i1	map00906
Carotenoid biosynthesis	14	desaturase	ec:1.3.5.6	2	c8701_g1_i1, c8701_g1_i2	map00906
Carotenoid biosynthesis	14	acid 8'-hydroxylase	ec:1.14.13.93	2	c5718_g1_i1, c7377_g2_i1	map00906
Carotenoid biosynthesis	14	epoxidase	ec:1.14.13.90	2	c6860_g1_i1, c38471_g1_i1	map00906
Carotenoid biosynthesis	14	dioxygenase	ec:1.13.11.51	3	c10195_g1_i1, c10195_g2_i1, c10195_g2_i2	map00906
Carotenoid biosynthesis	14	synthase	ec:2.5.1.32	4	c2409_g1_i1, c2409_g1_i2, c21669_g1_i1, c24203_g1_i1	map00906
Diterpenoid biosynthesis	8	O-acetyltransferase	ec:2.3.1.162	3	c16135_g1_i1, c28321_g1_i1, c40011_g1_i1	map00904
Diterpenoid biosynthesis	8	3beta-dioxygenase	ec:1.14.11.15	2	c2794_g2_i1, c29603_g1_i1	map00904
Diterpenoid biosynthesis	8	oxidase	ec:1.14.13.78	1	c3064_g2_i1	map00904
Diterpenoid biosynthesis	8	13alpha-hydroxylase	ec:1.14.13.77	2	c318_g1_i1, c318_g2_i1	map00904
Pyruvate metabolism	140	carboxykinase (ATP)	ec:4.1.1.49	2	c9492_g1_i1, c9492_g1_i2	map00620
Pyruvate metabolism	140	carboxylase	ec:4.1.1.31	8	c1914_g1_i1, c12123_g2_i1, c12123_g3_i1, c12123_g2_i2, c12123_g2_i3, c12123_g3_i2, c12541_g1_i1, c35671_g1_i1	map00620
Pyruvate metabolism	140	phosphate dikinase	ec:2.7.9.1	1	c11196_g2_i1	map00620
Pyruvate metabolism	140	carboxylase	ec:6.4.1.2	13	c4349_g2_i1, c5864_g1_i1, c5864_g1_i2, c6172_g1_i1, c6172_g1_i2, c10857_g1_i1, c10857_g1_i2, c10857_g1_i3, c10857_g1_i5, c10857_g1_i6, c11416_g1_i1, c11416_g1_i2, c11416_g1_i3	map00620
Pyruvate metabolism	140	hydrolase	ec:3.1.2.6	6	c5737_g1_i1, c11374_g1_i1, c11374_g1_i2, c11374_g1_i3, c13220_g1_i1, c43020_g1_i1	map00620
Pyruvate metabolism	140	synthase	ec:2.3.3.9	1	c33206_g1_i1	map00620
Pyruvate metabolism	140	ligase	ec:6.2.1.1	15	c2065_g1_i1, c9237_g1_i1, c9237_g2_i1, c9237_g2_i2, c11384_g1_i2, c11384_g1_i3, c11384_g1_i4, c11384_g1_i5, c12281_g1_i1, c12281_g1_i2, c12281_g1_i3, c12281_g1_i4, c12281_g1_i5, c12704_g1_i1, c34033_g1_i1	map00620
Pyruvate metabolism	140	decarboxylase	ec:4.1.1.3	3	c2645_g1_i1, c14773_g1_i1, c26709_g1_i1	map00620
Pyruvate metabolism	140	acetyltransferase	ec:2.3.1.12	5	c5094_g1_i1, c8440_g1_i1, c8440_g1_i2, c13618_g1_i1, c27921_g1_i1	map00620
Pyruvate metabolism	140	dehydrogenase (NADP+)	ec:1.1.1.82	1	c2497_g1_i1	map00620
Pyruvate metabolism	140	lyase	ec:4.4.1.5	14	c3549_g1_i1, c8127_g1_i1, c8127_g1_i2, c8127_g1_i3, c9708_g1_i1, c9708_g1_i2, c9708_g1_i3, c14270_g1_i1, c15269_g1_i1, c18070_g1_i1, c25305_g1_i1, c26932_g1_i1, c33559_g1_i1, c33817_g1_i1	map00620
Pyruvate metabolism	140	acetylphosphatase	ec:3.6.1.7	4	c10338_g1_i1, c10338_g1_i2, c10338_g1_i3, c10338_g1_i4	map00620
Pyruvate metabolism	140	dehydrogenase (NAD+)	ec:1.2.1.3	5	c12668_g1_i1, c22750_g1_i1, c24796_g1_i1, c27868_g1_i1, c33334_g1_i1	map00620
Pyruvate metabolism	140	dehydrogenase (cytochrome)	ec:1.1.2.4	3	c10760_g1_i1, c10760_g1_i2, c10760_g1_i3	map00620
Pyruvate metabolism	140	dehydrogenase (oxaloacetate-decarboxylating) (NADP+)	ec:1.1.1.40	3	c2645_g1_i1, c14773_g1_i1, c26709_g1_i1	map00620
Pyruvate metabolism	140	dehydrogenase (decarboxylating)	ec:1.1.1.39	10	c2645_g1_i1, c4143_g1_i1, c4143_g1_i2, c5572_g1_i1, c9887_g1_i1, c14767_g1_i1, c14773_g1_i1, c16078_g1_i1, c26709_g1_i1, c28750_g1_i1	map00620
Pyruvate metabolism	140	dehydrogenase (oxaloacetate-decarboxylating)	ec:1.1.1.38	10	c2645_g1_i1, c4143_g1_i1, c4143_g1_i2, c5572_g1_i1, c9887_g1_i1, c14767_g1_i1, c14773_g1_i1, c16078_g1_i1, c26709_g1_i1, c28750_g1_i1	map00620
Pyruvate metabolism	140	dehydrogenase	ec:1.1.1.37	9	c1503_g1_i1, c4885_g1_i1, c5038_g1_i1, c6723_g1_i1, c7567_g1_i1, c7567_g1_i2, c10062_g1_i1, c22849_g1_i1, c34431_g1_i1	map00620
Pyruvate metabolism	140	C-acetyltransferase	ec:2.3.1.9	3	c6206_g1_i2, c8167_g1_i1, c8167_g1_i2	map00620
Pyruvate metabolism	140	dehydrogenase	ec:1.1.1.27	1	c18965_g1_i1	map00620
Pyruvate metabolism	140	dehydrogenase (acetyl-transferring)	ec:1.2.4.1	10	c4543_g1_i1, c9819_g1_i1, c10766_g1_i1, c10766_g2_i1, c10766_g2_i2, c11868_g1_i1, c11868_g1_i2, c11868_g1_i3, c11993_g3_i1, c11993_g4_i1	map00620
Pyruvate metabolism	140	synthase	ec:2.3.3.13	3	c15991_g1_i1, c23085_g1_i1, c31188_g1_i1	map00620
Pyruvate metabolism	140	dehydrogenase	ec:1.8.1.4	8	c3971_g1_i1, c3971_g2_i1, c6511_g1_i1, c9059_g2_i1, c24303_g1_i1, c28452_g1_i1, c29404_g1_i1, c38764_g1_i1	map00620
Pyruvate metabolism	140	kinase	ec:2.7.1.40	13	c242_g1_i1, c2686_g1_i1, c3630_g1_i1, c8709_g1_i1, c8932_g1_i1, c8932_g1_i2, c12382_g1_i1, c13167_g1_i1, c28033_g1_i1, c28078_g1_i1, c28744_g1_i1, c30686_g1_i1, c39185_g1_i1	map00620
Pyruvate metabolism	140	hydratase	ec:4.2.1.2	5	c5554_g1_i1, c5554_g2_i1, c12647_g1_i1, c14638_g1_i1, c15112_g1_i1	map00620
Limonene and pinene degradation	17	hydratase	ec:4.2.1.17	12	c2999_g2_i1, c6086_g1_i1, c9211_g1_i1, c11013_g1_i2, c11907_g1_i1, c11907_g1_i2, c11907_g1_i3, c12251_g1_i3, c12251_g1_i7, c12251_g1_i9, c17757_g1_i1, c23862_g1_i1	map00903
Limonene and pinene degradation	17	dehydrogenase (NAD+)	ec:1.2.1.3	5	c12668_g1_i1, c22750_g1_i1, c24796_g1_i1, c27868_g1_i1, c33334_g1_i1	map00903
Monoterpenoid biosynthesis	5	synthase	ec:4.2.3.16	1	c16472_g1_i1	map00902
Monoterpenoid biosynthesis	5	synthase	ec:4.2.3.15	1	c16472_g1_i1	map00902
Monoterpenoid biosynthesis	5	synthase	ec:1.3.3.9	1	c39519_g1_i1	map00902
Monoterpenoid biosynthesis	5	reductase	ec:1.3.1.82	1	c35079_g1_i1	map00902
Monoterpenoid biosynthesis	5	dehydrogenase	ec:1.1.1.208	2	c9207_g2_i1, c23221_g1_i1	map00902
Monoterpenoid biosynthesis	5	dehydrogenase	ec:1.1.1.207	1	c9207_g2_i1	map00902
Indole alkaloid biosynthesis	16	synthase	ec:4.3.3.2	7	c219_g1_i1, c8880_g1_i1, c8880_g1_i2, c11847_g1_i1, c12180_g1_i3, c22898_g1_i1, c29456_g1_i1	map00901
Indole alkaloid biosynthesis	16	decarboxylase	ec:4.1.1.28	6	c8510_g1_i1, c8510_g1_i2, c8510_g1_i3, c8510_g1_i4, c8510_g1_i5, c15103_g1_i1	map00901
Indole alkaloid biosynthesis	16	esterase	ec:3.1.1.78	1	c2060_g1_i1	map00901
Indole alkaloid biosynthesis	16	4-hydroxylase	ec:1.14.11.20	2	c10640_g3_i2, c22925_g1_i1	map00901
Citrate cycle (TCA cycle)	79	carboxykinase (ATP)	ec:4.1.1.49	2	c9492_g1_i1, c9492_g1_i2	map00020
Citrate cycle (TCA cycle)	79	citrate synthase	ec:2.3.3.8	5	c411_g1_i1, c9038_g1_i1, c9038_g2_i1, c9038_g3_i1, c12416_g1_i1	map00020
Citrate cycle (TCA cycle)	79	(Si)-synthase	ec:2.3.3.1	6	c12040_g2_i1, c12040_g2_i2, c15062_g1_i1, c21352_g1_i1, c23995_g1_i1, c38693_g1_i1	map00020
Citrate cycle (TCA cycle)	79	ligase (ADP-forming)	ec:6.2.1.5	7	c411_g1_i1, c9038_g1_i1, c9038_g2_i1, c9038_g3_i1, c12416_g1_i1, c12838_g1_i1, c29417_g1_i1	map00020
Citrate cycle (TCA cycle)	79	ligase (GDP-forming)	ec:6.2.1.4	1	c9038_g3_i1	map00020
Citrate cycle (TCA cycle)	79	succinyltransferase	ec:2.3.1.61	4	c103_g1_i1, c6766_g1_i1, c6766_g2_i1, c31577_g1_i1	map00020
Citrate cycle (TCA cycle)	79	dehydrogenase	ec:1.3.5.1	2	c28899_g1_i1, c29162_g1_i1	map00020
Citrate cycle (TCA cycle)	79	acetyltransferase	ec:2.3.1.12	5	c5094_g1_i1, c8440_g1_i1, c8440_g1_i2, c13618_g1_i1, c27921_g1_i1	map00020
Citrate cycle (TCA cycle)	79	dehydrogenase (NADP+)	ec:1.1.1.42	6	c6635_g1_i1, c6635_g1_i2, c7099_g1_i1, c17573_g1_i1, c24142_g1_i1, c35132_g1_i1	map00020
Citrate cycle (TCA cycle)	79	dehydrogenase (NAD+)	ec:1.1.1.41	3	c6940_g1_i1, c7532_g1_i1, c24346_g1_i1	map00020
Citrate cycle (TCA cycle)	79	dehydrogenase	ec:1.1.1.37	9	c1503_g1_i1, c4885_g1_i1, c5038_g1_i1, c6723_g1_i1, c7567_g1_i1, c7567_g1_i2, c10062_g1_i1, c22849_g1_i1, c34431_g1_i1	map00020
Citrate cycle (TCA cycle)	79	dehydrogenase (succinyl-transferring)	ec:1.2.4.2	4	c11567_g1_i1, c11567_g1_i2, c11567_g1_i3, c14928_g1_i1	map00020
Citrate cycle (TCA cycle)	79	dehydrogenase (acetyl-transferring)	ec:1.2.4.1	10	c4543_g1_i1, c9819_g1_i1, c10766_g1_i1, c10766_g2_i1, c10766_g2_i2, c11868_g1_i1, c11868_g1_i2, c11868_g1_i3, c11993_g3_i1, c11993_g4_i1	map00020
Citrate cycle (TCA cycle)	79	dehydrogenase	ec:1.8.1.4	8	c3971_g1_i1, c3971_g2_i1, c6511_g1_i1, c9059_g2_i1, c24303_g1_i1, c28452_g1_i1, c29404_g1_i1, c38764_g1_i1	map00020
Citrate cycle (TCA cycle)	79	hydratase	ec:4.2.1.3	8	c3355_g2_i1, c8668_g1_i1, c8668_g2_i1, c11031_g1_i1, c11031_g2_i1, c11190_g1_i1, c11190_g1_i2, c18308_g1_i1	map00020
Citrate cycle (TCA cycle)	79	hydratase	ec:4.2.1.2	5	c5554_g1_i1, c5554_g2_i1, c12647_g1_i1, c14638_g1_i1, c15112_g1_i1	map00020
Terpenoid backbone biosynthesis	45	decarboxylase	ec:4.1.1.33	1	c730_g1_i1	map00900
Terpenoid backbone biosynthesis	45	O-methyltransferase	ec:2.1.1.100	2	c6803_g1_i1, c6803_g1_i2	map00900
Terpenoid backbone biosynthesis	45	synthase	ec:2.2.1.7	7	c1853_g1_i1, c9609_g1_i1, c9609_g1_i2, c9609_g2_i1, c9609_g2_i2, c9609_g2_i3, c17521_g1_i1	map00900
Terpenoid backbone biosynthesis	45	diphosphate reductase	ec:1.17.1.2	1	c12443_g1_i1	map00900
Terpenoid backbone biosynthesis	45	4-phosphate cytidylyltransferase	ec:2.7.7.60	1	c7302_g1_i2	map00900
Terpenoid backbone biosynthesis	45	geranyl-diphosphate synthase	ec:2.5.1.1	9	c11042_g1_i1, c11042_g1_i3, c11042_g2_i1, c14535_g1_i1, c18908_g1_i1, c22918_g1_i1, c27323_g1_i1, c27971_g1_i1, c34480_g1_i1	map00900
Terpenoid backbone biosynthesis	45	2,4-cyclodiphosphate synthase	ec:4.6.1.12	1	c33371_g1_i1	map00900
Terpenoid backbone biosynthesis	45	reductase	ec:1.1.1.88	1	c1530_g1_i1	map00900
Terpenoid backbone biosynthesis	45	synthase	ec:1.17.7.1	2	c12443_g1_i1, c29014_g1_i1	map00900
Terpenoid backbone biosynthesis	45	5'-diphospho)-2-C-methyl-D-erythritol kinase	ec:2.7.1.148	2	c11248_g1_i1, c11248_g1_i2	map00900
Terpenoid backbone biosynthesis	45	reductoisomerase	ec:1.1.1.267	1	c28486_g1_i1	map00900
Terpenoid backbone biosynthesis	45	farnesyltransferase	ec:2.5.1.58	1	c1866_g1_i1	map00900
Terpenoid backbone biosynthesis	45	C-acetyltransferase	ec:2.3.1.9	3	c6206_g1_i2, c8167_g1_i1, c8167_g1_i2	map00900
Terpenoid backbone biosynthesis	45	reductase (NADPH)	ec:1.1.1.34	5	c1530_g1_i1, c8210_g3_i1, c12467_g1_i1, c19813_g1_i1, c28422_g1_i1	map00900
Terpenoid backbone biosynthesis	45	diphosphate synthase	ec:2.5.1.30	4	c4896_g1_i1, c11042_g1_i1, c11042_g1_i3, c27971_g1_i1	map00900
Terpenoid backbone biosynthesis	45	diphosphate synthase	ec:2.5.1.29	5	c11042_g1_i1, c11042_g2_i1, c14535_g1_i1, c18908_g1_i1, c22918_g1_i1	map00900
Terpenoid backbone biosynthesis	45	cis-polyprenylcistransferase	ec:2.5.1.20	1	c39515_g1_i1	map00900
Terpenoid backbone biosynthesis	45	dehydrogenase (NADP+)	ec:1.1.1.216	1	c23573_g1_i1	map00900
Terpenoid backbone biosynthesis	45	diphosphate synthase	ec:2.5.1.10	3	c11042_g2_i1, c22918_g1_i1, c27323_g1_i1	map00900
Terpenoid backbone biosynthesis	45	synthase	ec:2.3.3.10	2	c12682_g1_i1, c28799_g1_i1	map00900
Terpenoid backbone biosynthesis	45	Delta-isomerase	ec:5.3.3.2	4	c8222_g1_i1, c8222_g2_i1, c8222_g3_i1, c23063_g1_i1	map00900
Terpenoid backbone biosynthesis	45	kinase	ec:2.7.1.36	1	c19108_g1_i1	map00900
Starch and sucrose metabolism	394	decarboxylase	ec:4.1.1.35	16	c5633_g1_i1, c6906_g1_i1, c6906_g1_i2, c6906_g2_i1, c7540_g1_i1, c9073_g1_i1, c9073_g2_i1, c9073_g2_i2, c9696_g1_i1, c9696_g1_i2, c10622_g1_i1, c10622_g1_i2, c11284_g3_i1, c17591_g1_i1, c18110_g1_i1, c24648_g1_i1	map00500
Starch and sucrose metabolism	394	isomerase	ec:5.3.1.9	2	c953_g1_i1, c1934_g1_i1	map00500
Starch and sucrose metabolism	394	fructokinase (phosphorylating)	ec:2.7.1.4	7	c346_g1_i1, c2035_g1_i1, c2035_g1_i2, c3670_g1_i1, c12132_g10_i1, c29429_g1_i1, c33162_g1_i1	map00500
Starch and sucrose metabolism	394	glucokinase (phosphorylating)	ec:2.7.1.2	5	c2035_g1_i1, c2035_g1_i2, c5571_g1_i1, c9461_g1_i1, c33162_g1_i1	map00500
Starch and sucrose metabolism	394	hexokinase type IV glucokinase	ec:2.7.1.1	6	c5571_g1_i2, c6128_g1_i1, c9461_g2_i1, c23939_g1_i1, c24739_g1_i1, c27123_g1_i1	map00500
Starch and sucrose metabolism	394	4-epimerase	ec:5.1.3.6	2	c3205_g2_i1, c29791_g1_i1	map00500
Starch and sucrose metabolism	394	endo-1,4-beta-D-glucanase	ec:3.2.1.4	14	c1441_g1_i1, c2461_g1_i1, c2461_g1_i2, c6695_g1_i1, c6695_g1_i2, c7200_g1_i1, c7918_g1_i1, c7918_g1_i2, c18768_g1_i1, c23425_g1_i1, c28341_g1_i1, c34444_g1_i1, c35002_g1_i1, c39874_g1_i1	map00500
Starch and sucrose metabolism	394	saccharogen amylase	ec:3.2.1.2	17	c843_g1_i1, c843_g1_i2, c944_g1_i1, c8599_g1_i1, c8599_g1_i2, c10098_g1_i1, c10098_g1_i2, c10098_g1_i3, c12105_g1_i1, c12105_g1_i2, c12105_g1_i3, c12105_g1_i4, c12105_g1_i5, c12105_g1_i6, c12433_g1_i1, c34732_g1_i1, c39752_g1_i1	map00500
Starch and sucrose metabolism	394	glycogenase	ec:3.2.1.1	11	c2158_g1_i1, c2158_g2_i1, c3993_g1_i1, c3993_g1_i2, c9627_g1_i1, c9627_g1_i2, c11364_g1_i1, c11364_g1_i2, c20183_g1_i1, c23617_g1_i1, c42654_g1_i1	map00500
Starch and sucrose metabolism	394	1,4-alpha-galacturonidase	ec:3.2.1.67	2	c28623_g1_i1, c38875_g1_i1	map00500
Starch and sucrose metabolism	394	pectin demethoxylase	ec:3.1.1.11	46	c297_g1_i1, c452_g1_i1, c1457_g1_i1, c1457_g1_i2, c1631_g1_i1, c1691_g1_i1, c1946_g1_i1, c1946_g2_i1, c2355_g1_i1, c2387_g1_i1, c2387_g1_i2, c4485_g1_i1, c6039_g1_i1, c6373_g1_i1, c6373_g1_i2, c6470_g1_i1, c6714_g1_i1, c6714_g2_i1, c7247_g1_i1, c7247_g1_i2, c8111_g1_i1, c8558_g1_i1, c8558_g2_i1, c10815_g1_i1, c12772_g1_i1, c14151_g1_i1, c14472_g1_i1, c15011_g1_i1, c15102_g1_i1, c15250_g1_i1, c152…	map00500
Starch and sucrose metabolism	394	alpha-glucosidase	ec:3.2.1.48	21	c230_g1_i1, c1615_g1_i1, c1615_g2_i1, c3879_g1_i1, c8185_g1_i1, c8185_g1_i2, c9214_g1_i1, c9892_g1_i2, c9892_g1_i3, c10199_g1_i1, c10199_g2_i1, c10607_g1_i1, c10607_g1_i2, c13705_g1_i1, c17049_g1_i1, c17244_g1_i1, c27132_g1_i1, c29183_g1_i1, c30048_g1_i1, c31106_g1_i1, c36257_g1_i1	map00500
Starch and sucrose metabolism	394	endo-1,3-beta-D-glucosidase	ec:3.2.1.39	26	c1733_g1_i1, c1760_g1_i2, c4063_g1_i1, c4498_g1_i1, c5796_g1_i1, c5796_g1_i2, c6665_g3_i1, c8119_g1_i1, c8857_g1_i1, c9682_g1_i1, c9682_g1_i2, c9682_g1_i3, c9898_g1_i1, c13142_g1_i1, c13907_g1_i1, c14963_g1_i1, c15724_g1_i1, c18840_g1_i1, c23421_g1_i1, c26676_g1_i1, c28843_g1_i1, c30248_g1_i1, c38582_g1_i1, c38830_g1_i1, c39186_g1_i1, c39887_g1_i1	map00500
Starch and sucrose metabolism	394	1,4-beta-xylosidase	ec:3.2.1.37	4	c7813_g1_i1, c8052_g1_i1, c13668_g1_i1, c21194_g1_i1	map00500
Starch and sucrose metabolism	394	trehalase	ec:3.2.1.28	4	c11871_g1_i1, c11871_g1_i2, c11871_g1_i3, c11871_g1_i4	map00500
Starch and sucrose metabolism	394	invertase	ec:3.2.1.26	21	c230_g1_i1, c1615_g1_i1, c1615_g2_i1, c3879_g1_i1, c8185_g1_i1, c8185_g1_i2, c9214_g1_i1, c9892_g1_i2, c9892_g1_i3, c10199_g1_i1, c10199_g2_i1, c10607_g1_i1, c10607_g1_i2, c13705_g1_i1, c17049_g1_i1, c17244_g1_i1, c27132_g1_i1, c29183_g1_i1, c30048_g1_i1, c31106_g1_i1, c36257_g1_i1	map00500
Starch and sucrose metabolism	394	gentiobiase	ec:3.2.1.21	17	c2314_g1_i2, c4408_g1_i1, c4408_g1_i2, c4813_g1_i2, c7417_g2_i1, c7661_g1_i2, c11974_g1_i1, c13067_g1_i1, c14389_g1_i1, c15670_g1_i1, c23086_g1_i1, c24431_g1_i1, c28068_g1_i1, c28096_g1_i1, c33304_g1_i1, c36576_g1_i1, c38746_g1_i1	map00500
Starch and sucrose metabolism	394	maltase	ec:3.2.1.20	8	c5655_g1_i1, c8052_g1_i1, c11206_g1_i2, c11206_g1_i4, c11206_g1_i5, c13668_g1_i1, c17580_g1_i1, c21194_g1_i1	map00500
Starch and sucrose metabolism	394	pectin depolymerase	ec:3.2.1.15	25	c1911_g1_i1, c1911_g1_i2, c2289_g1_i1, c2352_g1_i1, c6478_g1_i1, c7389_g1_i1, c7389_g2_i1, c10526_g1_i1, c10526_g2_i1, c10845_g1_i1, c10845_g1_i3, c13192_g1_i1, c16309_g1_i1, c19976_g1_i1, c21791_g1_i1, c22405_g1_i1, c23400_g1_i1, c23718_g1_i1, c26403_g1_i1, c28623_g1_i1, c34800_g1_i1, c35221_g1_i1, c35301_g1_i1, c38875_g1_i1, c42303_g1_i1	map00500
Starch and sucrose metabolism	394	uridylyltransferase	ec:2.7.7.9	4	c17908_g1_i1, c19290_g1_i1, c23643_g1_i1, c43480_g1_i1	map00500
Starch and sucrose metabolism	394	phosphatase	ec:3.1.3.24	2	c7740_g1_i1, c7740_g1_i2	map00500
Starch and sucrose metabolism	394	trehalose 6-phosphatase	ec:3.1.3.12	18	c4182_g1_i1, c4398_g1_i1, c5812_g1_i1, c7858_g1_i1, c7858_g1_i2, c8041_g2_i1, c9218_g1_i1, c10178_g1_i1, c10178_g1_i2, c10178_g1_i3, c10525_g1_i1, c10525_g1_i2, c10525_g1_i3, c10525_g1_i4, c24289_g1_i1, c25057_g1_i1, c31138_g1_i1, c41308_g1_i1	map00500
Starch and sucrose metabolism	394	adenylyltransferase	ec:2.7.7.27	7	c6896_g1_i1, c9607_g1_i1, c9607_g2_i1, c12878_g1_i1, c22809_g1_i1, c23753_g1_i1, c38934_g1_i1	map00500
Starch and sucrose metabolism	394	4-alpha-galacturonosyltransferase	ec:2.4.1.43	4	c10171_g1_i1, c24419_g1_i1, c29481_g1_i1, c38389_g1_i1	map00500
Starch and sucrose metabolism	394	synthase	ec:2.4.1.34	28	c790_g2_i1, c4118_g1_i1, c7203_g1_i1, c7203_g1_i2, c10491_g2_i1, c10491_g3_i1, c10491_g2_i2, c11202_g1_i1, c11202_g1_i2, c11202_g1_i3, c12681_g1_i1, c12787_g1_i1, c13200_g1_i1, c13550_g1_i1, c13667_g1_i1, c18214_g1_i1, c22445_g1_i1, c24871_g1_i1, c26603_g1_i1, c26664_g1_i1, c26888_g1_i1, c30059_g1_i1, c30555_g1_i1, c31765_g1_i1, c34062_g1_i1, c34351_g1_i1, c37773_g1_i1, c42270_g1_i1	map00500
Starch and sucrose metabolism	394	synthase (GDP-forming)	ec:2.4.1.29	4	c8463_g1_i1, c8463_g2_i1, c8463_g1_i2, c12320_g1_i1	map00500
Starch and sucrose metabolism	394	disproportionating enzyme	ec:2.4.1.25	3	c10940_g2_i1, c10940_g2_i2, c17999_g1_i1	map00500
Starch and sucrose metabolism	394	synthase (glycosyl-transferring)	ec:2.4.1.21	10	c4874_g1_i1, c7450_g1_i1, c7450_g1_i2, c7450_g1_i3, c7450_g1_i4, c10743_g1_i1, c12304_g1_i1, c12304_g1_i3, c28201_g1_i1, c33510_g1_i1	map00500
Starch and sucrose metabolism	394	branching enzyme	ec:2.4.1.18	6	c3311_g1_i1, c3311_g1_i2, c8092_g1_i1, c8092_g1_i2, c9476_g1_i1, c9476_g1_i2	map00500
Starch and sucrose metabolism	394	1-naphthol glucuronyltransferase	ec:2.4.1.17	1	c10619_g1_i1	map00500
Starch and sucrose metabolism	394	synthase (UDP-forming)	ec:2.4.1.15	19	c4182_g1_i1, c4398_g1_i1, c7858_g1_i1, c7858_g1_i2, c8041_g2_i1, c9218_g1_i1, c10525_g1_i1, c10525_g1_i2, c10525_g1_i3, c10525_g1_i4, c12289_g4_i9, c12289_g4_i12, c12289_g4_i17, c12289_g4_i18, c12289_g4_i22, c12289_g4_i24, c31138_g1_i1, c39559_g1_i1, c41308_g1_i1	map00500
Starch and sucrose metabolism	394	synthase	ec:2.4.1.14	3	c4969_g1_i1, c12261_g1_i1, c12261_g1_i2	map00500
Starch and sucrose metabolism	394	synthase	ec:2.4.1.13	19	c2270_g1_i1, c2270_g1_i2, c4810_g1_i1, c5312_g1_i1, c5312_g2_i1, c7980_g1_i1, c7980_g1_i2, c7980_g1_i3, c8007_g1_i1, c8007_g2_i1, c8124_g1_i1, c11212_g2_i1, c15728_g1_i1, c19119_g1_i1, c19516_g1_i1, c29812_g1_i1, c34739_g1_i1, c41522_g1_i1, c42190_g1_i1	map00500
Starch and sucrose metabolism	394	synthase (UDP-forming)	ec:2.4.1.12	47	c257_g1_i1, c257_g1_i2, c977_g1_i1, c2044_g1_i1, c2044_g2_i1, c2161_g1_i1, c2161_g2_i1, c2206_g1_i1, c2426_g1_i1, c3233_g1_i1, c4728_g1_i1, c5188_g1_i1, c5487_g1_i1, c5487_g2_i1, c8156_g1_i1, c8156_g1_i2, c8415_g1_i1, c8463_g1_i1, c8463_g2_i1, c8463_g1_i2, c9839_g1_i1, c9839_g1_i2, c9966_g1_i1, c10172_g1_i1, c11275_g1_i1, c11275_g1_i2, c11275_g1_i3, c12320_g1_i1, c13289_g1_i1, c14045_g1_i1, c1846…	map00500
Starch and sucrose metabolism	394	6-dehydrogenase	ec:1.1.1.22	6	c4010_g1_i1, c5848_g1_i1, c10837_g1_i1, c10837_g2_i1, c12380_g1_i1, c25754_g1_i1	map00500
Starch and sucrose metabolism	394	beta-pgm (gene name)	ec:5.4.2.6	1	c7368_g1_i2	map00500
Starch and sucrose metabolism	394	(alpha-D-glucose-1,6-bisphosphate-dependent)	ec:5.4.2.2	3	c11061_g1_i1, c11061_g1_i2, c17868_g1_i1	map00500
Lysine biosynthesis	36	synthase	ec:4.3.3.7	2	c10928_g1_i1, c29905_g1_i1	map00300
Lysine biosynthesis	36	decarboxylase	ec:4.1.1.20	1	c38665_g1_i1	map00300
Lysine biosynthesis	36	dehydrogenase (NADP+, L-glutamate-forming)	ec:1.5.1.10	1	c2867_g1_i2	map00300
Lysine biosynthesis	36	dehydrogenase	ec:1.1.1.3	5	c11204_g1_i1, c11204_g1_i2, c11204_g1_i3, c11204_g2_i1, c14219_g1_i1	map00300
Lysine biosynthesis	36	reductase	ec:1.17.1.8	6	c4992_g1_i1, c10707_g1_i1, c10707_g1_i2, c10707_g1_i3, c10707_g1_i4, c10707_g1_i5	map00300
Lysine biosynthesis	36	epimerase	ec:5.1.1.7	1	c14109_g1_i1	map00300
Lysine biosynthesis	36	kinase	ec:2.7.2.4	5	c1465_g1_i1, c11204_g1_i1, c11204_g1_i2, c11204_g1_i3, c11204_g2_i1	map00300
Lysine biosynthesis	36	aminotransferase	ec:2.6.1.83	1	c20316_g1_i1	map00300
Lysine biosynthesis	36	transaminase	ec:2.6.1.57	17	c4803_g1_i1, c4803_g1_i2, c9387_g1_i1, c9387_g1_i2, c12100_g1_i1, c13045_g1_i1, c14566_g1_i1, c18823_g1_i1, c19496_g1_i1, c23412_g1_i1, c23622_g1_i1, c27997_g1_i1, c29187_g1_i1, c33785_g1_i1, c36683_g1_i1, c38919_g1_i1, c41197_g1_i1	map00300
Lysine biosynthesis	36	dehydrogenase	ec:1.2.1.11	1	c23394_g1_i1	map00300
Steroid biosynthesis	23	synthase	ec:5.4.99.8	3	c22123_g1_i1, c23012_g1_i1, c23059_g1_i1	map00100
Steroid biosynthesis	23	C-methyltransferase	ec:2.1.1.143	1	c12687_g1_i1	map00100
Steroid biosynthesis	23	oxidase	ec:1.14.21.6	2	c12627_g1_i1, c28133_g1_i1	map00100
Steroid biosynthesis	23	3-dehydrogenase (decarboxylating)	ec:1.1.1.170	2	c12562_g1_i1, c19357_g1_i1	map00100
Steroid biosynthesis	23	24-C-methyltransferase	ec:2.1.1.41	3	c6215_g1_i1, c6215_g1_i2, c38560_g1_i1	map00100
Steroid biosynthesis	23	monooxygenase	ec:1.14.13.132	4	c10200_g1_i1, c10200_g1_i2, c10200_g1_i3, c28324_g1_i1	map00100
Steroid biosynthesis	23	monooxygenase	ec:1.14.13.72	2	c3650_g1_i1, c38931_g1_i1	map00100
Steroid biosynthesis	23	synthase	ec:2.5.1.21	4	c7123_g1_i1, c7123_g1_i2, c7123_g1_i3, c17987_g1_i1	map00100
Steroid biosynthesis	23	Delta-isomerase	ec:5.3.3.5	1	c17932_g1_i1	map00100
Steroid biosynthesis	23	reductase	ec:1.3.1.21	1	c8916_g3_i1	map00100
Valine, leucine and isoleucine biosynthesis	31	dehydratase	ec:4.2.1.33	2	c18308_g1_i1, c22776_g1_i1	map00290
Valine, leucine and isoleucine biosynthesis	31	ammonia-lyase	ec:4.3.1.19	2	c18161_g1_i1, c34958_g1_i1	map00290
Valine, leucine and isoleucine biosynthesis	31	synthase	ec:2.2.1.6	5	c1641_g1_i1, c1641_g1_i2, c5707_g1_i1, c12181_g1_i1, c12181_g1_i2	map00290
Valine, leucine and isoleucine biosynthesis	31	reductoisomerase	ec:1.1.1.86	3	c484_g1_i1, c8992_g1_i1, c8992_g1_i2	map00290
Valine, leucine and isoleucine biosynthesis	31	dehydrogenase	ec:1.1.1.85	3	c6940_g1_i1, c12295_g2_i4, c17814_g1_i1	map00290
Valine, leucine and isoleucine biosynthesis	31	transaminase	ec:2.6.1.6	3	c14566_g1_i1, c36683_g1_i1, c41197_g1_i1	map00290
Valine, leucine and isoleucine biosynthesis	31	synthase	ec:2.3.3.13	3	c15991_g1_i1, c23085_g1_i1, c31188_g1_i1	map00290
Valine, leucine and isoleucine biosynthesis	31	transaminase	ec:2.6.1.42	7	c2510_g1_i1, c16543_g1_i1, c19483_g1_i1, c29018_g1_i1, c31211_g1_i1, c31331_g1_i1, c40444_g1_i1	map00290
Valine, leucine and isoleucine biosynthesis	31	dehydratase	ec:4.2.1.9	3	c2958_g1_i1, c2958_g1_i2, c12340_g3_i1	map00290
Phosphatidylinositol signaling system	111	phospholipase C	ec:3.1.4.11	15	c6679_g1_i1, c6679_g1_i2, c9257_g1_i1, c9257_g1_i2, c9257_g1_i3, c10166_g1_i1, c10166_g2_i1, c10166_g2_i2, c20493_g1_i1, c22912_g1_i1, c25323_g1_i1, c27016_g1_i1, c35196_g1_i1, c40249_g1_i1, c41287_g1_i1	map04070
Phosphatidylinositol signaling system	111	3-phosphatidyltransferase	ec:2.7.8.11	2	c11944_g1_i2, c11944_g1_i3	map04070
Phosphatidylinositol signaling system	111	3-phosphatase	ec:3.1.3.67	2	c157_g1_i1, c18431_g1_i1	map04070
Phosphatidylinositol signaling system	111	inositol-1,3-bisphosphate 3-phosphatase	ec:3.1.3.64	13	c12341_g1_i1, c12341_g1_i2, c12341_g1_i3, c12341_g1_i4, c12341_g2_i1, c12341_g1_i6, c12341_g1_i7, c12341_g2_i2, c12341_g1_i8, c12341_g1_i9, c12341_g1_i10, c12341_g1_i11, c12341_g1_i13	map04070
Phosphatidylinositol signaling system	111	kinase C	ec:2.7.11.13	13	c4450_g1_i1, c7760_g1_i1, c8563_g1_i1, c8655_g1_i1, c12072_g3_i1, c12072_g4_i1, c17859_g1_i1, c19280_g1_i1, c24475_g1_i1, c27996_g1_i1, c33939_g1_i1, c38122_g1_i1, c39225_g1_i1	map04070
Phosphatidylinositol signaling system	111	1-phosphatase	ec:3.1.3.57	5	c6191_g1_i1, c6191_g2_i1, c8988_g2_i1, c9017_g1_i2, c9017_g1_i3	map04070
Phosphatidylinositol signaling system	111	5-phosphatase	ec:3.1.3.56	2	c9405_g1_i1, c28249_g1_i1	map04070
Phosphatidylinositol signaling system	111	phosphatase	ec:3.1.3.25	5	c4153_g1_i1, c10657_g1_i1, c10657_g1_i2, c10657_g1_i3, c17928_g1_i1	map04070
Phosphatidylinositol signaling system	111	cytidylyltransferase	ec:2.7.7.41	3	c11085_g1_i1, c11085_g1_i2, c29120_g1_i1	map04070
Phosphatidylinositol signaling system	111	5/6-kinase	ec:2.7.1.159	10	c7807_g2_i1, c7807_g2_i2, c8860_g1_i1, c9948_g1_i1, c9948_g1_i2, c9948_g2_i1, c9948_g2_i2, c22951_g1_i1, c23284_g1_i1, c29506_g1_i1	map04070
Phosphatidylinositol signaling system	111	2-kinase	ec:2.7.1.158	2	c10596_g3_i1, c10596_g3_i2	map04070
Phosphatidylinositol signaling system	111	5-kinase	ec:2.7.1.150	8	c21531_g1_i1, c21699_g1_i1, c25807_g1_i1, c30272_g1_i1, c32181_g1_i1, c33553_g1_i1, c35233_g1_i1, c36244_g1_i1	map04070
Phosphatidylinositol signaling system	111	3-kinase	ec:2.7.1.137	1	c38635_g1_i1	map04070
Phosphatidylinositol signaling system	111	3-kinase	ec:2.7.1.127	2	c8860_g1_i1, c22951_g1_i1	map04070
Phosphatidylinositol signaling system	111	kinase (ATP)	ec:2.7.1.107	17	c6974_g1_i1, c8956_g1_i1, c8956_g1_i2, c9679_g1_i1, c9679_g1_i2, c11448_g1_i1, c11448_g2_i1, c11549_g1_i1, c11549_g1_i2, c11549_g1_i3, c11635_g1_i1, c11635_g1_i3, c11635_g1_i5, c11635_g2_i1, c11635_g1_i6, c12329_g4_i1, c28999_g1_i1	map04070
Phosphatidylinositol signaling system	111	5-kinase	ec:2.7.1.68	13	c4902_g1_i1, c7588_g1_i1, c7588_g2_i1, c7588_g3_i1, c8825_g1_i1, c8825_g1_i2, c8825_g1_i3, c9650_g1_i1, c12162_g2_i1, c17871_g1_i1, c28706_g1_i1, c35876_g1_i1, c36244_g1_i1	map04070
Phosphatidylinositol signaling system	111	4-kinase	ec:2.7.1.67	1	c23130_g1_i1	map04070
Aminoacyl-tRNA biosynthesis	66	ligase	ec:6.1.1.9	2	c2094_g1_i1, c10076_g1_i1	map00970
Aminoacyl-tRNA biosynthesis	66	ligase	ec:6.1.1.7	5	c8277_g1_i1, c8277_g1_i2, c12454_g1_i1, c33141_g1_i1, c34343_g1_i1	map00970
Aminoacyl-tRNA biosynthesis	66	ligase	ec:6.1.1.6	5	c8471_g1_i1, c8471_g1_i2, c9380_g1_i1, c9380_g1_i2, c9380_g1_i3	map00970
Aminoacyl-tRNA biosynthesis	66	ligase	ec:6.1.1.5	2	c650_g1_i1, c8268_g1_i1	map00970
Aminoacyl-tRNA biosynthesis	66	ligase	ec:6.1.1.4	3	c6110_g1_i1, c6110_g1_i2, c7889_g1_i1	map00970
Aminoacyl-tRNA biosynthesis	66	ligase	ec:6.1.1.3	2	c6486_g1_i1, c6805_g1_i1	map00970
Aminoacyl-tRNA biosynthesis	66	ligase	ec:6.1.1.2	3	c10826_g1_i1, c10826_g1_i2, c39547_g1_i1	map00970
Aminoacyl-tRNA biosynthesis	66	ligase	ec:6.1.1.1	2	c12149_g1_i1, c12963_g1_i1	map00970
Aminoacyl-tRNA biosynthesis	66	formyltransferase	ec:2.1.2.9	2	c7798_g1_i1, c7798_g1_i2	map00970
Aminoacyl-tRNA biosynthesis	66	ligase	ec:6.1.1.22	6	c10748_g1_i1, c10748_g1_i2, c12415_g1_i1, c17276_g1_i1, c20301_g1_i1, c40192_g1_i1	map00970
Aminoacyl-tRNA biosynthesis	66	ligase	ec:6.1.1.21	2	c2479_g1_i1, c6964_g1_i1	map00970
Aminoacyl-tRNA biosynthesis	66	ligase	ec:6.1.1.20	3	c12616_g1_i1, c17842_g1_i1, c18832_g1_i1	map00970
Aminoacyl-tRNA biosynthesis	66	ligase	ec:6.1.1.19	3	c8393_g1_i1, c19294_g1_i1, c37712_g1_i1	map00970
Aminoacyl-tRNA biosynthesis	66	ligase	ec:6.1.1.18	1	c17653_g1_i1	map00970
Aminoacyl-tRNA biosynthesis	66	ligase	ec:6.1.1.17	2	c334_g1_i1, c13447_g1_i1	map00970
Aminoacyl-tRNA biosynthesis	66	ligase	ec:6.1.1.16	8	c6313_g1_i1, c8066_g1_i1, c8066_g1_i2, c11981_g1_i1, c11981_g1_i2, c11981_g1_i3, c11981_g1_i4, c11981_g1_i5	map00970
Aminoacyl-tRNA biosynthesis	66	ligase	ec:6.1.1.15	3	c5283_g1_i1, c10045_g1_i1, c10045_g1_i2	map00970
Aminoacyl-tRNA biosynthesis	66	ligase	ec:6.1.1.14	5	c5468_g1_i1, c5468_g2_i1, c10261_g1_i1, c10777_g1_i1, c10777_g1_i2	map00970
Aminoacyl-tRNA biosynthesis	66	ligase	ec:6.1.1.12	2	c10533_g1_i1, c17671_g1_i1	map00970
Aminoacyl-tRNA biosynthesis	66	ligase	ec:6.1.1.11	3	c11048_g1_i1, c11048_g1_i3, c12095_g4_i1	map00970
Aminoacyl-tRNA biosynthesis	66	ligase	ec:6.1.1.10	2	c2456_g1_i1, c18117_g1_i1	map00970
Pantothenate and CoA biosynthesis	34	dehydrogenase (NADP+)	ec:1.3.1.2	1	c12520_g1_i1	map00770
Pantothenate and CoA biosynthesis	34	hydroxymethyltransferase	ec:2.1.2.11	1	c7755_g1_i1	map00770
Pantothenate and CoA biosynthesis	34	decarboxylase	ec:4.1.1.36	2	c8137_g1_i1, c8137_g1_i2	map00770
Pantothenate and CoA biosynthesis	34	ligase	ec:6.3.2.1	1	c6365_g1_i1	map00770
Pantothenate and CoA biosynthesis	34	ec:3.5.1.6 beta-ureidopropionase	ec:3.5.1.6	1	c4748_g1_i1	map00770
Pantothenate and CoA biosynthesis	34	synthase	ec:2.2.1.6	5	c1641_g1_i1, c1641_g1_i2, c5707_g1_i1, c12181_g1_i1, c12181_g1_i2	map00770
Pantothenate and CoA biosynthesis	34	reductoisomerase	ec:1.1.1.86	3	c484_g1_i1, c8992_g1_i1, c8992_g1_i2	map00770
Pantothenate and CoA biosynthesis	34	transaminase	ec:2.6.1.6	3	c14566_g1_i1, c36683_g1_i1, c41197_g1_i1	map00770
Pantothenate and CoA biosynthesis	34	transaminase	ec:2.6.1.42	7	c2510_g1_i1, c16543_g1_i1, c19483_g1_i1, c29018_g1_i1, c31211_g1_i1, c31331_g1_i1, c40444_g1_i1	map00770
Pantothenate and CoA biosynthesis	34	kinase	ec:2.7.1.33	2	c9680_g1_i1, c35323_g1_i1	map00770
Pantothenate and CoA biosynthesis	34	dehydratase	ec:4.2.1.9	3	c2958_g1_i1, c2958_g1_i2, c12340_g3_i1	map00770
Pantothenate and CoA biosynthesis	34	kinase	ec:2.7.1.24	5	c12132_g3_i1, c12132_g3_i2, c12132_g3_i3, c12132_g3_i4, c12132_g3_i5	map00770
mTOR signaling pathway	39	protein kinase	ec:2.7.11.24	39	c2405_g1_i1, c2405_g1_i2, c2488_g1_i1, c3800_g1_i1, c7984_g1_i1, c7984_g3_i1, c7984_g3_i2, c10032_g1_i1, c10327_g1_i1, c10327_g1_i2, c10327_g1_i3, c10327_g1_i4, c11025_g1_i1, c11025_g2_i1, c11025_g2_i2, c11025_g3_i1, c11590_g1_i1, c11590_g1_i2, c11590_g1_i3, c11590_g1_i4, c11590_g2_i1, c11590_g1_i5, c11590_g1_i6, c11590_g2_i2, c11590_g1_i7, c11687_g1_i1, c11687_g2_i1, c12331_g4_i1, c12331_g4_i3, …	map04150
Aflatoxin biosynthesis	13	carboxylase	ec:6.4.1.2	13	c4349_g2_i1, c5864_g1_i1, c5864_g1_i2, c6172_g1_i1, c6172_g1_i2, c10857_g1_i1, c10857_g1_i2, c10857_g1_i3, c10857_g1_i5, c10857_g1_i6, c11416_g1_i1, c11416_g1_i2, c11416_g1_i3	map00254
Tetracycline biosynthesis	13	carboxylase	ec:6.4.1.2	13	c4349_g2_i1, c5864_g1_i1, c5864_g1_i2, c6172_g1_i1, c6172_g1_i2, c10857_g1_i1, c10857_g1_i2, c10857_g1_i3, c10857_g1_i5, c10857_g1_i6, c11416_g1_i1, c11416_g1_i2, c11416_g1_i3	map00253
Ascorbate and aldarate metabolism	61	oxidase	ec:1.1.3.8	1	c14618_g1_i1	map00053
Ascorbate and aldarate metabolism	61	3,5-epimerase	ec:5.1.3.18	5	c2215_g1_i1, c7153_g1_i1, c7153_g1_i2, c7153_g1_i3, c16738_g1_i1	map00053
Ascorbate and aldarate metabolism	61	peroxidase	ec:1.11.1.11	7	c9338_g1_i1, c9338_g2_i1, c9579_g1_i1, c9579_g1_i4, c11357_g1_i1, c11357_g1_i2, c17536_g1_i1	map00053
Ascorbate and aldarate metabolism	61	dehydrogenase (ascorbate)	ec:1.8.5.1	2	c1661_g1_i1, c23951_g1_i1	map00053
Ascorbate and aldarate metabolism	61	oxygenase	ec:1.13.99.1	6	c6570_g1_i1, c10894_g1_i1, c10894_g1_i2, c19115_g1_i1, c21894_g1_i1, c43219_g1_i1	map00053
Ascorbate and aldarate metabolism	61	dehydrogenase	ec:1.3.2.3	3	c5231_g1_i1, c5231_g1_i2, c39066_g1_i1	map00053
Ascorbate and aldarate metabolism	61	uridylyltransferase	ec:2.7.7.44	1	c23643_g1_i1	map00053
Ascorbate and aldarate metabolism	61	reductase (NADH)	ec:1.6.5.4	4	c6781_g1_i1, c20634_g1_i1, c33127_g1_i1, c38372_g1_i1	map00053
Ascorbate and aldarate metabolism	61	oxidase	ec:1.10.3.3	19	c1415_g1_i1, c1415_g1_i2, c2195_g1_i1, c2685_g1_i1, c2685_g2_i1, c5456_g1_i1, c6861_g3_i1, c7083_g1_i2, c7083_g2_i1, c7083_g2_i2, c9262_g2_i1, c13417_g1_i1, c14442_g1_i1, c15893_g1_i1, c18166_g1_i1, c18398_g1_i1, c23304_g1_i1, c32435_g1_i1, c38470_g1_i1	map00053
Ascorbate and aldarate metabolism	61	aldolase	ec:4.1.2.20	1	c38685_g1_i1	map00053
Ascorbate and aldarate metabolism	61	dehydrogenase (NAD+)	ec:1.2.1.3	5	c12668_g1_i1, c22750_g1_i1, c24796_g1_i1, c27868_g1_i1, c33334_g1_i1	map00053
Ascorbate and aldarate metabolism	61	1-naphthol glucuronyltransferase	ec:2.4.1.17	1	c10619_g1_i1	map00053
Ascorbate and aldarate metabolism	61	6-dehydrogenase	ec:1.1.1.22	6	c4010_g1_i1, c5848_g1_i1, c10837_g1_i1, c10837_g2_i1, c12380_g1_i1, c25754_g1_i1	map00053
Butanoate metabolism	67	decarboxylase	ec:4.1.1.15	12	c404_g1_i1, c6782_g1_i1, c14857_g1_i1, c15668_g1_i1, c15714_g1_i1, c22196_g1_i1, c29899_g1_i1, c32230_g1_i1, c33172_g1_i1, c33757_g1_i1, c39770_g1_i1, c41925_g1_i1	map00650
Butanoate metabolism	67	hydratase	ec:4.2.1.17	12	c2999_g2_i1, c6086_g1_i1, c9211_g1_i1, c11013_g1_i2, c11907_g1_i1, c11907_g1_i2, c11907_g1_i3, c12251_g1_i3, c12251_g1_i7, c12251_g1_i9, c17757_g1_i1, c23862_g1_i1	map00650
Butanoate metabolism	67	lyase	ec:4.1.3.4	5	c52_g1_i1, c52_g1_i2, c4160_g1_i1, c7834_g1_i1, c7834_g1_i2	map00650
Butanoate metabolism	67	dehydrogenase	ec:1.1.1.157	2	c8433_g1_i1, c8433_g1_i2	map00650
Butanoate metabolism	67	synthase	ec:2.2.1.6	5	c1641_g1_i1, c1641_g1_i2, c5707_g1_i1, c12181_g1_i1, c12181_g1_i2	map00650
Butanoate metabolism	67	dehydrogenase	ec:1.3.5.1	2	c28899_g1_i1, c29162_g1_i1	map00650
Butanoate metabolism	67	C-acetyltransferase	ec:2.3.1.9	3	c6206_g1_i2, c8167_g1_i1, c8167_g1_i2	map00650
Butanoate metabolism	67	reductase	ec:1.1.1.36	1	c12742_g1_i1	map00650
Butanoate metabolism	67	dehydrogenase	ec:1.1.1.35	27	c8433_g1_i1, c8433_g1_i2, c9211_g1_i1, c10695_g1_i1, c10695_g1_i2, c10695_g1_i3, c10695_g1_i4, c10695_g1_i5, c11013_g1_i2, c11798_g1_i1, c11798_g2_i1, c11798_g1_i2, c11798_g1_i3, c11798_g4_i1, c11798_g5_i1, c12251_g1_i1, c12251_g1_i2, c12251_g1_i3, c12251_g1_i4, c12251_g1_i5, c12251_g1_i6, c12251_g1_i7, c12251_g1_i8, c12251_g1_i9, c12612_g1_i1, c17922_g1_i1, c23862_g1_i1	map00650
Butanoate metabolism	67	dehydrogenase	ec:1.1.1.30	1	c28432_g1_i1	map00650
Butanoate metabolism	67	synthase	ec:2.3.3.10	2	c12682_g1_i1, c28799_g1_i1	map00650
Butanoate metabolism	67	epimerase	ec:5.1.2.3	6	c9211_g1_i1, c11013_g1_i2, c12251_g1_i3, c12251_g1_i7, c12251_g1_i9, c23862_g1_i1	map00650
Butanoate metabolism	67	dehydrogenase [NAD(P)+]	ec:1.2.1.16	1	c2565_g1_i1	map00650
Butanoate metabolism	67	transaminase	ec:2.6.1.19	2	c10750_g1_i1, c12156_g3_i1	map00650
Galactose metabolism	128	phosphohexokinase	ec:2.7.1.11	14	c1598_g1_i1, c7104_g1_i1, c7104_g2_i1, c7951_g1_i1, c7951_g1_i2, c9382_g2_i1, c9928_g1_i1, c9928_g1_i2, c11803_g1_i1, c11803_g2_i1, c12424_g1_i1, c13796_g1_i1, c36349_g1_i1, c36763_g1_i1	map00052
Galactose metabolism	128	galactokinase (phosphorylating)	ec:2.7.1.6	5	c4708_g1_i1, c4708_g1_i2, c5506_g1_i1, c5506_g1_i2, c38502_g1_i1	map00052
Galactose metabolism	128	glucokinase (phosphorylating)	ec:2.7.1.2	5	c2035_g1_i1, c2035_g1_i2, c5571_g1_i1, c9461_g1_i1, c33162_g1_i1	map00052
Galactose metabolism	128	hexokinase type IV glucokinase	ec:2.7.1.1	6	c5571_g1_i2, c6128_g1_i1, c9461_g2_i1, c23939_g1_i1, c24739_g1_i1, c27123_g1_i1	map00052
Galactose metabolism	128	1-epimerase	ec:5.1.3.3	9	c3299_g1_i1, c11285_g1_i1, c11285_g1_i2, c11285_g1_i3, c15483_g1_i1, c19021_g1_i1, c29323_g1_i1, c30286_g1_i1, c38640_g1_i1	map00052
Galactose metabolism	128	4-epimerase	ec:5.1.3.2	11	c933_g1_i1, c1525_g1_i1, c1525_g1_i2, c3674_g1_i1, c7576_g1_i1, c7576_g1_i2, c10426_g1_i1, c10426_g2_i1, c10426_g3_i1, c10426_g2_i2, c10426_g2_i3	map00052
Galactose metabolism	128	invertase	ec:3.2.1.26	21	c230_g1_i1, c1615_g1_i1, c1615_g2_i1, c3879_g1_i1, c8185_g1_i1, c8185_g1_i2, c9214_g1_i1, c9892_g1_i2, c9892_g1_i3, c10199_g1_i1, c10199_g2_i1, c10607_g1_i1, c10607_g1_i2, c13705_g1_i1, c17049_g1_i1, c17244_g1_i1, c27132_g1_i1, c29183_g1_i1, c30048_g1_i1, c31106_g1_i1, c36257_g1_i1	map00052
Galactose metabolism	128	lactase (ambiguous)	ec:3.2.1.23	30	c3473_g1_i1, c4344_g1_i1, c6762_g2_i1, c7587_g1_i1, c8142_g1_i1, c8142_g1_i3, c8207_g1_i1, c8207_g1_i2, c8215_g1_i1, c8215_g1_i2, c8215_g1_i3, c12015_g1_i1, c12015_g1_i2, c12015_g1_i3, c12015_g1_i4, c12015_g1_i5, c12015_g1_i6, c12015_g1_i7, c12015_g1_i8, c12230_g6_i1, c12230_g6_i2, c12230_g6_i3, c12230_g6_i4, c28982_g1_i1, c33173_g1_i1, c35156_g1_i1, c35993_g1_i1, c36381_g1_i1, c38910_g1_i1, c415…	map00052
Galactose metabolism	128	melibiase	ec:3.2.1.22	5	c3627_g1_i1, c8840_g1_i1, c10599_g1_i1, c11612_g1_i2, c39259_g1_i1	map00052
Galactose metabolism	128	maltase	ec:3.2.1.20	8	c5655_g1_i1, c8052_g1_i1, c11206_g1_i2, c11206_g1_i4, c11206_g1_i5, c13668_g1_i1, c17580_g1_i1, c21194_g1_i1	map00052
Galactose metabolism	128	uridylyltransferase	ec:2.7.7.9	4	c17908_g1_i1, c19290_g1_i1, c23643_g1_i1, c43480_g1_i1	map00052
Galactose metabolism	128	3-alpha-galactosyltransferase	ec:2.4.1.123	1	c2206_g1_i1	map00052
Galactose metabolism	128	uridylyltransferase	ec:2.7.7.12	1	c28507_g1_i1	map00052
Galactose metabolism	128	uridylyltransferase	ec:2.7.7.10	1	c23643_g1_i1	map00052
Galactose metabolism	128	galactosyltransferase	ec:2.4.1.82	1	c8927_g1_i2	map00052
Galactose metabolism	128	galactosyltransferase	ec:2.4.1.67	2	c4299_g1_i1, c10599_g1_i1	map00052
Galactose metabolism	128	reductase	ec:1.1.1.21	3	c4169_g1_i1, c8639_g1_i1, c12837_g1_i1	map00052
Galactose metabolism	128	(alpha-D-glucose-1,6-bisphosphate-dependent)	ec:5.4.2.2	3	c11061_g1_i1, c11061_g1_i2, c17868_g1_i1	map00052
Selenocompound metabolism	29	lyase	ec:4.4.1.16	6	c2447_g1_i2, c9884_g1_i1, c9884_g1_i2, c9884_g1_i3, c9884_g1_i4, c39594_g1_i1	map00450
Selenocompound metabolism	29	adenylyltransferase	ec:2.7.7.4	8	c833_g1_i1, c8189_g1_i1, c10659_g1_i1, c11036_g1_i1, c11876_g1_i1, c23753_g1_i1, c35106_g1_i1, c35472_g1_i1	map00450
Selenocompound metabolism	29	S-methyltransferase	ec:2.1.1.14	3	c7597_g1_i1, c7597_g2_i1, c17968_g1_i1	map00450
Selenocompound metabolism	29	synthase	ec:2.1.1.13	3	c7597_g1_i1, c7597_g2_i1, c17968_g1_i1	map00450
Selenocompound metabolism	29	beta-lyase	ec:4.4.1.8	4	c3687_g1_i1, c9399_g1_i1, c9399_g1_i2, c9399_g1_i3	map00450
Selenocompound metabolism	29	gamma-lyase	ec:4.4.1.1	5	c9399_g1_i1, c9399_g1_i2, c9399_g1_i3, c11774_g1_i1, c11774_g1_i2	map00450
Selenocompound metabolism	29	gamma-synthase	ec:2.5.1.48	1	c5005_g1_i1	map00450
Selenocompound metabolism	29	ligase	ec:6.1.1.10	2	c2456_g1_i1, c18117_g1_i1	map00450
Selenocompound metabolism	29	reductase	ec:1.8.1.9	3	c2188_g1_i1, c2188_g1_i2, c8580_g1_i1	map00450
Glycosaminoglycan biosynthesis - heparan sulfate / heparin	32	xylosyltransferase	ec:2.4.2.26	10	c2576_g1_i1, c2576_g1_i2, c9032_g1_i1, c9032_g2_i1, c9032_g3_i1, c9932_g1_i1, c10155_g1_i1, c10155_g1_i3, c13675_g1_i1, c16051_g1_i1	map00534
Glycosaminoglycan biosynthesis - heparan sulfate / heparin	32	3-beta-glucuronosyltransferase	ec:2.4.1.135	2	c12375_g1_i1, c38899_g1_i1	map00534
Glycosaminoglycan biosynthesis - heparan sulfate / heparin	32	3-beta-galactosyltransferase	ec:2.4.1.134	11	c2881_g1_i1, c5247_g1_i1, c5574_g2_i1, c7885_g1_i1, c9135_g1_i1, c9135_g1_i2, c10880_g1_i1, c10880_g1_i2, c10880_g1_i3, c29907_g1_i1, c33542_g1_i1	map00534
Glycosaminoglycan biosynthesis - heparan sulfate / heparin	32	4-alpha-N-acetylglucosaminyltransferase	ec:2.4.1.224	6	c14626_g1_i1, c31675_g1_i1, c33105_g1_i1, c36462_g1_i1, c37331_g1_i1, c40662_g1_i1	map00534
Glycosaminoglycan biosynthesis - heparan sulfate / heparin	32	4-alpha-N-acetylglucosaminyltransferase	ec:2.4.1.223	3	c3712_g1_i1, c4791_g1_i1, c39489_g1_i1	map00534
Fructose and mannose metabolism	86	phosphohexokinase	ec:2.7.1.11	14	c1598_g1_i1, c7104_g1_i1, c7104_g2_i1, c7951_g1_i1, c7951_g1_i2, c9382_g2_i1, c9928_g1_i1, c9928_g1_i2, c11803_g1_i1, c11803_g2_i1, c12424_g1_i1, c13796_g1_i1, c36349_g1_i1, c36763_g1_i1	map00051
Fructose and mannose metabolism	86	4,6-dehydratase	ec:4.2.1.47	1	c11049_g1_i1	map00051
Fructose and mannose metabolism	86	isomerase	ec:5.3.1.8	1	c2100_g1_i1	map00051
Fructose and mannose metabolism	86	isomerase	ec:5.3.1.6	7	c11483_g1_i1, c11483_g1_i2, c12490_g1_i1, c22058_g1_i1, c27128_g1_i1, c35652_g1_i1, c38683_g1_i1	map00051
Fructose and mannose metabolism	86	isomerase	ec:5.3.1.5	2	c7769_g1_i1, c7769_g1_i2	map00051
Fructose and mannose metabolism	86	isomerase	ec:5.3.1.1	5	c4030_g1_i1, c9943_g1_i1, c9943_g1_i2, c18857_g1_i1, c38882_g1_i1	map00051
Fructose and mannose metabolism	86	fructokinase (phosphorylating)	ec:2.7.1.4	7	c346_g1_i1, c2035_g1_i1, c2035_g1_i2, c3670_g1_i1, c12132_g10_i1, c29429_g1_i1, c33162_g1_i1	map00051
Fructose and mannose metabolism	86	hexokinase type IV glucokinase	ec:2.7.1.1	6	c5571_g1_i2, c6128_g1_i1, c9461_g2_i1, c23939_g1_i1, c24739_g1_i1, c27123_g1_i1	map00051
Fructose and mannose metabolism	86	endo-1,4-beta-mannosidase	ec:3.2.1.78	1	c17698_g1_i1	map00051
Fructose and mannose metabolism	86	2-phosphatase	ec:3.1.3.46	2	c3722_g1_i1, c3722_g1_i2	map00051
Fructose and mannose metabolism	86	hexose diphosphatase	ec:3.1.3.11	14	c5790_g1_i1, c5790_g1_i2, c9886_g1_i1, c9886_g2_i1, c9886_g3_i1, c10104_g1_i1, c11237_g1_i1, c11237_g1_i2, c11237_g1_i3, c11966_g3_i1, c11966_g3_i4, c11966_g3_i5, c17673_g1_i1, c34257_g1_i1	map00051
Fructose and mannose metabolism	86	guanylyltransferase (GDP)	ec:2.7.7.22	4	c9432_g1_i1, c9432_g1_i2, c23119_g1_i1, c28207_g1_i1	map00051
Fructose and mannose metabolism	86	guanylyltransferase	ec:2.7.7.13	3	c11471_g2_i1, c11471_g2_i2, c11471_g2_i3	map00051
Fructose and mannose metabolism	86	synthase	ec:1.1.1.271	1	c1142_g1_i1	map00051
Fructose and mannose metabolism	86	aldolase	ec:4.1.2.13	10	c511_g1_i1, c511_g2_i1, c4090_g1_i1, c18015_g1_i1, c23273_g1_i1, c26601_g1_i1, c28499_g1_i1, c31125_g1_i1, c38382_g1_i1, c38864_g1_i1	map00051
Fructose and mannose metabolism	86	phosphofructokinase 2	ec:2.7.1.105	2	c3722_g1_i1, c3722_g1_i2	map00051
Fructose and mannose metabolism	86	reductase	ec:1.1.1.21	3	c4169_g1_i1, c8639_g1_i1, c12837_g1_i1	map00051
Fructose and mannose metabolism	86	2-dehydrogenase	ec:1.1.1.14	2	c10318_g1_i1, c10318_g1_i2	map00051
Fructose and mannose metabolism	86	1-phosphotransferase	ec:2.7.1.90	6	c9382_g2_i1, c11803_g1_i1, c11803_g2_i1, c12424_g1_i1, c13796_g1_i1, c36349_g1_i1	map00051
Fructose and mannose metabolism	86	mannose phosphomutase	ec:5.4.2.8	3	c8108_g1_i1, c28254_g1_i1, c33215_g1_i1	map00051
Alanine, aspartate and glutamate metabolism	77	synthase	ec:6.3.4.5	1	c4737_g1_i1	map00250
Alanine, aspartate and glutamate metabolism	77	synthase	ec:6.3.4.4	3	c11694_g1_i1, c11694_g1_i2, c25238_g1_i1	map00250
Alanine, aspartate and glutamate metabolism	77	synthase (NADH)	ec:1.4.1.14	2	c11849_g1_i1, c11849_g1_i2	map00250
Alanine, aspartate and glutamate metabolism	77	decarboxylase	ec:4.1.1.15	12	c404_g1_i1, c6782_g1_i1, c14857_g1_i1, c15668_g1_i1, c15714_g1_i1, c22196_g1_i1, c29899_g1_i1, c32230_g1_i1, c33172_g1_i1, c33757_g1_i1, c39770_g1_i1, c41925_g1_i1	map00250
Alanine, aspartate and glutamate metabolism	77	oxidase	ec:1.4.3.2	1	c16272_g1_i1	map00250
Alanine, aspartate and glutamate metabolism	77	oxidase	ec:1.4.3.16	2	c8357_g1_i1, c8357_g2_i1	map00250
Alanine, aspartate and glutamate metabolism	77	phosphoribosyldiphosphate 5-amidotransferase	ec:2.4.2.14	1	c20022_g1_i1	map00250
Alanine, aspartate and glutamate metabolism	77	asparaginase II	ec:3.5.1.1	4	c8435_g1_i1, c8435_g1_i2, c9820_g1_i1, c9820_g1_i2	map00250
Alanine, aspartate and glutamate metabolism	77	synthase (glutamine-hydrolysing)	ec:6.3.5.4	7	c7260_g1_i1, c7260_g1_i2, c7260_g1_i3, c7499_g1_i1, c7499_g1_i2, c12665_g1_i1, c33330_g1_i1	map00250
Alanine, aspartate and glutamate metabolism	77	dehydrogenase (NADP+)	ec:1.4.1.4	1	c4945_g1_i1	map00250
Alanine, aspartate and glutamate metabolism	77	dehydrogenase [NAD(P)+]	ec:1.4.1.3	6	c10251_g1_i1, c10251_g1_i2, c11764_g2_i2, c11764_g2_i4, c11764_g4_i1, c36282_g1_i1	map00250
Alanine, aspartate and glutamate metabolism	77	dehydrogenase	ec:1.4.1.2	4	c11764_g2_i2, c11764_g2_i4, c11764_g4_i1, c36282_g1_i1	map00250
Alanine, aspartate and glutamate metabolism	77	lyase	ec:4.3.2.2	1	c1789_g1_i1	map00250
Alanine, aspartate and glutamate metabolism	77	lyase	ec:4.3.2.1	1	c13203_g1_i1	map00250
Alanine, aspartate and glutamate metabolism	77	carbamoyltransferase	ec:2.1.3.2	6	c10365_g1_i1, c10365_g1_i2, c10365_g1_i3, c10365_g1_i4, c10365_g1_i5, c10365_g1_i6	map00250
Alanine, aspartate and glutamate metabolism	77	transaminase	ec:2.6.1.2	4	c14566_g1_i1, c36683_g1_i1, c41197_g1_i1, c42586_g1_i1	map00250
Alanine, aspartate and glutamate metabolism	77	transaminase	ec:2.6.1.1	17	c4803_g1_i1, c4803_g1_i2, c9387_g1_i1, c9387_g1_i2, c12100_g1_i1, c13045_g1_i1, c14566_g1_i1, c18823_g1_i1, c19496_g1_i1, c23412_g1_i1, c23622_g1_i1, c27997_g1_i1, c29187_g1_i1, c33785_g1_i1, c36683_g1_i1, c38919_g1_i1, c41197_g1_i1	map00250
Alanine, aspartate and glutamate metabolism	77	transaminase	ec:2.6.1.44	1	c14370_g1_i1	map00250
Alanine, aspartate and glutamate metabolism	77	ligase	ec:6.3.1.2	6	c5552_g1_i1, c7230_g1_i1, c7230_g1_i2, c7507_g1_i1, c17662_g1_i1, c25278_g1_i1	map00250
Alanine, aspartate and glutamate metabolism	77	ligase	ec:6.3.1.1	2	c7499_g1_i1, c7499_g1_i2	map00250
Alanine, aspartate and glutamate metabolism	77	dehydrogenase [NAD(P)+]	ec:1.2.1.16	1	c2565_g1_i1	map00250
Alanine, aspartate and glutamate metabolism	77	transaminase	ec:2.6.1.19	2	c10750_g1_i1, c12156_g3_i1	map00250
Alanine, aspartate and glutamate metabolism	77	transaminase (isomerizing)	ec:2.6.1.16	1	c10850_g2_i1	map00250
Glycosaminoglycan biosynthesis - keratan sulfate	1	alpha-2,3-sialyltransferase	ec:2.4.99.4	1	c2803_g2_i1	map00533
Glycosaminoglycan biosynthesis - chondroitin sulfate / dermatan sulfate	23	xylosyltransferase	ec:2.4.2.26	10	c2576_g1_i1, c2576_g1_i2, c9032_g1_i1, c9032_g2_i1, c9032_g3_i1, c9932_g1_i1, c10155_g1_i1, c10155_g1_i3, c13675_g1_i1, c16051_g1_i1	map00532
Glycosaminoglycan biosynthesis - chondroitin sulfate / dermatan sulfate	23	3-beta-glucuronosyltransferase	ec:2.4.1.135	2	c12375_g1_i1, c38899_g1_i1	map00532
Glycosaminoglycan biosynthesis - chondroitin sulfate / dermatan sulfate	23	3-beta-galactosyltransferase	ec:2.4.1.134	11	c2881_g1_i1, c5247_g1_i1, c5574_g2_i1, c7885_g1_i1, c9135_g1_i1, c9135_g1_i2, c10880_g1_i1, c10880_g1_i2, c10880_g1_i3, c29907_g1_i1, c33542_g1_i1	map00532
Caprolactam degradation	39	hydratase	ec:4.2.1.17	12	c2999_g2_i1, c6086_g1_i1, c9211_g1_i1, c11013_g1_i2, c11907_g1_i1, c11907_g1_i2, c11907_g1_i3, c12251_g1_i3, c12251_g1_i7, c12251_g1_i9, c17757_g1_i1, c23862_g1_i1	map00930
Caprolactam degradation	39	dehydrogenase (NADP+)	ec:1.1.1.2	6	c3279_g1_i1, c3279_g1_i2, c9207_g2_i1, c12096_g1_i1, c12096_g1_i2, c35357_g1_i1	map00930
Caprolactam degradation	39	dehydrogenase	ec:1.1.1.35	27	c8433_g1_i1, c8433_g1_i2, c9211_g1_i1, c10695_g1_i1, c10695_g1_i2, c10695_g1_i3, c10695_g1_i4, c10695_g1_i5, c11013_g1_i2, c11798_g1_i1, c11798_g2_i1, c11798_g1_i2, c11798_g1_i3, c11798_g4_i1, c11798_g5_i1, c12251_g1_i1, c12251_g1_i2, c12251_g1_i3, c12251_g1_i4, c12251_g1_i5, c12251_g1_i6, c12251_g1_i7, c12251_g1_i8, c12251_g1_i9, c12612_g1_i1, c17922_g1_i1, c23862_g1_i1	map00930
Glycosaminoglycan degradation	36	hexosaminidase	ec:3.2.1.52	4	c5184_g1_i1, c5446_g1_i1, c9565_g1_i1, c9565_g1_i2	map00531
Glycosaminoglycan degradation	36	alpha-acetylglucosaminidase	ec:3.2.1.50	2	c6879_g1_i2, c6879_g1_i3	map00531
Glycosaminoglycan degradation	36	lactase (ambiguous)	ec:3.2.1.23	30	c3473_g1_i1, c4344_g1_i1, c6762_g2_i1, c7587_g1_i1, c8142_g1_i1, c8142_g1_i3, c8207_g1_i1, c8207_g1_i2, c8215_g1_i1, c8215_g1_i2, c8215_g1_i3, c12015_g1_i1, c12015_g1_i2, c12015_g1_i3, c12015_g1_i4, c12015_g1_i5, c12015_g1_i6, c12015_g1_i7, c12015_g1_i8, c12230_g6_i1, c12230_g6_i2, c12230_g6_i3, c12230_g6_i4, c28982_g1_i1, c33173_g1_i1, c35156_g1_i1, c35993_g1_i1, c36381_g1_i1, c38910_g1_i1, c415…	map00531
Thiamine metabolism	203	diphosphokinase	ec:2.7.6.2	1	c2895_g1_i1	map00730
Thiamine metabolism	203	kinase	ec:2.7.4.7	2	c7326_g1_i1, c7326_g1_i2	map00730
Thiamine metabolism	203	synthase	ec:2.2.1.7	7	c1853_g1_i1, c9609_g1_i1, c9609_g1_i2, c9609_g2_i1, c9609_g2_i2, c9609_g2_i3, c17521_g1_i1	map00730
Thiamine metabolism	203	diphosphorylase	ec:2.5.1.3	2	c7326_g1_i1, c7326_g1_i2	map00730
Thiamine metabolism	203	desulfurase	ec:2.8.1.7	4	c2447_g1_i1, c2447_g1_i2, c6364_g1_i1, c9884_g1_i4	map00730
Thiamine metabolism	203	phosphatase	ec:3.6.1.15	187	c134_g1_i1, c163_g1_i1, c163_g1_i2, c171_g1_i1, c200_g1_i1, c347_g1_i1, c553_g1_i2, c1377_g1_i1, c1725_g1_i1, c1907_g1_i1, c2018_g1_i1, c2018_g1_i2, c2184_g1_i1, c2184_g2_i1, c2408_g1_i1, c2882_g1_i1, c2996_g1_i1, c2996_g2_i1, c3154_g1_i1, c3467_g2_i1, c3505_g1_i2, c3588_g1_i1, c3865_g1_i1, c3925_g1_i1, c3925_g2_i1, c4548_g1_i1, c4609_g1_i1, c4609_g2_i1, c4626_g1_i1, c4626_g1_i2, c4894_g1_i1, c49…	map00730
Thiamine metabolism	203	kinase	ec:2.7.1.50	2	c12330_g10_i3, c12330_g10_i6	map00730
Arginine and proline metabolism	94	synthase	ec:6.3.4.5	1	c4737_g1_i1	map00330
Arginine and proline metabolism	94	decarboxylase	ec:4.1.1.50	3	c377_g2_i1, c17677_g1_i1, c23727_g1_i1	map00330
Arginine and proline metabolism	94	N-methyltransferase	ec:2.1.1.2	1	c13612_g1_i1	map00330
Arginine and proline metabolism	94	arginine amidinase	ec:3.5.3.1	1	c38978_g1_i1	map00330
Arginine and proline metabolism	94	decarboxylase	ec:4.1.1.19	5	c7367_g1_i1, c7367_g2_i1, c7367_g3_i1, c7367_g4_i1, c17524_g1_i1	map00330
Arginine and proline metabolism	94	decarboxylase	ec:4.1.1.17	1	c6427_g1_i1	map00330
Arginine and proline metabolism	94	ec:3.5.1.5 urease	ec:3.5.1.5	6	c10633_g1_i1, c10633_g1_i2, c10633_g1_i3, c10633_g1_i4, c10633_g1_i5, c10633_g1_i7	map00330
Arginine and proline metabolism	94	acylamidase	ec:3.5.1.4	3	c11951_g1_i2, c11951_g1_i3, c11951_g1_i4	map00330
Arginine and proline metabolism	94	dehydrogenase (NADP+)	ec:1.4.1.4	1	c4945_g1_i1	map00330
Arginine and proline metabolism	94	dehydrogenase [NAD(P)+]	ec:1.4.1.3	6	c10251_g1_i1, c10251_g1_i2, c11764_g2_i2, c11764_g2_i4, c11764_g4_i1, c36282_g1_i1	map00330
Arginine and proline metabolism	94	dehydrogenase	ec:1.4.1.2	4	c11764_g2_i2, c11764_g2_i4, c11764_g4_i1, c36282_g1_i1	map00330
Arginine and proline metabolism	94	kinase	ec:2.7.2.8	1	c33480_g1_i1	map00330
Arginine and proline metabolism	94	amidase	ec:3.5.1.53	1	c12708_g1_i1	map00330
Arginine and proline metabolism	94	5-kinase	ec:2.7.2.11	6	c4220_g1_i1, c12032_g1_i1, c12032_g1_i2, c12032_g2_i1, c22788_g1_i1, c33480_g1_i1	map00330
Arginine and proline metabolism	94	N-acetyltransferase	ec:2.3.1.35	1	c4345_g1_i1	map00330
Arginine and proline metabolism	94	acid amidohydrolase	ec:3.5.1.14	2	c10264_g1_i1, c38474_g1_i1	map00330
Arginine and proline metabolism	94	lyase	ec:4.3.2.1	1	c13203_g1_i1	map00330
Arginine and proline metabolism	94	dehydrogenase (NAD+)	ec:1.2.1.3	5	c12668_g1_i1, c22750_g1_i1, c24796_g1_i1, c27868_g1_i1, c33334_g1_i1	map00330
Arginine and proline metabolism	94	dioxygenase	ec:1.14.11.2	5	c725_g2_i1, c6849_g1_i1, c6849_g1_i2, c11301_g1_i1, c18426_g1_i1	map00330
Arginine and proline metabolism	94	N-acetyltransferase	ec:2.3.1.1	5	c11895_g1_i1, c11895_g2_i1, c11895_g3_i1, c11895_g2_i2, c11895_g2_i3	map00330
Arginine and proline metabolism	94	reductase	ec:1.5.1.2	2	c9099_g1_i1, c9099_g1_i2	map00330
Arginine and proline metabolism	94	carbamoyltransferase	ec:2.1.3.3	3	c3920_g1_i1, c3920_g1_i2, c8541_g2_i2	map00330
Arginine and proline metabolism	94	synthase	ec:2.5.1.22	2	c3286_g1_i1, c3286_g1_i2	map00330
Arginine and proline metabolism	94	synthase	ec:2.5.1.16	4	c3286_g1_i1, c3286_g1_i2, c4032_g2_i1, c12352_g1_i1	map00330
Arginine and proline metabolism	94	dehydrogenase	ec:1.2.1.41	4	c12032_g1_i1, c12032_g1_i2, c12032_g2_i1, c22788_g1_i1	map00330
Arginine and proline metabolism	94	deiminase	ec:3.5.3.12	1	c39700_g1_i1	map00330
Arginine and proline metabolism	94	transaminase	ec:2.6.1.1	17	c4803_g1_i1, c4803_g1_i2, c9387_g1_i1, c9387_g1_i2, c12100_g1_i1, c13045_g1_i1, c14566_g1_i1, c18823_g1_i1, c19496_g1_i1, c23412_g1_i1, c23622_g1_i1, c27997_g1_i1, c29187_g1_i1, c33785_g1_i1, c36683_g1_i1, c38919_g1_i1, c41197_g1_i1	map00330
Arginine and proline metabolism	94	reductase	ec:1.2.1.38	2	c23156_g1_i1, c23394_g1_i1	map00330
Arginine and proline metabolism	94	dehydrogenase	ec:1.2.1.19	1	c6996_g1_i1	map00330
Arginine and proline metabolism	94	ligase	ec:6.3.1.2	6	c5552_g1_i1, c7230_g1_i1, c7230_g1_i2, c7507_g1_i1, c17662_g1_i1, c25278_g1_i1	map00330
Arginine and proline metabolism	94	transaminase	ec:2.6.1.21	1	c40746_g1_i1	map00330
Arginine and proline metabolism	94	aminotransferase	ec:2.6.1.13	1	c9_g1_i1	map00330
Arginine and proline metabolism	94	transaminase	ec:2.6.1.11	2	c10750_g1_i2, c28399_g1_i1	map00330
Ubiquinone and other terpenoid-quinone biosynthesis	41	synthase	ec:4.1.3.36	2	c8289_g1_i1, c8289_g1_i2	map00130
Ubiquinone and other terpenoid-quinone biosynthesis	41	dehydrogenase (quinone)	ec:1.6.5.2	3	c10873_g3_i1, c10873_g4_i1, c34072_g1_i1	map00130
Ubiquinone and other terpenoid-quinone biosynthesis	41	synthase	ec:5.4.4.2	4	c11389_g1_i1, c11389_g1_i2, c11389_g1_i3, c11389_g1_i4	map00130
Ubiquinone and other terpenoid-quinone biosynthesis	41	dioxygenase	ec:1.13.11.27	3	c3524_g1_i1, c3524_g2_i1, c6915_g1_i1	map00130
Ubiquinone and other terpenoid-quinone biosynthesis	41	reductase	ec:1.1.1.237	1	c130_g1_i1	map00130
Ubiquinone and other terpenoid-quinone biosynthesis	41	polyprenyltransferase	ec:2.5.1.39	1	c6780_g1_i1	map00130
Ubiquinone and other terpenoid-quinone biosynthesis	41	ligase	ec:6.2.1.26	4	c2065_g1_i1, c29145_g1_i1, c32266_g1_i1, c38776_g1_i1	map00130
Ubiquinone and other terpenoid-quinone biosynthesis	41	transaminase	ec:2.6.1.5	13	c12100_g1_i1, c13045_g1_i1, c14566_g1_i1, c18823_g1_i1, c19496_g1_i1, c23412_g1_i1, c23622_g1_i1, c27997_g1_i1, c29187_g1_i1, c33785_g1_i1, c36683_g1_i1, c38919_g1_i1, c41197_g1_i1	map00130
Ubiquinone and other terpenoid-quinone biosynthesis	41	ligase	ec:6.2.1.12	10	c6661_g2_i1, c6736_g1_i1, c6736_g2_i1, c6736_g3_i1, c9995_g1_i1, c9995_g1_i2, c18246_g1_i1, c20336_g1_i1, c33290_g1_i1, c37138_g1_i1	map00130
Biosynthesis of terpenoids and steroids	4	synthase	ec:2.5.1.32	4	c2409_g1_i1, c2409_g1_i2, c21669_g1_i1, c24203_g1_i1	map01062
beta-Alanine metabolism	53	dehydrogenase (NADP+)	ec:1.3.1.2	1	c12520_g1_i1	map00410
beta-Alanine metabolism	53	decarboxylase	ec:4.1.1.15	12	c404_g1_i1, c6782_g1_i1, c14857_g1_i1, c15668_g1_i1, c15714_g1_i1, c22196_g1_i1, c29899_g1_i1, c32230_g1_i1, c33172_g1_i1, c33757_g1_i1, c39770_g1_i1, c41925_g1_i1	map00410
beta-Alanine metabolism	53	hydratase	ec:4.2.1.17	12	c2999_g2_i1, c6086_g1_i1, c9211_g1_i1, c11013_g1_i2, c11907_g1_i1, c11907_g1_i2, c11907_g1_i3, c12251_g1_i3, c12251_g1_i7, c12251_g1_i9, c17757_g1_i1, c23862_g1_i1	map00410
beta-Alanine metabolism	53	oxidase	ec:1.4.3.21	8	c8036_g1_i1, c8036_g1_i2, c9661_g1_i1, c10830_g1_i1, c28348_g1_i1, c30653_g1_i1, c37552_g1_i1, c40419_g1_i1	map00410
beta-Alanine metabolism	53	ligase	ec:6.3.2.1	1	c6365_g1_i1	map00410
beta-Alanine metabolism	53	ec:3.5.1.6 beta-ureidopropionase	ec:3.5.1.6	1	c4748_g1_i1	map00410
beta-Alanine metabolism	53	decarboxylase	ec:4.1.1.9	3	c10662_g1_i1, c10662_g1_i2, c10662_g2_i1	map00410
beta-Alanine metabolism	53	dehydrogenase [NAD(P)+]	ec:1.2.1.5	4	c405_g1_i1, c988_g1_i2, c1595_g1_i1, c33334_g1_i1	map00410
beta-Alanine metabolism	53	dehydrogenase (NAD+)	ec:1.2.1.3	5	c12668_g1_i1, c22750_g1_i1, c24796_g1_i1, c27868_g1_i1, c33334_g1_i1	map00410
beta-Alanine metabolism	53	synthase	ec:2.5.1.22	2	c3286_g1_i1, c3286_g1_i2	map00410
beta-Alanine metabolism	53	synthase	ec:2.5.1.16	4	c3286_g1_i1, c3286_g1_i2, c4032_g2_i1, c12352_g1_i1	map00410
beta-Alanine metabolism	53	dehydrogenase	ec:1.2.1.19	1	c6996_g1_i1	map00410
beta-Alanine metabolism	53	transaminase	ec:2.6.1.19	2	c10750_g1_i1, c12156_g3_i1	map00410

## Sheet: Data Sheet 2 (C)
Supplementary Data Sheet 2C | List of genes involved in the biosynthesis of secondary metabolites such as alkaloid, terpenoids, steroids, and flavonoids.
This table was created from the same annotations by KEGG pathways (Data Sheet 2A and 2B).
			P.alkekengi			P. Peruviana
Pathway	Enzyme	Ezyme ID	Seqs in Pathway	Seqs of Enzyme	Seqs	Seqs in Pathway	Seqs of Enzyme	Seqs
Vitamin B6 metabolism	oxidase	ec:1.2.3.1	12	4	c10877_g1_i1, c24713_g1_i1, c27016_g1_i1, c31503_g1_i1	19	6	c6633_g1_i2, c9962_g1_i1, c9962_g1_i2, c9969_g2_i1, c10641_g1_i1, c39083_g1_i1
	4-dehydrogenase	ec:1.1.1.107	12	2	c8805_g1_i1, c8805_g1_i2	19	1	c8370_g1_i2
	synthase	ec:4.2.3.1	12	4	c15308_g1_i1, c15308_g1_i2, c15308_g1_i3, c15308_g1_i4	19	3	c11235_g1_i1, c11235_g1_i2, c11235_g2_i1
	transaminase	ec:2.6.1.52	12	1	c5099_g1_i1	19	1	c13297_g1_i1
	kinase	ec:2.7.1.35	12	1	c13624_g1_i1	19	1	c6836_g1_i1
	5'-phosphate synthase	ec:1.4.3.5				19	7	c8773_g1_i1, c8773_g1_i2, c8773_g1_i3, c10112_g1_i1, c10112_g1_i2, c10112_g1_i3, c13651_g1_i1
Tropane, piperidine and pyridine alkaloid biosynthesis	oxidase	ec:1.4.3.21				29	8	c8036_g1_i1, c8036_g1_i2, c9661_g1_i1, c10830_g1_i1, c28348_g1_i1, c30653_g1_i1, c37552_g1_i1, c40419_g1_i1
	reductase	ec:1.1.1.237				29	1	c130_g1_i1
	reductase II	ec:1.1.1.236	21	1	c396_g1_i1	29	1	c6518_g1_i1
	transaminase	ec:2.6.1.58				29	3	c14566_g1_i1, c36683_g1_i1, c41197_g1_i1
	transaminase	ec:2.6.1.57	21	18	c1990_g1_i1, c1990_g1_i2, c3017_g1_i1, c9142_g1_i1, c9142_g1_i2, c9437_g1_i1, c9437_g1_i2, c9828_g1_i1, c11513_g1_i1, c14869_g1_i1, c14869_g1_i2, c15595_g1_i1, c15595_g1_i3, c15595_g1_i4, c16735_g3_i1, c18403_g1_i1, c37440_g1_i1, c44647_g1_i1	29	17	c4803_g1_i1, c4803_g1_i2, c9387_g1_i1, c9387_g1_i2, c12100_g1_i1, c13045_g1_i1, c14566_g1_i1, c18823_g1_i1, c19496_g1_i1, c23412_g1_i1, c23622_g1_i1, c27997_g1_i1, c29187_g1_i1, c33785_g1_i1, c36683_g1_i1, c38919_g1_i1, c41197_g1_i1
	transaminase	ec:2.6.1.9	21	15	c1990_g1_i1, c1990_g1_i2, c3017_g1_i1, c9142_g1_i1, c9142_g1_i2, c11513_g1_i1, c14869_g1_i1, c14869_g1_i2, c15595_g1_i1, c15595_g1_i3, c15595_g1_i4, c16735_g3_i1, c18403_g1_i1, c37440_g1_i1, c44647_g1_i1	29	13	c12100_g1_i1, c13045_g1_i1, c14566_g1_i1, c18823_g1_i1, c19496_g1_i1, c23412_g1_i1, c23622_g1_i1, c27997_g1_i1, c29187_g1_i1, c33785_g1_i1, c36683_g1_i1, c38919_g1_i1, c41197_g1_i1
	transaminase	ec:2.6.1.5	21	15	c1990_g1_i1, c1990_g1_i2, c3017_g1_i1, c9142_g1_i1, c9142_g1_i2, c11513_g1_i1, c14869_g1_i1, c14869_g1_i2, c15595_g1_i1, c15595_g1_i3, c15595_g1_i4, c16735_g3_i1, c18403_g1_i1, c37440_g1_i1, c44647_g1_i1	29	13	c12100_g1_i1, c13045_g1_i1, c14566_g1_i1, c18823_g1_i1, c19496_g1_i1, c23412_g1_i1, c23622_g1_i1, c27997_g1_i1, c29187_g1_i1, c33785_g1_i1, c36683_g1_i1, c38919_g1_i1, c41197_g1_i1
	transaminase	ec:2.6.1.1	21	18	c1990_g1_i1, c1990_g1_i2, c3017_g1_i1, c9142_g1_i1, c9142_g1_i2, c9437_g1_i1, c9437_g1_i2, c9828_g1_i1, c11513_g1_i1, c14869_g1_i1, c14869_g1_i2, c15595_g1_i1, c15595_g1_i3, c15595_g1_i4, c16735_g3_i1, c18403_g1_i1, c37440_g1_i1, c44647_g1_i1	29	17	c4803_g1_i1, c4803_g1_i2, c9387_g1_i1, c9387_g1_i2, c12100_g1_i1, c13045_g1_i1, c14566_g1_i1, c18823_g1_i1, c19496_g1_i1, c23412_g1_i1, c23622_g1_i1, c27997_g1_i1, c29187_g1_i1, c33785_g1_i1, c36683_g1_i1, c38919_g1_i1, c41197_g1_i1
	reductase I	ec:1.1.1.206	21	2	c18560_g1_i1, c45320_g1_i1	29	2	c1919_g1_i1, c22268_g1_i1
Biosynthesis of terpenoids and steroids	synthase	ec:2.5.1.32	4	4	c4106_g1_i1, c4106_g1_i2, c5327_g1_i1, c7261_g1_i1	4	4	c2409_g1_i1, c2409_g1_i2, c21669_g1_i1, c24203_g1_i1
Steroid hormone biosynthesis	O-methyltransferase	ec:2.1.1.6	48	2	c7204_g1_i1, c17339_g1_i1	29	2	c27960_g1_i1, c39853_g1_i1
	5beta-reductase	ec:1.3.1.3	48	2	c14079_g1_i1, c14079_g2_i1	29	2	c11253_g1_i1, c11253_g2_i1
	dehydrogenase	ec:1.1.1.149	48	3	c11277_g1_i1, c11277_g1_i2, c11277_g1_i3	29	2	c7272_g1_i1, c7272_g1_i2
	dehydrogenase	ec:1.1.1.146	48	1	c14368_g2_i1
	dehydrogenase	ec:1.1.1.145	48	19	c5189_g1_i1, c5920_g1_i1, c7328_g1_i1, c7328_g1_i2, c11221_g1_i1, c12691_g4_i1, c13965_g1_i1, c13965_g1_i2, c14079_g1_i1, c14079_g2_i1, c14559_g1_i1, c14559_g1_i2, c14559_g1_i3, c14559_g1_i4, c15909_g3_i1, c15909_g3_i2, c23912_g1_i1, c38641_g1_i1, c44265_g1_i1	29	11	c2294_g1_i1, c10077_g1_i1, c11253_g1_i1, c11253_g2_i1, c12562_g1_i1, c13263_g1_i1, c13585_g1_i1, c19699_g1_i1, c26378_g1_i1, c30468_g1_i1, c37524_g1_i1
	17-dehydrogenase	ec:1.1.1.62	48	2	c15716_g1_i1, c15716_g1_i2	29	2	c12742_g1_i1, c17989_g1_i1
	20beta)-hydroxysteroid dehydrogenase	ec:1.1.1.53	48	1	c5808_g2_i1
	1-naphthol glucuronyltransferase	ec:2.4.1.17	48	1	c31218_g1_i1	29	1	c10619_g1_i1
	monooxygenase	ec:1.14.14.1	48	18	c1347_g1_i1, c7203_g1_i1, c9466_g1_i1, c13295_g2_i1, c13295_g2_i2, c15067_g1_i1, c15067_g1_i2, c15067_g1_i3, c15670_g1_i2, c16512_g1_i1, c16512_g1_i2, c17505_g1_i1, c31875_g1_i1, c36632_g1_i1, c37504_g1_i1, c49335_g1_i1, c50999_g1_i1, c51659_g1_i1	29	10	c8133_g1_i1, c8391_g1_i1, c8391_g1_i2, c8391_g1_i3, c10995_g1_i1, c12721_g1_i1, c17549_g1_i1, c23936_g1_i1, c33448_g1_i1, c39040_g1_i1
	4-dehydrogenase	ec:1.3.99.6	48	2	c14079_g1_i1, c14079_g2_i1	29	2	c11253_g1_i1, c11253_g2_i1
	4-dehydrogenase (NADP+)	ec:1.3.1.22	48	1	c34425_g1_i1	29	1	c30900_g1_i1
Steroid biosynthesis	synthase	ec:5.4.99.8				23	3	c22123_g1_i1, c23012_g1_i1, c23059_g1_i1
	C-methyltransferase	ec:2.1.1.143				23	1	c12687_g1_i1
	oxidase	ec:1.14.21.6	16	1	c5959_g1_i1	23	2	c12627_g1_i1, c28133_g1_i1
	3-dehydrogenase (decarboxylating)	ec:1.1.1.170	16	4	c5189_g1_i1, c15909_g3_i2, c23912_g1_i1, c38641_g1_i1	23	2	c12562_g1_i1, c19357_g1_i1
	24-C-methyltransferase	ec:2.1.1.41	16	2	c13648_g1_i1, c30722_g1_i1	23	3	c6215_g1_i1, c6215_g1_i2, c38560_g1_i1
	monooxygenase	ec:1.14.13.132	16	2	c1813_g1_i1, c24100_g1_i1	23	4	c10200_g1_i1, c10200_g1_i2, c10200_g1_i3, c28324_g1_i1
	monooxygenase	ec:1.14.13.72	16	3	c6962_g1_i1, c10157_g1_i1, c51098_g1_i1	23	2	c3650_g1_i1, c38931_g1_i1
	synthase	ec:2.5.1.21	16	3	c14041_g1_i1, c14041_g2_i1, c40903_g1_i1	23	4	c7123_g1_i1, c7123_g1_i2, c7123_g1_i3, c17987_g1_i1
	Delta-isomerase	ec:5.3.3.5	16	1	c44704_g1_i1	23	1	c17932_g1_i1
	reductase	ec:1.3.1.21				23	1	c8916_g3_i1
Ubiquinone and other terpenoid-quinone biosynthesis	synthase	ec:4.1.3.36				41	2	c8289_g1_i1, c8289_g1_i2
	dehydrogenase (quinone)	ec:1.6.5.2	48	3	c7791_g1_i1, c12406_g1_i1, c12406_g2_i1	41	3	c10873_g3_i1, c10873_g4_i1, c34072_g1_i1
	synthase	ec:5.4.4.2	48	4	c13895_g1_i1, c13895_g1_i2, c13895_g1_i3, c13895_g1_i4	41	4	c11389_g1_i1, c11389_g1_i2, c11389_g1_i3, c11389_g1_i4
	dioxygenase	ec:1.13.11.27	48	5	c10753_g1_i1, c10753_g2_i1, c11870_g1_i1, c11870_g1_i2, c49556_g1_i1	41	3	c3524_g1_i1, c3524_g2_i1, c6915_g1_i1
	reductase	ec:1.1.1.237				41	1	c130_g1_i1
	polyprenyltransferase	ec:2.5.1.39				41	1	c6780_g1_i1
	ligase	ec:6.2.1.26	48	9	c4311_g1_i1, c8445_g1_i1, c11856_g2_i1, c14199_g2_i1, c14199_g2_i2, c14345_g1_i1, c14345_g1_i2, c15363_g1_i1, c28495_g1_i1	41	4	c2065_g1_i1, c29145_g1_i1, c32266_g1_i1, c38776_g1_i1
	transaminase	ec:2.6.1.5	48	15	c1990_g1_i1, c1990_g1_i2, c3017_g1_i1, c9142_g1_i1, c9142_g1_i2, c11513_g1_i1, c14869_g1_i1, c14869_g1_i2, c15595_g1_i1, c15595_g1_i3, c15595_g1_i4, c16735_g3_i1, c18403_g1_i1, c37440_g1_i1, c44647_g1_i1	41	13	c12100_g1_i1, c13045_g1_i1, c14566_g1_i1, c18823_g1_i1, c19496_g1_i1, c23412_g1_i1, c23622_g1_i1, c27997_g1_i1, c29187_g1_i1, c33785_g1_i1, c36683_g1_i1, c38919_g1_i1, c41197_g1_i1
	ligase	ec:6.2.1.12	48	12	c1366_g1_i1, c10732_g2_i1, c10732_g3_i1, c10732_g3_i2, c10732_g4_i1, c13683_g1_i1, c13683_g1_i2, c13683_g1_i3, c27100_g1_i1, c39749_g1_i1, c40769_g1_i1, c51546_g1_i1	41	10	c6661_g2_i1, c6736_g1_i1, c6736_g2_i1, c6736_g3_i1, c9995_g1_i1, c9995_g1_i2, c18246_g1_i1, c20336_g1_i1, c33290_g1_i1, c37138_g1_i1
Drug metabolism - other enzymes	dehydrogenase (NADP+)	ec:1.3.1.2	43	1	c13785_g1_i1	52	1	c12520_g1_i1
	oxidase	ec:1.17.3.2				52	1	c9941_g1_i1
	ec:3.5.1.6 beta-ureidopropionase	ec:3.5.1.6	43	1	c16719_g5_i1	52	1	c4748_g1_i1
	phosphoribosyltransferase	ec:2.4.2.10	43	1	c4921_g1_i1	52	1	c12119_g2_i1
	synthase (glutamine-hydrolysing)	ec:6.3.5.2	43	1	c37722_g1_i1	52	1	c33330_g1_i1
	deaminase	ec:3.5.4.5	43	1	c4451_g1_i1	52	1	c10680_g1_i3
	phosphoribosyltransferase	ec:2.4.2.8	43	1	c6784_g1_i1	52	1	c35146_g1_i1
	diphosphatase	ec:3.6.1.19	43	1	c37966_g1_i1	52	1	c39794_g1_i1
	1-naphthol glucuronyltransferase	ec:2.4.1.17	43	1	c31218_g1_i1	52	1	c10619_g1_i1
	dehydrogenase	ec:1.1.1.205	43	1	c2526_g1_i1	52	1	c17780_g1_i1
	ali-esterase	ec:3.1.1.1				52	13	c3433_g1_i1, c6639_g1_i1, c7217_g2_i1, c10144_g1_i1, c10144_g1_i2, c11621_g1_i1, c11621_g1_i2, c12013_g1_i1, c16760_g1_i1, c18239_g1_i1, c23260_g1_i1, c28577_g1_i1, c31465_g1_i1
	kinase	ec:2.7.1.48	43	26	c6378_g1_i1, c6378_g1_i2, c15146_g2_i1, c15146_g2_i2, c15435_g1_i1, c15435_g1_i2, c15435_g1_i3, c15435_g1_i4, c15435_g1_i5, c15435_g1_i6, c16179_g1_i1, c16179_g1_i2, c16179_g1_i3, c16179_g1_i4, c16179_g1_i5, c16179_g1_i6, c16179_g1_i7, c16193_g1_i1, c16193_g1_i2, c17650_g1_i1, c24993_g1_i1, c36409_g1_i1, c39596_g1_i1, c40171_g1_i1, c47660_g1_i1, c48895_g1_i1	52	25	c2631_g1_i1, c4953_g1_i1, c8670_g1_i1, c8670_g2_i1, c9802_g1_i2, c11641_g2_i1, c11641_g2_i2, c11641_g1_i5, c11641_g2_i3, c11994_g1_i1, c11994_g1_i2, c11994_g1_i3, c11994_g1_i4, c11994_g1_i5, c11994_g1_i6, c11994_g1_i7, c11994_g1_i8, c11994_g1_i9, c11994_g1_i10, c19338_g1_i1, c23726_g1_i1, c33961_g1_i1, c34167_g1_i1, c34654_g1_i1, c36401_g1_i1
	kinase	ec:2.7.1.21	43	7	c507_g1_i1, c507_g1_i2, c2028_g1_i1, c11183_g1_i1, c11183_g1_i2, c11183_g1_i3, c39413_g1_i1	52	4	c3932_g1_i1, c16397_g1_i1, c24500_g1_i1, c43163_g1_i1
	hydantoinase	ec:3.5.2.2	43	1	c8547_g1_i2
Steroid degradation	dehydrogenase	ec:1.1.1.145	23	19	c5189_g1_i1, c5920_g1_i1, c7328_g1_i1, c7328_g1_i2, c11221_g1_i1, c12691_g4_i1, c13965_g1_i1, c13965_g1_i2, c14079_g1_i1, c14079_g2_i1, c14559_g1_i1, c14559_g1_i2, c14559_g1_i3, c14559_g1_i4, c15909_g3_i1, c15909_g3_i2, c23912_g1_i1, c38641_g1_i1, c44265_g1_i1	13	11	c2294_g1_i1, c10077_g1_i1, c11253_g1_i1, c11253_g2_i1, c12562_g1_i1, c13263_g1_i1, c13585_g1_i1, c19699_g1_i1, c26378_g1_i1, c30468_g1_i1, c37524_g1_i1
	4-dehydrogenase (acceptor)	ec:1.3.99.5	23	4	c15353_g1_i1, c15353_g1_i2, c18076_g1_i1, c34425_g1_i1	13	2	c5035_g1_i1, c34988_g1_i1
Drug metabolism - cytochrome P450	dehydrogenase	ec:1.1.1.1	89	13	c1052_g1_i1, c3623_g1_i1, c3623_g1_i2, c4244_g2_i1, c4303_g1_i1, c15505_g1_i2, c15821_g1_i1, c16089_g1_i1, c16089_g1_i2, c20948_g1_i1, c29503_g1_i1, c44883_g1_i1, c56208_g1_i1	83	13	c128_g1_i1, c1774_g1_i1, c1774_g2_i1, c6890_g1_i1, c6890_g2_i1, c11809_g3_i1, c11809_g3_i3, c11809_g3_i4, c12195_g2_i3, c23597_g1_i1, c23630_g1_i1, c26378_g1_i1, c33159_g1_i1
	oxidase	ec:1.2.3.1	89	4	c10877_g1_i1, c24713_g1_i1, c27016_g1_i1, c31503_g1_i1	83	6	c6633_g1_i2, c9962_g1_i1, c9962_g1_i2, c9969_g2_i1, c10641_g1_i1, c39083_g1_i1
	monooxygenase	ec:1.14.13.8	89	22	c2941_g1_i1, c2941_g1_i2, c5905_g1_i1, c11029_g1_i1, c16074_g1_i1, c16074_g1_i2, c16074_g1_i3, c17341_g1_i1, c18311_g1_i1, c19065_g1_i1, c25491_g1_i1, c28273_g1_i1, c29213_g1_i1, c34891_g1_i1, c34951_g1_i1, c37370_g1_i1, c40792_g1_i1, c42129_g1_i1, c42171_g1_i1, c43129_g1_i1, c46625_g1_i1, c46740_g1_i1	83	22	c2458_g1_i1, c2458_g1_i2, c8485_g1_i1, c8485_g1_i2, c15301_g1_i1, c15818_g1_i1, c15892_g1_i1, c16660_g1_i1, c19121_g1_i1, c21568_g1_i1, c21965_g1_i1, c24883_g1_i1, c25485_g1_i1, c29176_g1_i1, c30240_g1_i1, c30348_g1_i1, c32131_g1_i1, c32287_g1_i1, c36106_g1_i1, c37685_g1_i1, c40518_g1_i1, c43510_g1_i1
	dehydrogenase [NAD(P)+]	ec:1.2.1.5	89	5	c6482_g1_i1, c8028_g1_i1, c8028_g1_i2, c16823_g1_i1, c23627_g1_i1	83	4	c405_g1_i1, c988_g1_i2, c1595_g1_i1, c33334_g1_i1
	1-naphthol glucuronyltransferase	ec:2.4.1.17	89	1	c31218_g1_i1	83	1	c10619_g1_i1
	transferase	ec:2.5.1.18	89	26	c5662_g1_i2, c7226_g1_i1, c8308_g1_i1, c14587_g3_i1, c14587_g3_i3, c14616_g2_i1, c14931_g1_i1, c14931_g1_i2, c15344_g1_i1, c15344_g2_i3, c15631_g2_i1, c15951_g1_i1, c15951_g2_i1, c16956_g1_i1, c17214_g1_i1, c21864_g1_i1, c22734_g1_i1, c23948_g1_i1, c24927_g1_i1, c27841_g1_i1, c28622_g1_i1, c29251_g1_i1, c34008_g1_i1, c35958_g1_i1, c38540_g1_i1, c46988_g1_i1	83	27	c1451_g1_i1, c1661_g1_i1, c2614_g1_i1, c2614_g1_i2, c3533_g2_i1, c6621_g1_i1, c7974_g1_i1, c7974_g1_i2, c8852_g2_i1, c8861_g1_i1, c8861_g2_i1, c10306_g3_i1, c11656_g1_i1, c11656_g2_i1, c11656_g2_i2, c11984_g1_i1, c12209_g9_i3, c14270_g1_i1, c24151_g1_i1, c25305_g1_i1, c26006_g1_i1, c30781_g1_i1, c34538_g1_i1, c36101_g1_i1, c36607_g1_i1, c38853_g1_i1, c41105_g1_i1
	monooxygenase	ec:1.14.14.1	89	18	c1347_g1_i1, c7203_g1_i1, c9466_g1_i1, c13295_g2_i1, c13295_g2_i2, c15067_g1_i1, c15067_g1_i2, c15067_g1_i3, c15670_g1_i2, c16512_g1_i1, c16512_g1_i2, c17505_g1_i1, c31875_g1_i1, c36632_g1_i1, c37504_g1_i1, c49335_g1_i1, c50999_g1_i1, c51659_g1_i1	83	10	c8133_g1_i1, c8391_g1_i1, c8391_g1_i2, c8391_g1_i3, c10995_g1_i1, c12721_g1_i1, c17549_g1_i1, c23936_g1_i1, c33448_g1_i1, c39040_g1_i1
Insect hormone biosynthesis	dehydrogenase (NADP+)	ec:1.1.1.216	1	1	c17722_g1_i1	2	1	c23573_g1_i1
	reductase	ec:1.3.1.21				2	1	c8916_g3_i1
Metabolism of xenobiotics by cytochrome P450	epoxide hydrolase	ec:3.3.2.9	66	2	c19116_g1_i1, c36682_g1_i1	57	2	c2985_g1_i2, c35203_g1_i1
	dehydrogenase	ec:1.1.1.1	66	13	c1052_g1_i1, c3623_g1_i1, c3623_g1_i2, c4244_g2_i1, c4303_g1_i1, c15505_g1_i2, c15821_g1_i1, c16089_g1_i1, c16089_g1_i2, c20948_g1_i1, c29503_g1_i1, c44883_g1_i1, c56208_g1_i1	57	13	c128_g1_i1, c1774_g1_i1, c1774_g2_i1, c6890_g1_i1, c6890_g2_i1, c11809_g3_i1, c11809_g3_i3, c11809_g3_i4, c12195_g2_i3, c23597_g1_i1, c23630_g1_i1, c26378_g1_i1, c33159_g1_i1
	dehydrogenase	ec:1.1.1.146	66	1	c14368_g2_i1
	dehydrogenase [NAD(P)+]	ec:1.2.1.5	66	5	c6482_g1_i1, c8028_g1_i1, c8028_g1_i2, c16823_g1_i1, c23627_g1_i1	57	4	c405_g1_i1, c988_g1_i2, c1595_g1_i1, c33334_g1_i1
	1-naphthol glucuronyltransferase	ec:2.4.1.17	66	1	c31218_g1_i1	57	1	c10619_g1_i1
	transferase	ec:2.5.1.18	66	26	c5662_g1_i2, c7226_g1_i1, c8308_g1_i1, c14587_g3_i1, c14587_g3_i3, c14616_g2_i1, c14931_g1_i1, c14931_g1_i2, c15344_g1_i1, c15344_g2_i3, c15631_g2_i1, c15951_g1_i1, c15951_g2_i1, c16956_g1_i1, c17214_g1_i1, c21864_g1_i1, c22734_g1_i1, c23948_g1_i1, c24927_g1_i1, c27841_g1_i1, c28622_g1_i1, c29251_g1_i1, c34008_g1_i1, c35958_g1_i1, c38540_g1_i1, c46988_g1_i1	57	27	c1451_g1_i1, c1661_g1_i1, c2614_g1_i1, c2614_g1_i2, c3533_g2_i1, c6621_g1_i1, c7974_g1_i1, c7974_g1_i2, c8852_g2_i1, c8861_g1_i1, c8861_g2_i1, c10306_g3_i1, c11656_g1_i1, c11656_g2_i1, c11656_g2_i2, c11984_g1_i1, c12209_g9_i3, c14270_g1_i1, c24151_g1_i1, c25305_g1_i1, c26006_g1_i1, c30781_g1_i1, c34538_g1_i1, c36101_g1_i1, c36607_g1_i1, c38853_g1_i1, c41105_g1_i1
	monooxygenase	ec:1.14.14.1	66	18	c1347_g1_i1, c7203_g1_i1, c9466_g1_i1, c13295_g2_i1, c13295_g2_i2, c15067_g1_i1, c15067_g1_i2, c15067_g1_i3, c15670_g1_i2, c16512_g1_i1, c16512_g1_i2, c17505_g1_i1, c31875_g1_i1, c36632_g1_i1, c37504_g1_i1, c49335_g1_i1, c50999_g1_i1, c51659_g1_i1	57	10	c8133_g1_i1, c8391_g1_i1, c8391_g1_i2, c8391_g1_i3, c10995_g1_i1, c12721_g1_i1, c17549_g1_i1, c23936_g1_i1, c33448_g1_i1, c39040_g1_i1
[truncated: 82 more rows]
