# Supplementary material for: Comparative Characterization of the Leaf Tissue of Physalis alkekengi and Physalis peruviana Using RNA-seq and Metabolite Profiling
Source: Front Plant Sci. 2016 Dec 20;7:1883. doi: 10.3389/fpls.2016.01883 (PMC5167740; doi:10.3389/fpls.2016.01883)
Supplement: Supplementary file 5 [file Data_Sheet_3.XLSX]

## Sheet: (A) P. alkekengi -exclusive
Supplementary Data Sheet 3 | Uniquely expressed unigenes in 2 different physalis plants.
(A) P. alkekengi-exclusive unigenes. The used threshold are FPKM = 0 in P. peruviana; FPKM ≥ 1 in P. alkekengi. Total number of unigenes = 234.
TMM-normalized FPKM was used.
unigene-ID (Physalis alkekengi)	unigene-ID (Physalis peruviana)	FPKM (Physalis alkekengi)	FPKM (Physalis peruviana)	Seq. Description	Seq. Length	#Hits	min. eValue	mean Similarity	#GOs	GOs	Enzyme Codes	InterProScan
c23724_g1_i1	c11966_g3_i4	8082	0	sedoheptulose- - chloroplastic-like	1731	10	0	0.887	16	F:sedoheptulose-bisphosphatase activity; P:sucrose biosynthetic process; P:defense response to bacterium; P:dephosphorylation; F:fructose 1,6-bisphosphate 1-phosphatase activity; C:chloroplast envelope; C:thylakoid; P:starch biosynthetic process; C:chloroplast stroma; C:apoplast; P:carbon utilization; P:fructose metabolic process; P:mannose metabolic process; P:gluconeogenesis; P:glycolysis; P:pe…	EC:3.1.3.11; EC:3.1.3.37	IPR023079 (PRINTS); IPR000146 (PIRSF); IPR000146 (PFAM); G3DSA:3.40.190.80 (GENE3D); G3DSA:3.30.540.10 (GENE3D); IPR000146 (PANTHER); PTHR11556:SF2 (PANTHER); IPR020548 (PROSITE_PATTERNS); NON_CYTOPLASMIC_DOMAIN (PHOBIUS); SIGNAL_PEPTIDE_H_REGION (PHOBIUS); SIGNAL_PEPTIDE_N_REGION (PHOBIUS); SIGNAL_PEPTIDE_C_REGION (PHOBIUS); SIGNAL_PEPTIDE (PHOBIUS); IPR000146 (HAMAP); SSF56655 (SUPERFAMILY)
c16341_g1_i2	c11776_g1_i1	2535.64	0	atp-dependent clp protease atp-binding subunit clpa homolog chloroplastic-like	3419	10	0	0.905	15	F:ATP-dependent peptidase activity; C:cell wall; C:chloroplast inner membrane; C:plastid stroma; P:chloroplast organization; F:protein homodimerization activity; C:chloroplast thylakoid membrane; P:ATP catabolic process; P:protein import into chloroplast stroma; F:ATP binding; P:regulation of chlorophyll biosynthetic process; C:mitochondrion; P:protein metabolic process; P:protein hexamerization;…	-	Coil (COILS); Coil (COILS); IPR001270 (PRINTS); IPR003593 (SMART); IPR019489 (SMART); IPR003959 (PFAM); G3DSA:1.10.8.60 (GENE3D); IPR027417 (G3DSA:3.40.50.GENE3D); IPR001943 (PFAM); IPR004176 (PFAM); IPR019489 (PFAM); IPR003959 (PFAM); IPR027417 (G3DSA:3.40.50.GENE3D); G3DSA:1.10.8.60 (GENE3D); IPR023150 (G3DSA:1.10.1780.GENE3D); PTHR11638:SF90 (PANTHER); PTHR11638 (PANTHER); IPR028299 (PROSITE_P…
c18260_g1_i1	c38365_g1_i1	1403	0	dead-box atp-dependent rna helicase 50-like	2839	10	0	0.715	1	F:hydrolase activity	-	no IPS match
c17525_g1_i1	c12282_g14_i19	1313	0	zinc finger protein constans-like 4-like	1362	10	9.58591e-162	0.683	4	P:red light signaling pathway; C:intracellular; P:regulation of photomorphogenesis; F:zinc ion binding	-	no IPS match
c13797_g1_i4	c12331_g4_i5	837.34	0	mitogen-activated protein kinase 9-like	2197	10	0	0.807	7	F:MAP kinase activity; P:protein autophosphorylation; P:response to reactive oxygen species; F:ATP binding; P:MAPK cascade; P:transmembrane receptor protein serine/threonine kinase signaling pathway; P:serine family amino acid metabolic process	EC:2.7.11.24	IPR002290 (SMART); G3DSA:1.10.510.10 (GENE3D); IPR000719 (PFAM); G3DSA:3.30.200.20 (GENE3D); PTHR24055:SF157 (PANTHER); PTHR24055 (PANTHER); IPR003527 (PROSITE_PATTERNS); IPR017441 (PROSITE_PATTERNS); IPR000719 (PROSITE_PROFILES); IPR011009 (SUPERFAMILY)
c6606_g1_i2	c12105_g1_i3	774.99	0	beta-amylase chloroplastic-like	2274	10	0	0.931	6	P:response to water deprivation; F:beta-amylase activity; P:starch catabolic process; C:nucleus; C:cytosol; P:sucrose metabolic process	EC:3.2.1.2	IPR001554 (PRINTS); IPR013781 (G3DSA:3.20.20.GENE3D); IPR001554 (PFAM); PTHR31352 (PANTHER); PTHR31352:SF1 (PANTHER); IPR018238 (PROSITE_PATTERNS); IPR017853 (SUPERFAMILY)
c16239_g3_i1	c11466_g1_i1	773	0	oxysterol-binding protein	1763	10	0	0.924	3	C:cytosol; F:sterol binding; P:double fertilization forming a zygote and endosperm	-	IPR000648 (PFAM); IPR000648 (PANTHER); PTHR10972:SF82 (PANTHER); IPR018494 (PROSITE_PATTERNS); SSF144000 (SUPERFAMILY)
c5788_g1_i1	c11309_g2_i3	630.47	0	bri1-kd interacting protein	1734	10	3.60149e-124	0.543	0	-		no IPS match
c15047_g1_i2	c11308_g1_i1	584.21	0	zinc finger family protein	2665	10	0	0.725	4	F:zinc ion binding; F:transferase activity, transferring acyl groups; C:integral to membrane; P:metabolic process	-	no IPS match
c15047_g1_i2	c11308_g1_i2	584.21	0	zinc finger family protein	2665	10	0	0.725	4	F:zinc ion binding; F:transferase activity, transferring acyl groups; C:integral to membrane; P:metabolic process	-	no IPS match
c23827_g1_i1	c12304_g1_i3	548	0	starch synthase 4 isoform 1	3502	10	0	0.782	4	P:starch metabolic process; F:starch synthase activity; P:glucan biosynthetic process; P:sucrose metabolic process	EC:2.4.1.21	Coil (COILS); Coil (COILS); Coil (COILS); Coil (COILS); Coil (COILS); Coil (COILS); IPR013534 (PFAM); IPR001296 (PFAM); G3DSA:3.40.50.2000 (GENE3D); IPR011835 (TIGRFAM); PTHR12526 (PANTHER); PTHR12526:SF304 (PANTHER); IPR011835 (HAMAP); SSF53756 (SUPERFAMILY)
c12471_g1_i1	c10849_g3_i1	528	0	ctp synthase family protein	2418	10	0	0.858	7	C:cytosol; P:glutamine metabolic process; F:CTP synthase activity; F:ATP binding; P:'de novo' CTP biosynthetic process; P:response to cadmium ion; P:pyrimidine nucleobase metabolic process	EC:6.3.4.2	IPR004468 (TIGRFAM); IPR029062 (G3DSA:3.40.50.GENE3D); IPR017926 (PFAM); IPR017456 (PFAM); IPR027417 (G3DSA:3.40.50.GENE3D); IPR004468 (PANTHER); PTHR11550:SF5 (PANTHER); SIGNAL_PEPTIDE_H_REGION (PHOBIUS); NON_CYTOPLASMIC_DOMAIN (PHOBIUS); SIGNAL_PEPTIDE_N_REGION (PHOBIUS); SIGNAL_PEPTIDE_C_REGION (PHOBIUS); SIGNAL_PEPTIDE (PHOBIUS); IPR017926 (PROSITE_PROFILES); IPR004468 (HAMAP); IPR027417 (SUP…
c13134_g1_i3	c11745_g1_i1	519.02	0	transcription factor gte10-like	3636	10	0	0.653	6	P:response to salt stress; P:response to cold; P:cellular response to potassium ion starvation; P:negative regulation of transcription, DNA-dependent; P:response to abscisic acid stimulus; F:protein binding	-	Coil (COILS); IPR001487 (PRINTS); IPR001487 (SMART); IPR001487 (PFAM); IPR001487 (G3DSA:1.20.920.GENE3D); PTHR22880 (PANTHER); PTHR22880:SF134 (PANTHER); IPR001487 (PROSITE_PROFILES); IPR027353 (PROSITE_PROFILES); IPR001487 (SUPERFAMILY)
c13878_g1_i3	c9620_g1_i2	498.22	0	u1 small nuclear ribonucleoprotein-70k	3540	10	7.48992e-72	0.754	9	P:positive regulation of transcription, DNA-dependent; F:RNA binding; P:production of miRNAs involved in gene silencing by miRNA; P:mRNA splicing, via spliceosome; P:post-translational protein modification; F:protein binding; F:nucleotide binding; P:production of siRNA involved in RNA interference; C:nucleus	-	IPR000504 (PFAM); IPR012677 (G3DSA:3.30.70.GENE3D); PTHR13952 (PANTHER); PTHR13952:SF5 (PANTHER); IPR000504 (PROSITE_PROFILES); SSF54928 (SUPERFAMILY)
c16653_g6_i1	c10347_g1_i6	487	0	protein phosphatase 2c 16-like isoform x1	2091	10	0	0.754	10	P:protein dephosphorylation; P:response to water deprivation; F:metal ion binding; P:response to heat; P:negative regulation of protein kinase activity; P:response to osmotic stress; F:protein serine/threonine phosphatase activity; P:photoinhibition; P:negative regulation of abscisic acid mediated signaling pathway; C:protein serine/threonine phosphatase complex	-	IPR001932 (G3DSA:3.60.40.GENE3D); IPR001932 (PFAM); IPR015655 (PANTHER); PTHR13832:SF269 (PANTHER); IPR000222 (PROSITE_PATTERNS); NON_CYTOPLASMIC_DOMAIN (PHOBIUS); SIGNAL_PEPTIDE_N_REGION (PHOBIUS); SIGNAL_PEPTIDE (PHOBIUS); SIGNAL_PEPTIDE_H_REGION (PHOBIUS); SIGNAL_PEPTIDE_C_REGION (PHOBIUS); IPR001932 (SUPERFAMILY)
c16229_g2_i6	c11264_g2_i3	479.07	0	paired amphipathic helix protein sin3-like 2-like	5527	10	0	0.823	2	P:regulation of transcription, DNA-dependent; C:nucleus	-	Coil (COILS); IPR013194 (SMART); IPR003822 (G3DSA:1.20.1160.GENE3D); IPR013194 (PFAM); IPR003822 (PFAM); PTHR12346 (PANTHER); IPR003822 (PROSITE_PROFILES); IPR003822 (PROSITE_PROFILES); IPR003822 (PROSITE_PROFILES); IPR003822 (SUPERFAMILY); IPR003822 (SUPERFAMILY); IPR003822 (SUPERFAMILY)
c13411_g3_i1	c12188_g6_i1	464.35	0	e3 ubiquitin-protein ligase xbat31-like	2108	10	0	0.862	2	F:zinc ion binding; F:protein binding	-	Coil (COILS); IPR002110 (SMART); IPR020683 (G3DSA:1.25.40.GENE3D); IPR020683 (PFAM); IPR013083 (G3DSA:3.30.40.GENE3D); IPR020683 (G3DSA:1.25.40.GENE3D); IPR002110 (PFAM); PTHR24128 (PANTHER); PTHR24128:SF14 (PANTHER); IPR017907 (PROSITE_PATTERNS); IPR001841 (PROSITE_PROFILES); IPR002110 (PROSITE_PROFILES); IPR002110 (PROSITE_PROFILES); IPR002110 (PROSITE_PROFILES); IPR020683 (PROSITE_PROFILES); I…
c16121_g1_i3	c12128_g1_i4	451.78	0	somatic embryogenesis receptor kinase 3b	2614	10	0	0.836	15	C:integral to membrane; P:oxidation-reduction process; P:peptidyl-tyrosine phosphorylation; F:protein serine/threonine kinase activity; F:receptor serine/threonine kinase binding; F:ATP binding; P:response to chitin; P:leaf senescence; F:2-alkenal reductase [NAD(P)] activity; P:brassinosteroid mediated signaling pathway; F:transmembrane receptor protein tyrosine kinase activity; P:negative regula…	EC:2.7.10.1; EC:1.3.1.74; EC:2.7.11	NON_CYTOPLASMIC_DOMAIN (PHOBIUS); NON_CYTOPLASMIC_DOMAIN (PHOBIUS); TRANSMEMBRANE (PHOBIUS); CYTOPLASMIC_DOMAIN (PHOBIUS); TRANSMEMBRANE (PHOBIUS); TMhelix (TMHMM); TMhelix (TMHMM)
c16207_g5_i1	c11413_g1_i4	448	0	oxidoreductase -like	1746	10	0	0.779	2	F:oxidoreductase activity; P:oxidation-reduction process		IPR006076 (PFAM); G3DSA:3.50.50.60 (GENE3D); PTHR13847 (PANTHER); PTHR13847:SF10 (PANTHER); SSF51905 (SUPERFAMILY)
c15543_g1_i1	c11953_g1_i6	378.86	0	protein pat1 homolog 1-like	2407	10	0	0.878	0	-		PTHR21551:SF1 (PANTHER); PTHR21551 (PANTHER)
c12550_g1_i2	c10440_g1_i1	374.03	0	atp binding	1785	10	0	0.864	6	F:non-membrane spanning protein tyrosine kinase activity; P:protein autophosphorylation; P:peptidyl-tyrosine phosphorylation; F:ATP binding; F:protein serine/threonine kinase activity; P:serine family amino acid metabolic process	EC:2.7.10.2; EC:2.7.11	IPR002290 (SMART); G3DSA:3.30.200.20 (GENE3D); IPR000719 (PFAM); G3DSA:1.10.510.10 (GENE3D); PTHR24420 (PANTHER); PTHR24420:SF680 (PANTHER); IPR008271 (PROSITE_PATTERNS); IPR017441 (PROSITE_PATTERNS); IPR000719 (PROSITE_PROFILES); IPR011009 (SUPERFAMILY)
c12314_g1_i1	c6846_g1_i2	340	0	hnh endonuclease isoform 1	796	10	2.04992e-99	0.878	3	F:endonuclease activity; P:nucleic acid phosphodiester bond hydrolysis; F:nucleic acid binding	-	IPR003615 (SMART); IPR002711 (PFAM)
c13801_g1_i2	c12330_g10_i2	335.11	0	probable sulfate transporter -like	2665	10	0	0.804	3	C:integral to membrane; P:sulfate transmembrane transport; F:secondary active sulfate transmembrane transporter activity	-	IPR001902 (TIGRFAM); IPR002645 (G3DSA:3.30.750.GENE3D); IPR002645 (PFAM); PF13792 (PFAM); IPR011547 (PFAM); PTHR11814:SF55 (PANTHER); PTHR11814 (PANTHER); IPR018045 (PROSITE_PATTERNS); TRANSMEMBRANE (PHOBIUS); TRANSMEMBRANE (PHOBIUS); NON_CYTOPLASMIC_DOMAIN (PHOBIUS); CYTOPLASMIC_DOMAIN (PHOBIUS); TRANSMEMBRANE (PHOBIUS); NON_CYTOPLASMIC_DOMAIN (PHOBIUS); CYTOPLASMIC_DOMAIN (PHOBIUS); NON_CYTOPLA…
c13801_g1_i2	c12330_g10_i13	335.11	0	probable sulfate transporter -like	2665	10	0	0.804	3	C:integral to membrane; P:sulfate transmembrane transport; F:secondary active sulfate transmembrane transporter activity	-	IPR001902 (TIGRFAM); IPR002645 (G3DSA:3.30.750.GENE3D); IPR002645 (PFAM); PF13792 (PFAM); IPR011547 (PFAM); PTHR11814:SF55 (PANTHER); PTHR11814 (PANTHER); IPR018045 (PROSITE_PATTERNS); TRANSMEMBRANE (PHOBIUS); TRANSMEMBRANE (PHOBIUS); NON_CYTOPLASMIC_DOMAIN (PHOBIUS); CYTOPLASMIC_DOMAIN (PHOBIUS); TRANSMEMBRANE (PHOBIUS); NON_CYTOPLASMIC_DOMAIN (PHOBIUS); CYTOPLASMIC_DOMAIN (PHOBIUS); NON_CYTOPLA…
c13801_g1_i2	c12330_g10_i18	335.11	0	probable sulfate transporter -like	2665	10	0	0.804	3	C:integral to membrane; P:sulfate transmembrane transport; F:secondary active sulfate transmembrane transporter activity	-	IPR001902 (TIGRFAM); IPR002645 (G3DSA:3.30.750.GENE3D); IPR002645 (PFAM); PF13792 (PFAM); IPR011547 (PFAM); PTHR11814:SF55 (PANTHER); PTHR11814 (PANTHER); IPR018045 (PROSITE_PATTERNS); TRANSMEMBRANE (PHOBIUS); TRANSMEMBRANE (PHOBIUS); NON_CYTOPLASMIC_DOMAIN (PHOBIUS); CYTOPLASMIC_DOMAIN (PHOBIUS); TRANSMEMBRANE (PHOBIUS); NON_CYTOPLASMIC_DOMAIN (PHOBIUS); CYTOPLASMIC_DOMAIN (PHOBIUS); NON_CYTOPLA…
c14818_g3_i1	c43028_g1_i1	312	0	partial	1020	10	4.25218e-10	0.97	0	-		no IPS match
c25026_g1_i1	c10868_g1_i2	305	0	vin3-like protein 1-like isoform x1	2629	10	0	0.777	7	P:positive regulation of histone H3-K27 methylation; P:vernalization response; P:positive regulation of histone H3-K4 methylation; C:chromatin silencing complex; P:regulation of flower development; P:negative regulation of gene expression, epigenetic; P:short-day photoperiodism, flowering	-	no IPS match
c14977_g2_i1	c11284_g2_i2	285	0	PREDICTED: uncharacterized protein LOC102596042 isoform X1	4200	10	0	0.646	0	-		no IPS match
c12130_g1_i2	c10368_g1_i1	283.24	0	rhomboid protease -like	1800	10	0	0.679	3	C:integral to membrane; P:proteolysis; F:serine-type endopeptidase activity	EC:3.4.21	IPR022764 (G3DSA:1.20.1540.GENE3D); IPR022764 (PFAM); PTHR22936:SF12 (PANTHER); IPR002610 (PANTHER); TRANSMEMBRANE (PHOBIUS); TRANSMEMBRANE (PHOBIUS); TRANSMEMBRANE (PHOBIUS); TRANSMEMBRANE (PHOBIUS); NON_CYTOPLASMIC_DOMAIN (PHOBIUS); CYTOPLASMIC_DOMAIN (PHOBIUS); NON_CYTOPLASMIC_DOMAIN (PHOBIUS); CYTOPLASMIC_DOMAIN (PHOBIUS); NON_CYTOPLASMIC_DOMAIN (PHOBIUS); CYTOPLASMIC_DOMAIN (PHOBIUS); TRANSM…
c16217_g3_i3	c11846_g2_i2	277.89	0	histone h4	756	10	2.73342e-48	1	14	C:cytosol; C:nucleosome; P:response to water deprivation; C:mitochondrion; C:nucleolus; C:plasmodesma; F:DNA binding; C:vacuolar membrane; C:thylakoid; P:nucleosome assembly; F:protein heterodimerization activity; C:chloroplast; C:Golgi apparatus; C:plasma membrane	-	no IPS match
c16311_g4_i2	c12052_g1_i2	276.92	0	ran gtpase binding	3762	10	0	0.835	6	F:metal ion binding; F:phospholipid binding; P:cortical protein anchoring; C:plasma membrane; C:cell cortex; F:protein binding	-	Coil (COILS); Coil (COILS); IPR000408 (PRINTS); IPR000306 (SMART); IPR013083 (G3DSA:3.30.40.GENE3D); IPR013591 (PFAM); IPR000306 (PFAM); IPR027988 (PFAM); IPR000408 (PFAM); IPR024774 (PFAM); IPR011993 (G3DSA:2.30.29.GENE3D); IPR009091 (G3DSA:2.130.10.GENE3D); PTHR22870 (PANTHER); PTHR22870:SF90 (PANTHER); IPR000408 (PROSITE_PATTERNS); IPR000408 (PROSITE_PATTERNS); IPR000408 (PROSITE_PROFILES); IP…
c16658_g2_i5	c10957_g1_i4	261.73	0	ethylene-responsive transcription factor-like protein at4g13040-like isoform x1	901	10	1.54137e-90	0.743	6	P:regulation of transcription, DNA-dependent; F:sequence-specific DNA binding transcription factor activity; F:DNA binding; C:nucleus; C:transcription factor complex; P:regulation of transcription, DNA-dependent	-	NON_CYTOPLASMIC_DOMAIN (PHOBIUS); CYTOPLASMIC_DOMAIN (PHOBIUS); TRANSMEMBRANE (PHOBIUS)
c13524_g2_i1	c12239_g7_i1	260	0	dna binding	3000	10	0	0.74	2	F:transcription cofactor activity; C:SAGA complex		Coil (COILS); IPR021950 (PFAM)
c13524_g2_i1	c12239_g7_i2	260	0	dna binding	3000	10	0	0.74	2	F:transcription cofactor activity; C:SAGA complex		Coil (COILS); IPR021950 (PFAM)
c14773_g1_i1	c11844_g2_i3	251.9	0	acyl- n-acyltransferases-like protein	1347	10	0	0.77	2	F:N-acetyltransferase activity; P:acyl-carrier-protein biosynthetic process	EC:2.3.1	no IPS match
c24448_g1_i1	c9299_g1_i1	246	0	5\ -amp-activated protein kinase- isoform 1	2023	10	0	0.667	0	-		Coil (COILS); PTHR10343:SF44 (PANTHER); PTHR10343 (PANTHER); IPR014756 (SUPERFAMILY)
c15073_g2_i2	c11100_g1_i2	245.72	0	senescence-related protein	2686	10	0	0.742	0	-		IPR009686 (PFAM); PTHR21068 (PANTHER); NON_CYTOPLASMIC_DOMAIN (PHOBIUS); CYTOPLASMIC_DOMAIN (PHOBIUS); TRANSMEMBRANE (PHOBIUS); TRANSMEMBRANE (PHOBIUS); CYTOPLASMIC_DOMAIN (PHOBIUS)
c5622_g1_i2	c11963_g1_i2	231.33	0	glutamate receptor -like	3331	10	0	0.831	13	F:extracellular-glutamate-gated ion channel activity; P:cellular response to acetate; C:integral to membrane; F:ionotropic glutamate receptor activity; P:calcium ion transmembrane transport; F:calcium channel activity; P:response to wounding; P:ionotropic glutamate receptor signaling pathway; P:cellular response to cold; P:cellular response to amino acid stimulus; P:cellular response to mechanica…	-	IPR017103 (PIRSF); IPR001320 (SMART); G3DSA:3.40.50.2300 (GENE3D); IPR001828 (PFAM); G3DSA:1.10.287.70 (GENE3D); G3DSA:3.40.190.10 (GENE3D); G3DSA:3.40.50.2300 (GENE3D); IPR001638 (PFAM); IPR001320 (PFAM); PTHR18966:SF153 (PANTHER); PTHR18966 (PANTHER); SIGNAL_PEPTIDE_C_REGION (PHOBIUS); CYTOPLASMIC_DOMAIN (PHOBIUS); SIGNAL_PEPTIDE_H_REGION (PHOBIUS); SIGNAL_PEPTIDE_N_REGION (PHOBIUS); TRANSMEMBR…
c15841_g2_i1	c12064_g1_i3	227	0	f-box lrr-repeat protein at5g02930-like	1573	10	1.41542e-39	0.53	1	F:protein binding		G3DSA:3.80.10.10 (GENE3D); IPR001810 (PFAM); PTHR32212 (PANTHER); PTHR32212:SF56 (PANTHER); IPR001810 (PROSITE_PROFILES); IPR001810 (SUPERFAMILY); SSF52047 (SUPERFAMILY)
c16179_g1_i5	c11994_g1_i8	222.19	0	uridine-cytidine kinase c-like	2336	10	0	0.864	7	F:uridine kinase activity; P:CTP salvage; F:phosphotransferase activity, alcohol group as acceptor; F:ATP binding; P:UMP salvage; P:phosphorylation; P:pyrimidine nucleobase metabolic process	EC:2.7.1.48	Coil (COILS); IPR000764 (PRINTS); IPR027417 (G3DSA:3.40.50.GENE3D); IPR006083 (PFAM); IPR023577 (G3DSA:2.40.320.GENE3D); IPR023577 (PFAM); PTHR10285 (PANTHER); PTHR10285:SF55 (PANTHER); TRANSMEMBRANE (PHOBIUS); CYTOPLASMIC_DOMAIN (PHOBIUS); NON_CYTOPLASMIC_DOMAIN (PHOBIUS); IPR023577 (SUPERFAMILY); IPR027417 (SUPERFAMILY); TMhelix (TMHMM)
c14392_g1_i1	c12141_g1_i1	221.28	0	centromere kinetochore protein zw10 homolog	3103	10	0	0.825	3	C:chromosome, centromeric region; P:mitosis; C:nucleus	-	IPR009361 (PFAM); PTHR12205:SF0 (PANTHER); PTHR12205 (PANTHER)
c16389_g1_i4	c12243_g1_i6	196.98	0	u-box domain-containing protein 32-like	2619	10	0	0.682	8	C:plasma membrane; P:response to stress; P:protein ubiquitination; F:protein kinase activity; P:protein phosphorylation; F:ATP binding; F:ubiquitin-protein ligase activity; C:ubiquitin ligase complex	EC:6.3.2.19	IPR014729 (G3DSA:3.40.50.GENE3D)
c11998_g1_i3	c12314_g1_i11	194.21	0	ring-finger protein	1933	10	0	0.77	7	P:cytokinin metabolic process; P:negative regulation of response to water deprivation; P:protein ubiquitination; F:ubiquitin-protein ligase activity; C:nucleus; F:zinc ion binding; P:auxin metabolic process	EC:6.3.2.19	no IPS match
c14655_g2_i1	c9628_g1_i3	190	0	f-box protein at4g00755-like	1124	10	0	0.786	1	F:protein binding		G3DSA:1.20.1280.50 (GENE3D); PTHR22844 (PANTHER); PTHR22844:SF176 (PANTHER); IPR001810 (SUPERFAMILY)
c9340_g1_i2	c9911_g1_i2	184.69	0	dead-box atp-dependent rna helicase 32-like	2635	10	0	0.787	5	F:RNA binding; C:nucleolus; F:ATP-dependent helicase activity; P:ATP catabolic process; F:ATP binding	-	Coil (COILS); IPR001650 (SMART); IPR014001 (SMART); IPR027417 (G3DSA:3.40.50.GENE3D); IPR025313 (PFAM); IPR027417 (G3DSA:3.40.50.GENE3D); IPR001650 (PFAM); IPR011545 (PFAM); PTHR24031 (PANTHER); PTHR24031:SF54 (PANTHER); IPR000629 (PROSITE_PATTERNS); IPR014001 (PROSITE_PROFILES); IPR014014 (PROSITE_PROFILES); IPR001650 (PROSITE_PROFILES); IPR027417 (SUPERFAMILY); IPR027417 (SUPERFAMILY)
c16373_g3_i5	c12229_g7_i1	180.29	0	late blight resistance protein homolog r1b-12-like	3657	10	0	0.632	2	P:defense response; F:ADP binding	-	no IPS match
c15167_g1_i3	c10920_g2_i4	178.31	0	PREDICTED: uncharacterized protein LOC101249748 isoform 2	3484	10	0	0.883	0	-		no IPS match
c11682_g2_i3	c11295_g1_i5	171.53	0	nuclear pore complex protein nup54-like	1364	10	0	0.762	2	C:nucleolus; C:nuclear pore	-	IPR025712 (PFAM); IPR024864 (PANTHER)
c12191_g1_i1	c6461_g1_i2	170.87	0	PREDICTED: uncharacterized protein LOC101256601 isoform 3	975	10	2.42238e-82	0.75	1	P:response to karrikin	-	no IPS match
c16389_g1_i3	c12243_g1_i6	165.67	0	receptor protein	3021	10	0	0.68	8	C:plasma membrane; P:response to stress; P:protein ubiquitination; F:protein kinase activity; P:protein phosphorylation; F:ATP binding; F:ubiquitin-protein ligase activity; C:ubiquitin ligase complex	EC:6.3.2.19	IPR014729 (G3DSA:3.40.50.GENE3D); IPR006016 (PFAM); SSF52402 (SUPERFAMILY)
c16314_g1_i3	c11635_g1_i1	162.67	0	diacylglycerol kinase 5-like isoform x1	3278	10	0	0.936	9	P:protein kinase C-activating G-protein coupled receptor signaling pathway; P:phosphorylation; F:NAD+ kinase activity; C:chloroplast; F:diacylglycerol kinase activity; P:nicotinamide metabolic process; P:nicotinate nucleotide metabolic process; P:phospholipid catabolic process; P:glycerolipid metabolic process	EC:2.7.1.107; EC:2.7.1.23	IPR001206 (SMART); IPR000756 (PFAM); IPR001206 (PFAM); PTHR11255:SF29 (PANTHER); PTHR11255 (PANTHER); IPR001206 (PROSITE_PROFILES); IPR016064 (SUPERFAMILY)
c16373_g3_i1	c12229_g7_i1	159.45	0	late blight resistance protein homolog r1b-12-like	3751	10	0	0.632	2	P:defense response; F:ADP binding	-	IPR000767 (PRINTS); IPR002182 (PFAM); IPR027417 (G3DSA:3.40.50.GENE3D); G3DSA:3.80.10.10 (GENE3D); PTHR23155 (PANTHER); PTHR23155:SF445 (PANTHER); IPR027417 (SUPERFAMILY); SSF52058 (SUPERFAMILY)
c15561_g2_i3	c9373_g1_i3	153	0	probable catabolite repression protein crec-like	2153	10	0	0.86	1	F:protein binding		IPR001680 (SMART); IPR001680 (PFAM); IPR015943 (G3DSA:2.130.10.GENE3D); IPR015943 (G3DSA:2.130.10.GENE3D); PTHR14107:SF16 (PANTHER); PTHR14107 (PANTHER); IPR017986 (PROSITE_PROFILES); IPR001680 (PROSITE_PROFILES); IPR017986 (SUPERFAMILY)
c13354_g1_i1	c11585_g2_i2	146.71	0	protein spa1-related 3-like isoform x1	3510	10	0	0.732	4	F:protein binding; P:protein phosphorylation; F:ATP binding; F:protein kinase activity	-	IPR001680 (SMART); IPR015943 (G3DSA:2.130.10.GENE3D); G3DSA:1.10.510.10 (GENE3D); IPR000719 (PFAM); IPR001680 (PFAM); PTHR22847:SF379 (PANTHER); PTHR22847 (PANTHER); IPR019775 (PROSITE_PATTERNS); IPR000719 (PROSITE_PROFILES); IPR017986 (PROSITE_PROFILES); IPR001680 (PROSITE_PROFILES); IPR011009 (SUPERFAMILY); IPR017986 (SUPERFAMILY)
c14394_g2_i4	c11224_g1_i3	145.03	0	PREDICTED: uncharacterized protein LOC102595100	2947	10	0	0.796	0	-		NON_CYTOPLASMIC_DOMAIN (PHOBIUS); TRANSMEMBRANE (PHOBIUS); CYTOPLASMIC_DOMAIN (PHOBIUS)
c15835_g3_i1	c11542_g2_i4	145	0		635	0			0	-		no IPS match
c13579_g2_i1	c11900_g3_i4	143.07	0	protein rik-like	2559	10	3.40686e-127	0.759	1	F:RNA binding		PTHR15744 (PANTHER); PTHR15744:SF0 (PANTHER)
c16608_g1_i1	c11454_g1_i1	141	0	uncharacterized wd repeat-containing	646	10	7.72685e-22	0.972	0	-		TRANSMEMBRANE (PHOBIUS); CYTOPLASMIC_DOMAIN (PHOBIUS); NON_CYTOPLASMIC_DOMAIN (PHOBIUS); TMhelix (TMHMM)
c31795_g1_i1	c6698_g1_i1	139	0	phosphatidic acid phosphohydrolase 2 isoform 10	2631	10	0	0.525	0	-		IPR007651 (PFAM); PTHR12181 (PANTHER); PTHR12181:SF12 (PANTHER)
c15743_g1_i3	c11407_g1_i3	138.04	0	uncharacterized aarf domain-containing protein kinase chloroplastic-like	2779	10	1.40647e-175	0.865	5	C:plastoglobule; C:plasma membrane; F:protein kinase activity; P:protein phosphorylation; F:ATP binding	-	IPR004147 (PFAM); G3DSA:3.30.200.20 (GENE3D); PTHR10566:SF56 (PANTHER); PTHR10566 (PANTHER); IPR011009 (SUPERFAMILY)
c38614_g1_i1	c10405_g2_i1	135	0	probable wrky transcription factor 21-like	1206	10	1.93206e-118	0.719	1	F:binding	-	Coil (COILS); PTHR31282:SF3 (PANTHER); PTHR31282 (PANTHER)
c15214_g1_i3	c10885_g1_i6	130.89	0	inactive poly	3000	10	0	0.598	5	P:response to chemical stimulus; P:single-organism process; P:metabolic process; P:response to stress; F:NAD+ ADP-ribosyltransferase activity	EC:2.4.2.30	no IPS match
c11610_g2_i1	c9094_g1_i3	129.86	0	dicer-like protein 1-like	3179	10	3.92262e-18	0.567	1	P:RNA metabolic process	-	no IPS match
c16373_g3_i2	c12229_g7_i1	129.68	0	late blight resistance protein homolog r1b-12-like	3829	10	0	0.632	2	P:defense response; F:ADP binding	-	no IPS match
c13354_g1_i2	c11585_g2_i2	129.29	0	protein spa1-related 3-like isoform x1	3464	10	0	0.775	5	F:oxidoreductase activity; F:protein binding; F:protein kinase activity; F:ATP binding; P:protein phosphorylation	-	IPR020472 (PRINTS); IPR001680 (SMART); IPR015943 (G3DSA:2.130.10.GENE3D); G3DSA:1.10.510.10 (GENE3D); IPR000719 (PFAM); IPR001680 (PFAM); PTHR22847 (PANTHER); PTHR22847:SF379 (PANTHER); IPR019775 (PROSITE_PATTERNS); IPR019775 (PROSITE_PATTERNS); IPR017986 (PROSITE_PROFILES); IPR000719 (PROSITE_PROFILES); IPR001680 (PROSITE_PROFILES); IPR001680 (PROSITE_PROFILES); IPR017986 (SUPERFAMILY); IPR01100…
c6068_g1_i2	c28622_g2_i1	128.75	0	tsl-kinase interacting protein 1-like	3014	10	0	0.736	4	C:nucleus; F:chromatin binding; F:DNA binding; C:chromatin	-	no IPS match
c16441_g2_i1	c11468_g1_i4	127	0	pentatricopeptide repeat-containing protein mitochondrial-like	1397	10	0	0.728	1	F:protein binding		IPR002885 (PFAM); IPR011990 (G3DSA:1.25.40.GENE3D); IPR002885 (TIGRFAM); IPR002885 (PFAM); PTHR24015:SF416 (PANTHER); PTHR24015 (PANTHER); IPR002885 (PROSITE_PROFILES); IPR002885 (PROSITE_PROFILES); IPR002885 (PROSITE_PROFILES); IPR002885 (PROSITE_PROFILES); IPR002885 (PROSITE_PROFILES); IPR002885 (PROSITE_PROFILES); IPR002885 (PROSITE_PROFILES); IPR002885 (PROSITE_PROFILES); IPR002885 (PROSITE_P…
c16441_g2_i1	c11468_g1_i5	127	0	pentatricopeptide repeat-containing protein mitochondrial-like	1397	10	0	0.728	1	F:protein binding		IPR002885 (PFAM); IPR011990 (G3DSA:1.25.40.GENE3D); IPR002885 (TIGRFAM); IPR002885 (PFAM); PTHR24015:SF416 (PANTHER); PTHR24015 (PANTHER); IPR002885 (PROSITE_PROFILES); IPR002885 (PROSITE_PROFILES); IPR002885 (PROSITE_PROFILES); IPR002885 (PROSITE_PROFILES); IPR002885 (PROSITE_PROFILES); IPR002885 (PROSITE_PROFILES); IPR002885 (PROSITE_PROFILES); IPR002885 (PROSITE_PROFILES); IPR002885 (PROSITE_P…
c106_g1_i1	c10756_g1_i2	126.96	0	pentatricopeptide repeat-containing protein at5g38730-like	3690	10	0	0.839	1	F:protein binding		IPR011990 (G3DSA:1.25.40.GENE3D); IPR002885 (TIGRFAM); IPR002885 (PFAM); IPR002885 (PFAM); IPR002885 (PFAM); IPR002885 (PFAM); PTHR24015:SF279 (PANTHER); PTHR24015 (PANTHER); NON_CYTOPLASMIC_DOMAIN (PHOBIUS); CYTOPLASMIC_DOMAIN (PHOBIUS); TRANSMEMBRANE (PHOBIUS); IPR002885 (PROSITE_PROFILES); IPR002885 (PROSITE_PROFILES); IPR002885 (PROSITE_PROFILES); IPR002885 (PROSITE_PROFILES); IPR002885 (PROS…
c52024_g1_i1	c9135_g1_i2	121	0	probable beta- -galactosyltransferase 19-like	1722	10	0	0.907	6	F:galactosylxylosylprotein 3-beta-galactosyltransferase activity; C:Golgi apparatus; F:carbohydrate binding; P:protein glycosylation; C:integral to membrane; P:chondroitin sulfate biosynthetic process	EC:2.4.1.134	IPR001079 (SMART); IPR001079 (PFAM); IPR013320 (G3DSA:2.60.120.GENE3D); IPR002659 (PFAM); IPR002659 (PANTHER); PTHR11214:SF92 (PANTHER); IPR001079 (PROSITE_PROFILES); IPR008985 (SUPERFAMILY)
c13475_g1_i2	c10371_g1_i2	114.41	0	eukaryotic peptide chain release factor gtp-binding subunit erf3a-like isoform x2	3207	10	0	0.871	8	F:translation release factor activity; P:GTP catabolic process; F:GTPase activity; F:GTP binding; C:ribosome; P:'de novo' cotranslational protein folding; P:regulation of translational termination; C:translation release factor complex	-	IPR004160 (PFAM); IPR004161 (PFAM); IPR027417 (G3DSA:3.40.50.GENE3D); G3DSA:2.40.30.10 (GENE3D); G3DSA:2.40.30.10 (GENE3D); IPR000795 (PFAM); PTHR23115 (PANTHER); PTHR23115:SF36 (PANTHER); IPR009001 (SUPERFAMILY); IPR027417 (SUPERFAMILY); IPR009000 (SUPERFAMILY)
c14300_g1_i1	c11339_g1_i4	107.13	0	sirohydrochlorin ferrochelatase-like	1199	10	3.74903e-62	0.897	7	F:metal ion binding; F:sirohydrochlorin ferrochelatase activity; P:siroheme biosynthetic process; P:response to oxidative stress; P:cobalamin biosynthetic process; F:sirohydrochlorin cobaltochelatase activity; C:chloroplast	EC:4.99.1.3; EC:4.99.1.4	CYTOPLASMIC_DOMAIN (PHOBIUS); TRANSMEMBRANE (PHOBIUS); NON_CYTOPLASMIC_DOMAIN (PHOBIUS); TMhelix (TMHMM)
c16584_g2_i3	c9247_g1_i4	102.93	0	u-box domain-containing protein 34-like	2288	10	0	0.71	8	P:response to stress; P:protein ubiquitination; P:protein phosphorylation; F:ATP binding; F:ubiquitin-protein ligase activity; F:protein serine/threonine kinase activity; C:ubiquitin ligase complex; P:serine family amino acid metabolic process	EC:2.7.11; EC:6.3.2.19	Coil (COILS); Coil (COILS); IPR014729 (G3DSA:3.40.50.GENE3D); IPR001245 (PFAM); IPR006016 (PFAM); G3DSA:3.30.200.20 (GENE3D); PTHR24420:SF641 (PANTHER); PTHR24420 (PANTHER); IPR017441 (PROSITE_PATTERNS); IPR011009 (SUPERFAMILY); SSF52402 (SUPERFAMILY)
c15633_g2_i1	c12322_g1_i1	102	0	protein isoform 1	1154	10	0	0.732	0	-		Coil (COILS); Coil (COILS); IPR018816 (PFAM); PTHR21737 (PANTHER); PTHR21737:SF4 (PANTHER)
c15633_g2_i1	c12322_g1_i2	102	0	protein isoform 1	1154	10	0	0.732	0	-		Coil (COILS); Coil (COILS); IPR018816 (PFAM); PTHR21737 (PANTHER); PTHR21737:SF4 (PANTHER)
c12391_g1_i3	c10690_g1_i5	91.12	0	heterogeneous nuclear ribonucleoprotein 1-like	1988	10	4.12829e-123	0.839	2	F:nucleic acid binding; F:nucleotide binding	-	IPR000504 (SMART); IPR000504 (PFAM); IPR012677 (G3DSA:3.30.70.GENE3D); PTHR24012:SF308 (PANTHER); PTHR24012 (PANTHER); IPR000504 (PROSITE_PROFILES); IPR000504 (PROSITE_PROFILES); SSF54928 (SUPERFAMILY); SSF54928 (SUPERFAMILY)
c4569_g1_i1	c11014_g2_i1	91	0	transcription factor bhlh62-like	878	10	2.3088e-83	0.76	1	F:protein dimerization activity	-	PTHR12565:SF70 (PANTHER); PTHR12565 (PANTHER)
c14394_g2_i2	c11224_g1_i3	88.51	0	PREDICTED: uncharacterized protein LOC102595100	2710	10	4.51908e-140	0.798	0	-		CYTOPLASMIC_DOMAIN (PHOBIUS); TRANSMEMBRANE (PHOBIUS); NON_CYTOPLASMIC_DOMAIN (PHOBIUS)
c16389_g1_i1	c12243_g1_i6	87.5	0	u-box domain-containing protein 32-like isoform x2	2388	10	0	0.727	8	C:plasma membrane; P:response to stress; P:protein ubiquitination; F:protein kinase activity; P:protein phosphorylation; F:ATP binding; F:ubiquitin-protein ligase activity; C:ubiquitin ligase complex	EC:6.3.2.19	no IPS match
c4644_g1_i1	c10528_g2_i1	87	0	protein bccip homolog	1257	10	0	0.764	0	-		IPR025602 (PIRSF); IPR025602 (PFAM); IPR025602 (PANTHER); SIGNAL_PEPTIDE_H_REGION (PHOBIUS); SIGNAL_PEPTIDE_C_REGION (PHOBIUS); SIGNAL_PEPTIDE_N_REGION (PHOBIUS); SIGNAL_PEPTIDE (PHOBIUS); NON_CYTOPLASMIC_DOMAIN (PHOBIUS); SignalP-TM (SIGNALP_GRAM_POSITIVE)
c15746_g1_i3	c12290_g2_i3	85.56	0	thioredoxin reductase 2-like	2965	10	2.593e-09	0.563	2	P:cellular process; P:single-organism process	-	IPR026960 (PFAM)
c16452_g4_i2	c12182_g1_i1	84.46	0	tmv resistance protein n-like	2331	10	8.66614e-159	0.554	1	F:protein binding	-	G3DSA:3.80.10.10 (GENE3D); IPR001611 (PFAM); PTHR23155 (PANTHER); PTHR23155:SF461 (PANTHER); SSF52047 (SUPERFAMILY)
c16620_g3_i1	c9217_g1_i1	76.45	0	probable protein phosphatase 2c 35-like	1076	10	1.37964e-118	0.879	5	P:protein dephosphorylation; F:metal ion binding; F:protein serine/threonine phosphatase activity; C:plasma membrane; C:protein serine/threonine phosphatase complex	-	IPR001932 (PFAM); IPR001932 (G3DSA:3.60.40.GENE3D); IPR015655 (PANTHER); PTHR13832:SF238 (PANTHER); IPR000222 (PROSITE_PATTERNS); IPR001932 (SUPERFAMILY)
c10409_g1_i1	c11802_g1_i7	75.69	0	mate efflux family protein chloroplastic-like isoform x1	2103	10	0	0.72	4	C:membrane; F:drug transmembrane transporter activity; P:drug transmembrane transport; F:antiporter activity	-	IPR002528 (TIGRFAM); IPR002528 (PFAM); PTHR11206 (PANTHER); PTHR11206:SF101 (PANTHER); TRANSMEMBRANE (PHOBIUS); TRANSMEMBRANE (PHOBIUS); NON_CYTOPLASMIC_DOMAIN (PHOBIUS); CYTOPLASMIC_DOMAIN (PHOBIUS); NON_CYTOPLASMIC_DOMAIN (PHOBIUS); TRANSMEMBRANE (PHOBIUS); CYTOPLASMIC_DOMAIN (PHOBIUS); TMhelix (TMHMM); TMhelix (TMHMM); TMhelix (TMHMM)
c16535_g5_i2	c10390_g1_i3	74.34	0	folylpolyglutamate synthase-like isoform x2	2093	10	0	0.799	3	P:folic acid-containing compound biosynthetic process; F:tetrahydrofolylpolyglutamate synthase activity; F:ATP binding	-	IPR001645 (TIGRFAM); IPR013221 (PFAM); IPR013221 (G3DSA:3.40.1190.GENE3D); IPR001645 (PANTHER); PTHR11136:SF5 (PANTHER); IPR018109 (PROSITE_PATTERNS); IPR013221 (SUPERFAMILY)
c17425_g1_i1	c9121_g1_i1	74	0		1073	0			0	-		no IPS match
c17425_g1_i1	c9121_g1_i4	74	0		1073	0			0	-		no IPS match
c15278_g1_i6	c11182_g1_i3	72.87	0	PREDICTED: uncharacterized protein LOC102579538 isoform X1	1981	10	0	0.787	0	-		IPR007877 (PFAM); PTHR31210:SF3 (PANTHER); PTHR31210 (PANTHER); TRANSMEMBRANE (PHOBIUS); CYTOPLASMIC_DOMAIN (PHOBIUS); NON_CYTOPLASMIC_DOMAIN (PHOBIUS); TMhelix (TMHMM)
c15278_g1_i6	c11182_g1_i5	72.87	0	PREDICTED: uncharacterized protein LOC102579538 isoform X1	1981	10	0	0.787	0	-		IPR007877 (PFAM); PTHR31210:SF3 (PANTHER); PTHR31210 (PANTHER); TRANSMEMBRANE (PHOBIUS); CYTOPLASMIC_DOMAIN (PHOBIUS); NON_CYTOPLASMIC_DOMAIN (PHOBIUS); TMhelix (TMHMM)
c14749_g1_i1	c10711_g2_i1	72.51	0	polyubiquitin containing 7 ubiquitin monomers	464	10	1.48274e-103	1	4	P:response to UV-B; C:vacuole; P:response to salicylic acid stimulus; C:nucleus	-	no IPS match
c16214_g1_i1	c12349_g3_i7	72	0	probable wrky transcription factor 2-like	1928	10	6.27225e-91	0.678	2	F:DNA binding; P:seed development	-	no IPS match
c16214_g1_i1	c12349_g3_i8	72	0	probable wrky transcription factor 2-like	1928	10	6.27225e-91	0.678	2	F:DNA binding; P:seed development	-	no IPS match
c14839_g3_i1	c11669_g2_i3	71	0	golgin subfamily a member 5-like	1604	10	3.83481e-36	0.671	0	-		no IPS match
c106_g1_i2	c10756_g1_i2	70.04	0	pentatricopeptide repeat-containing protein at5g38730-like	3580	10	0	0.839	1	F:protein binding		IPR011990 (G3DSA:1.25.40.GENE3D); IPR002885 (TIGRFAM); IPR002885 (PFAM); IPR002885 (PFAM); IPR002885 (PFAM); IPR002885 (PFAM); PTHR24015:SF279 (PANTHER); PTHR24015 (PANTHER); NON_CYTOPLASMIC_DOMAIN (PHOBIUS); CYTOPLASMIC_DOMAIN (PHOBIUS); TRANSMEMBRANE (PHOBIUS); IPR002885 (PROSITE_PROFILES); IPR002885 (PROSITE_PROFILES); IPR002885 (PROSITE_PROFILES); IPR002885 (PROSITE_PROFILES); IPR002885 (PROS…
c11785_g1_i3	c10929_g1_i2	64.16	0	general transcription factor 3c polypeptide 5-like	2403	10	0	0.698	0	-		Coil (COILS); IPR019136 (PFAM); PTHR13230 (PANTHER)
c14394_g2_i3	c11224_g1_i3	63.77	0	PREDICTED: uncharacterized protein LOC102595100	3220	10	0	0.799	0	-		no IPS match
c14394_g2_i1	c11224_g1_i3	63.47	0	PREDICTED: uncharacterized protein LOC102595100	2983	10	1.41559e-175	0.782	0	-		no IPS match
c13684_g2_i3	c9184_g1_i4	60.81	0	PREDICTED: uncharacterized protein At3g49720-like	2603	10	6.2425e-123	0.905	8	C:Golgi membrane; P:homogalacturonan metabolic process; C:endosome; C:plasma membrane; C:vacuolar membrane; P:pectin metabolic process; C:trans-Golgi network; C:chloroplast thylakoid membrane	-	TRANSMEMBRANE (PHOBIUS); CYTOPLASMIC_DOMAIN (PHOBIUS); NON_CYTOPLASMIC_DOMAIN (PHOBIUS)
c14081_g1_i1	c8079_g1_i3	58.71	0	ap-5 complex subunit zeta-1-like	2326	10	5.65182e-145	0.738	2	C:AP-5 adaptor complex; F:binding	-	IPR011989 (G3DSA:1.25.10.GENE3D); IPR028222 (PFAM); PTHR12181:SF29 (PANTHER); PTHR12181 (PANTHER); IPR016024 (SUPERFAMILY)
c12209_g1_i1	c10357_g1_i2	56.06	0	btb poz domain-containing protein at2g30600-like isoform x1	2503	10	0	0.807	2	P:cell adhesion; F:protein binding	-	IPR011705 (SMART); IPR000210 (SMART); IPR022041 (PFAM); IPR013069 (PFAM); IPR011333 (G3DSA:3.30.710.GENE3D); IPR011705 (PFAM); PTHR24413:SF92 (PANTHER); PTHR24413 (PANTHER); IPR000210 (PROSITE_PROFILES); IPR000210 (PROSITE_PROFILES); IPR011333 (SUPERFAMILY); IPR011333 (SUPERFAMILY)
c45813_g1_i1	c10695_g1_i4	55	0	glyoxysomal fatty acid beta-oxidation multifunctional protein mfp-a-like	1402	10	7.22705e-175	0.821	11	F:3-hydroxyacyl-CoA dehydrogenase activity; C:cell part; F:coenzyme binding; P:oxidation-reduction process; P:isoleucine catabolic process; P:leucine catabolic process; P:lysine catabolic process; P:tryptophan metabolic process; P:valine catabolic process; P:fatty acid biosynthetic process; P:benzoate metabolic process	EC:1.1.1.35	no IPS match
c45813_g1_i1	c10695_g1_i5	55	0	glyoxysomal fatty acid beta-oxidation multifunctional protein mfp-a-like	1402	10	7.22705e-175	0.821	11	F:3-hydroxyacyl-CoA dehydrogenase activity; C:cell part; F:coenzyme binding; P:oxidation-reduction process; P:isoleucine catabolic process; P:leucine catabolic process; P:lysine catabolic process; P:tryptophan metabolic process; P:valine catabolic process; P:fatty acid biosynthetic process; P:benzoate metabolic process	EC:1.1.1.35	no IPS match
c15654_g1_i2	c11600_g3_i2	54	0	pentatricopeptide repeat-containing protein mitochondrial-like	2006	10	0	0.741	1	F:protein binding		IPR011990 (G3DSA:1.25.40.GENE3D); IPR002885 (PFAM); IPR002885 (TIGRFAM); IPR002885 (PFAM); IPR002885 (PFAM); PTHR24015 (PANTHER); PTHR24015:SF348 (PANTHER); IPR002885 (PROSITE_PROFILES); IPR002885 (PROSITE_PROFILES); IPR002885 (PROSITE_PROFILES); IPR002885 (PROSITE_PROFILES); IPR002885 (PROSITE_PROFILES); IPR002885 (PROSITE_PROFILES); IPR002885 (PROSITE_PROFILES); IPR002885 (PROSITE_PROFILES); SS…
c14744_g1_i1	c12195_g2_i6	50.89	0		1056	0			0	-		TMhelix (TMHMM)
c14744_g1_i1	c12195_g2_i7	50.89	0		1056	0			0	-		TMhelix (TMHMM)
c52060_g1_i1	c11450_g1_i1	48	0	pentatricopeptide repeat-containing protein at1g55630-like	1807	10	0	0.926	0	-		IPR002885 (PFAM); IPR002885 (PFAM); IPR002885 (TIGRFAM); PTHR24015 (PANTHER); PTHR24015:SF361 (PANTHER); IPR002885 (PROSITE_PROFILES); IPR002885 (PROSITE_PROFILES); IPR002885 (PROSITE_PROFILES); IPR002885 (PROSITE_PROFILES); IPR002885 (PROSITE_PROFILES); IPR002885 (PROSITE_PROFILES); IPR002885 (PROSITE_PROFILES); IPR002885 (PROSITE_PROFILES)
c16653_g4_i1	c11925_g1_i5	48	0	ac091627_10hsp20 alpha crystallin family protein	467	10	1.32783e-54	0.817	0	-		IPR008978 (G3DSA:2.60.40.GENE3D); IPR002068 (PFAM); PTHR11527 (PANTHER); PTHR11527:SF98 (PANTHER); IPR002068 (PROSITE_PROFILES); IPR008978 (SUPERFAMILY)
c14058_g1_i3	c11067_g1_i3	45.81	0	probable receptor-like protein kinase at5g15080-like	2215	10	0	0.843	4	C:plasma membrane; F:protein kinase activity; P:protein phosphorylation; F:ATP binding	-	SIGNAL_PEPTIDE_N_REGION (PHOBIUS); SIGNAL_PEPTIDE_C_REGION (PHOBIUS); SIGNAL_PEPTIDE_H_REGION (PHOBIUS); NON_CYTOPLASMIC_DOMAIN (PHOBIUS); SIGNAL_PEPTIDE (PHOBIUS); TMhelix (TMHMM)
c15743_g1_i4	c11407_g1_i3	45.51	0	uncharacterized aarf domain-containing protein kinase chloroplastic-like	2814	10	1.42834e-175	0.865	5	C:plastoglobule; C:plasma membrane; F:protein kinase activity; P:protein phosphorylation; F:ATP binding	-	no IPS match
c45097_g1_i1	c12295_g2_i7	44	0	transcriptional corepressor leunig-like	1081	10	3.21449e-171	0.708	1	F:protein binding		IPR020472 (PRINTS); IPR001680 (SMART); IPR001680 (PFAM); IPR015943 (G3DSA:2.130.10.GENE3D); PTHR22847:SF403 (PANTHER); PTHR22847 (PANTHER); IPR019775 (PROSITE_PATTERNS); IPR017986 (PROSITE_PROFILES); IPR001680 (PROSITE_PROFILES); IPR001680 (PROSITE_PROFILES); IPR001680 (PROSITE_PROFILES); IPR017986 (SUPERFAMILY)
c12191_g1_i2	c6461_g1_i2	41.13	0	PREDICTED: uncharacterized protein LOC101256601 isoform 3	761	10	1.90205e-83	0.75	1	P:response to karrikin	-	no IPS match
c724_g2_i1	c12508_g1_i1	41	0	nitrate transporter -like	1339	10	0	0.755	3	C:membrane; P:transport; F:transporter activity		TRANSMEMBRANE (PHOBIUS); CYTOPLASMIC_DOMAIN (PHOBIUS); TRANSMEMBRANE (PHOBIUS); NON_CYTOPLASMIC_DOMAIN (PHOBIUS); SIGNAL_PEPTIDE_N_REGION (PHOBIUS); SIGNAL_PEPTIDE (PHOBIUS); SIGNAL_PEPTIDE_C_REGION (PHOBIUS); SIGNAL_PEPTIDE_H_REGION (PHOBIUS); NON_CYTOPLASMIC_DOMAIN (PHOBIUS); PS51257 (PROSITE_PROFILES); SignalP-TM (SIGNALP_GRAM_POSITIVE)
c9451_g1_i3	c11043_g1_i6	40.42	0	maf-like protein ddb_g0281937-like isoform 1	1628	10	2.2624e-89	0.924	1	C:cytoplasm	-	IPR029001 (G3DSA:3.90.950.GENE3D); IPR003697 (PFAM); PTHR11746:SF66 (PANTHER); PTHR11746 (PANTHER); IPR029001 (SUPERFAMILY)
c6505_g2_i1	c10426_g2_i1	37	0	serine threonine-protein phosphatase 7 long form homolog	1433	10	1.81445e-166	0.733	4	F:coenzyme binding; F:UDP-glucose 4-epimerase activity; P:galactose metabolic process; P:nucleotide-sugar metabolic process	EC:5.1.3.2	IPR016040 (G3DSA:3.40.50.GENE3D); IPR001509 (PFAM); PTHR10366 (PANTHER); IPR005886 (PTHR10366:PANTHER); TRANSMEMBRANE (PHOBIUS); NON_CYTOPLASMIC_DOMAIN (PHOBIUS); CYTOPLASMIC_DOMAIN (PHOBIUS); SSF51735 (SUPERFAMILY); TMhelix (TMHMM); TMhelix (TMHMM)
c37572_g1_i1	c10548_g1_i2	37	0	PREDICTED: uncharacterized protein LOC101261408	1124	10	6.97039e-137	0.809	2	P:metabolic process; F:hydrolase activity	-	CYTOPLASMIC_DOMAIN (PHOBIUS); NON_CYTOPLASMIC_DOMAIN (PHOBIUS); CYTOPLASMIC_DOMAIN (PHOBIUS); TRANSMEMBRANE (PHOBIUS); TRANSMEMBRANE (PHOBIUS); TRANSMEMBRANE (PHOBIUS); CYTOPLASMIC_DOMAIN (PHOBIUS); NON_CYTOPLASMIC_DOMAIN (PHOBIUS); TRANSMEMBRANE (PHOBIUS); TRANSMEMBRANE (PHOBIUS); NON_CYTOPLASMIC_DOMAIN (PHOBIUS); TMhelix (TMHMM); TMhelix (TMHMM); TMhelix (TMHMM); TMhelix (TMHMM); TMhelix (TMHMM)
c15278_g1_i2	c11182_g1_i3	37	0	PREDICTED: uncharacterized protein LOC102579538 isoform X1	2311	10	0	0.804	0	-		IPR007877 (PFAM); PTHR31210 (PANTHER); PTHR31210:SF3 (PANTHER); TRANSMEMBRANE (PHOBIUS); CYTOPLASMIC_DOMAIN (PHOBIUS); NON_CYTOPLASMIC_DOMAIN (PHOBIUS); TMhelix (TMHMM)
c15278_g1_i2	c11182_g1_i5	37	0	PREDICTED: uncharacterized protein LOC102579538 isoform X1	2311	10	0	0.804	0	-		IPR007877 (PFAM); PTHR31210 (PANTHER); PTHR31210:SF3 (PANTHER); TRANSMEMBRANE (PHOBIUS); CYTOPLASMIC_DOMAIN (PHOBIUS); NON_CYTOPLASMIC_DOMAIN (PHOBIUS); TMhelix (TMHMM)
c16434_g7_i1	c27665_g1_i1	37	0		492	0			0	-		no IPS match
c12059_g1_i2	c12167_g1_i4	36.19	0	mediator of rna polymerase ii transcription subunit 28-like	1094	10	2.23341e-63	0.708	1	C:mediator complex	-	Coil (COILS)
c7737_g1_i2	c1782_g1_i1	34.83	0	PREDICTED: uncharacterized protein LOC102596193	1598	10	1.35134e-157	0.824	3	C:endosome; C:trans-Golgi network; C:Golgi apparatus	-	PTHR31485 (PANTHER); PTHR31485:SF3 (PANTHER); SIGNAL_PEPTIDE_N_REGION (PHOBIUS); SIGNAL_PEPTIDE_C_REGION (PHOBIUS); SIGNAL_PEPTIDE (PHOBIUS); SIGNAL_PEPTIDE_H_REGION (PHOBIUS); NON_CYTOPLASMIC_DOMAIN (PHOBIUS); TMhelix (TMHMM)
c51257_g1_i1	c22251_g1_i1	34	0	translocase of chloroplast chloroplastic-like	1162	8	5.63831e-28	0.5775	2	F:zinc ion binding; F:nucleic acid binding		IPR001878 (G3DSA:4.10.60.GENE3D); IPR001878 (PROSITE_PROFILES); IPR001878 (SUPERFAMILY)
c15743_g1_i2	c11407_g1_i3	33.09	0	uncharacterized aarf domain-containing protein kinase chloroplastic-like	3385	10	1.76372e-175	0.871	5	C:plastoglobule; C:plasma membrane; F:protein kinase activity; P:protein phosphorylation; F:ATP binding	-	IPR004147 (PFAM); G3DSA:3.30.200.20 (GENE3D); PTHR10566:SF56 (PANTHER); PTHR10566 (PANTHER); IPR011009 (SUPERFAMILY)
c6029_g1_i1	c10124_g2_i2	30	0	fatty acid amide hydrolase-like	934	10	5.45262e-154	0.84	6	P:defense response to bacterium; F:carbon-nitrogen ligase activity, with glutamine as amido-N-donor; P:N-acylethanolamine metabolic process; C:Golgi apparatus; C:vacuolar membrane; F:N-(long-chain-acyl)ethanolamine deacylase activity	EC:3.5.1.60	IPR000120 (PFAM); IPR023631 (G3DSA:3.90.1300.GENE3D); IPR000120 (PANTHER); PTHR11895:SF44 (PANTHER); TRANSMEMBRANE (PHOBIUS); CYTOPLASMIC_DOMAIN (PHOBIUS); NON_CYTOPLASMIC_DOMAIN (PHOBIUS); IPR023631 (SUPERFAMILY); TMhelix (TMHMM)
c15167_g1_i1	c10920_g2_i4	29.7	0	PREDICTED: uncharacterized protein LOC101249748 isoform 2	3160	10	0	0.883	0	-		no IPS match
c16148_g1_i3	c12028_g1_i4	29.59	0	retrotransposon expressed	1650	10	0	0.641	3	F:ion binding; P:DNA integration; F:nucleic acid binding	-	IPR025724 (PFAM); IPR001584 (PFAM); IPR012337 (G3DSA:3.30.420.GENE3D); PTHR11439 (PANTHER); PTHR11439:SF127 (PANTHER); IPR001584 (PROSITE_PROFILES); SignalP-TM (SIGNALP_GRAM_POSITIVE); IPR012337 (SUPERFAMILY)
c10458_g1_i1	c7092_g1_i2	29	0		611	0			0	-		NON_CYTOPLASMIC_DOMAIN (PHOBIUS); CYTOPLASMIC_DOMAIN (PHOBIUS); TRANSMEMBRANE (PHOBIUS); TMhelix (TMHMM)
c9844_g1_i1	c10530_g1_i2	27.98	0	pentatricopeptide repeat-containing protein at2g41720-like	2632	10	0	0.877	1	F:protein binding		IPR011990 (G3DSA:1.25.40.GENE3D); IPR002885 (TIGRFAM); IPR002885 (PFAM); IPR002885 (PFAM); IPR011990 (G3DSA:1.25.40.GENE3D); PTHR24015 (PANTHER); PTHR24015:SF262 (PANTHER); NON_CYTOPLASMIC_DOMAIN (PHOBIUS); TRANSMEMBRANE (PHOBIUS); CYTOPLASMIC_DOMAIN (PHOBIUS); IPR002885 (PROSITE_PROFILES); IPR002885 (PROSITE_PROFILES); IPR002885 (PROSITE_PROFILES); IPR002885 (PROSITE_PROFILES); IPR002885 (PROSIT…
c15589_g1_i2	c11205_g1_i1	27.68	0	PREDICTED: uncharacterized protein LOC102597454 isoform X2	1363	10	3.31302e-142	0.622	0	-		no IPS match
c11140_g2_i1	c31036_g1_i1	26.69	0		820	0			0	-		CYTOPLASMIC_DOMAIN (PHOBIUS); NON_CYTOPLASMIC_DOMAIN (PHOBIUS); TRANSMEMBRANE (PHOBIUS); TMhelix (TMHMM)
c11610_g2_i2	c9094_g1_i3	25.35	0		1809	0			0	-		no IPS match
c14883_g1_i3	c10340_g1_i1	25.29	0	jmjc domain-containing protein 4-like isoform x1	772	10	2.39993e-159	0.84	8	F:histone demethylase activity (H3-R2 specific); F:core promoter proximal region sequence-specific DNA binding; F:histone demethylase activity (H4-R3 specific); P:histone H4-R3 methylation; P:histone H4-R3 demethylation; P:positive regulation of seed germination; C:nucleus; P:histone H3-R2 demethylation	-	G3DSA:2.60.120.650 (GENE3D); PF13621 (PFAM); PTHR12480:SF6 (PANTHER); PTHR12480 (PANTHER); IPR003347 (PROSITE_PROFILES); SSF51197 (SUPERFAMILY)
c5836_g1_i1	c10661_g1_i3	25.11	0	f-box kelch-repeat protein at1g67480-like isoform x1	2023	10	4.01732e-112	0.86	1	F:protein binding		IPR006652 (SMART); IPR015915 (G3DSA:2.120.10.GENE3D); IPR006652 (PFAM); PTHR24412 (PANTHER); SSF117281 (SUPERFAMILY)
c26598_g1_i1	c6662_g4_i1	25	0	alkaline ceramidase 3-like	595	10	2.03471e-65	0.883	5	F:hydrolase activity, acting on carbon-nitrogen (but not peptide) bonds, in linear amides; C:Golgi apparatus; C:integral to membrane; C:endoplasmic reticulum; P:ceramide metabolic process	-	IPR008901 (PFAM); PTHR12956 (PANTHER); CYTOPLASMIC_DOMAIN (PHOBIUS); NON_CYTOPLASMIC_DOMAIN (PHOBIUS); TRANSMEMBRANE (PHOBIUS); CYTOPLASMIC_DOMAIN (PHOBIUS); TRANSMEMBRANE (PHOBIUS); TMhelix (TMHMM); TMhelix (TMHMM)
c8640_g1_i3	c22053_g1_i1	24.72	0	glycine-rich rna-binding protein	449	10	5.51906e-20	0.892	2	F:nucleic acid binding; F:nucleotide binding	-	IPR012677 (G3DSA:3.30.70.GENE3D); IPR000504 (PFAM); PTHR24012 (PANTHER); PTHR24012:SF238 (PANTHER); SSF54928 (SUPERFAMILY)
c8088_g1_i1	c10391_g1_i1	24	0	probable serine threonine-protein kinase at1g18390-like	843	10	5.7599e-130	0.868	7	F:non-membrane spanning protein tyrosine kinase activity; F:polysaccharide binding; C:plasma membrane; P:peptidyl-tyrosine phosphorylation; F:ATP binding; F:protein serine/threonine kinase activity; P:serine family amino acid metabolic process	EC:2.7.10.2; EC:2.7.11	IPR002290 (SMART); G3DSA:1.10.510.10 (GENE3D); IPR000719 (PFAM); PTHR24420:SF615 (PANTHER); PTHR24420 (PANTHER); IPR008271 (PROSITE_PATTERNS); IPR000719 (PROSITE_PROFILES); IPR011009 (SUPERFAMILY)
c47076_g1_i1	c8959_g1_i3	22	0	pyrimidine-specific ribonucleoside hydrolase rihb	901	10	0	0.919	2	P:metabolic process; F:hydrolase activity	-	IPR001910 (G3DSA:3.90.245.GENE3D); IPR001910 (PFAM); IPR023186 (PANTHER); PTHR12304:SF6 (PANTHER); IPR001910 (SUPERFAMILY)
c34502_g1_i1	c30788_g1_i1	22	0		867	0			0	-		no IPS match
c15612_g1_i1	c11648_g1_i1	20.91	0	probable spermidine synthase-like	2307	10	7.35675e-171	0.773	1	F:transferase activity	-	IPR029063 (G3DSA:3.40.50.GENE3D); PTHR12176:SF19 (PANTHER); PTHR12176 (PANTHER); IPR029063 (SUPERFAMILY)
c32852_g1_i1	c1258_g1_i1	20	0	gdp-mannose transporter gonst3-like	794	5	2.14458e-11	0.662	4	P:carbohydrate transport; P:nucleotide-sugar transport; C:integral to membrane; C:membrane		Coil (COILS)
c31731_g1_i1	c40737_g1_i1	20	0		1013	0			0	-		no IPS match
c11610_g2_i3	c9094_g1_i3	19.79	0		2067	0			0	-		no IPS match
c16389_g1_i2	c12243_g1_i6	18.84	0	receptor protein	2290	10	0	0.749	8	C:plasma membrane; P:response to stress; P:protein ubiquitination; F:protein kinase activity; P:protein phosphorylation; F:ATP binding; F:ubiquitin-protein ligase activity; C:ubiquitin ligase complex	EC:6.3.2.19	no IPS match
c34964_g1_i1	c27746_g1_i1	18	0		694	0			0	-		no IPS match
c8853_g1_i2	c42267_g1_i1	17.64	0		364	0			0	-		no IPS match
c13295_g2_i2	c10561_g1_i1	17.15	0	cytochrome p450 chloroplastic-like	1629	10	0	0.926	6	C:chloroplast envelope; F:iron ion binding; F:heme binding; C:chloroplast stroma; F:aromatase activity; P:oxidation-reduction process	EC:1.14.14.1	IPR001128 (G3DSA:1.10.630.GENE3D); IPR001128 (PFAM); PTHR24290:SF48 (PANTHER); PTHR24290 (PANTHER); CYTOPLASMIC_DOMAIN (PHOBIUS); TRANSMEMBRANE (PHOBIUS); NON_CYTOPLASMIC_DOMAIN (PHOBIUS); IPR001128 (SUPERFAMILY); TMhelix (TMHMM)
c23905_g1_i1	c10421_g1_i3	17	0	ccch-type zinc fingerfamily protein with rna-binding isoform 1	580	10	1.29723e-108	0.885	3	F:metal ion binding; F:nucleotide binding; F:RNA binding	-	IPR000504 (SMART); PF14259 (PFAM); IPR012677 (G3DSA:3.30.70.GENE3D); PTHR24009 (PANTHER); IPR000504 (PROSITE_PROFILES); SSF54928 (SUPERFAMILY)
c30931_g1_i1	c7926_g1_i1	15	0	PREDICTED: uncharacterized protein LOC101259093	543	1	3.62392e-16	0.86	1	C:plasma membrane	-	SIGNAL_PEPTIDE (PHOBIUS); SIGNAL_PEPTIDE_C_REGION (PHOBIUS); NON_CYTOPLASMIC_DOMAIN (PHOBIUS); SIGNAL_PEPTIDE_N_REGION (PHOBIUS); SIGNAL_PEPTIDE_H_REGION (PHOBIUS); SignalP-noTM (SIGNALP_EUK)
c31617_g1_i1	c33229_g1_i1	15	0		618	0			0	-		no IPS match
c11081_g1_i2	c33553_g1_i1	14.77	0	1-phosphatidylinositol 3-phosphate 5-kinase-like	415	10	9.251e-80	0.9	5	P:phosphatidylinositol phosphorylation; P:stomatal closure; F:ATP binding; P:cellular protein metabolic process; F:phosphatidylinositol phosphate kinase activity	EC:2.7.1	IPR027409 (G3DSA:3.50.7.GENE3D); IPR002423 (PFAM); IPR002423 (PANTHER); PTHR11353:SF73 (PANTHER); IPR027409 (SUPERFAMILY)
c14077_g1_i2	c11646_g1_i6	14.69	0	stem-specific protein tsjt1-like	883	10	8.44257e-126	0.79	4	C:cytosol; C:plasmodesma; C:nucleus; C:plasma membrane	-	IPR024286 (PFAM); IPR029055 (G3DSA:3.60.20.GENE3D); PTHR11772 (PANTHER); PTHR11772:SF9 (PANTHER); IPR029055 (SUPERFAMILY)
c17415_g1_i1	c8159_g1_i2	14	0	protease 2-like	747	10	8.51535e-83	0.851	4	C:membrane; F:serine-type exopeptidase activity; P:proteolysis; F:serine-type endopeptidase activity	EC:3.4.21	no IPS match
c15624_g2_i1	c11866_g1_i2	14	0		380	0			0	-		no IPS match
c15278_g1_i5	c11182_g1_i3	13.97	0	PREDICTED: uncharacterized protein LOC102579538 isoform X1	2225	10	0	0.786	0	-		no IPS match
c15278_g1_i5	c11182_g1_i5	13.97	0	PREDICTED: uncharacterized protein LOC102579538 isoform X1	2225	10	0	0.786	0	-		no IPS match
c8309_g1_i3	c10540_g1_i3	13.87	0	serine arginine-rich splicing factor 33-like isoform x1	1319	10	3.16583e-59	0.792	3	F:nucleic acid binding; C:nuclear speck; F:nucleotide binding	-	IPR000504 (SMART); IPR012677 (G3DSA:3.30.70.GENE3D); PF14259 (PFAM); PTHR23147 (PANTHER); PTHR23147:SF2 (PANTHER); IPR000504 (PROSITE_PROFILES); SSF54928 (SUPERFAMILY)
c7998_g2_i1	c7522_g1_i1	13	0	sumo protein	208	7	2.07436e-10	0.8457	7	F:protein tag; P:protein sumoylation; P:negative regulation of sequence-specific DNA binding transcription factor activity; P:heat acclimation; F:pyrophosphatase activity; C:nucleus; C:cytosol	EC:3.6.1	G3DSA:3.10.20.90 (GENE3D)
c40232_g1_i1	c16827_g1_i1	13	0	PREDICTED: uncharacterized protein LOC101259964	518	10	1.58379e-65	0.487	1	F:nucleotide binding	-	no IPS match
c18183_g1_i1	c26903_g1_i1	13	0	PREDICTED: uncharacterized protein LOC101251549	368	10	7.1666e-64	0.815	0	-		CYTOPLASMIC_DOMAIN (PHOBIUS); NON_CYTOPLASMIC_DOMAIN (PHOBIUS); TRANSMEMBRANE (PHOBIUS); TMhelix (TMHMM)
c14102_g1_i2	c22503_g1_i1	12.42	0	probable lrr receptor-like serine threonine-protein kinase at4g08850-like	341	10	6.16734e-39	0.87	4	F:protein tyrosine kinase activity; P:peptidyl-tyrosine phosphorylation; F:ATP binding; C:integral to membrane	EC:2.7.10	no IPS match
c33338_g1_i1	c1405_g1_i2	12	0		651	0			0	-		SIGNAL_PEPTIDE_N_REGION (PHOBIUS); SIGNAL_PEPTIDE (PHOBIUS); SIGNAL_PEPTIDE_C_REGION (PHOBIUS); NON_CYTOPLASMIC_DOMAIN (PHOBIUS); SIGNAL_PEPTIDE_H_REGION (PHOBIUS)
c26362_g1_i1	c11871_g1_i1	12	0	probable trehalase-like	576	10	5.97924e-107	0.84	4	P:trehalose catabolic process; F:alpha,alpha-trehalase activity; P:starch metabolic process; P:sucrose metabolic process	EC:3.2.1.28	IPR001661 (PFAM); IPR001661 (PANTHER); PTHR23403:SF1 (PANTHER); IPR008928 (SUPERFAMILY)
c15496_g1_i1	c12028_g1_i1	12	0	gag-pol partial	711	10	3.23065e-114	0.82	7	P:defense response; F:ADP binding; F:nucleic acid binding; F:ATP binding; F:nucleoside-triphosphatase activity; F:zinc ion binding; P:DNA integration	EC:3.6.1.15	IPR013103 (PFAM); PTHR11439 (PANTHER); SSF56672 (SUPERFAMILY)
c40980_g1_i1	c19935_g1_i1	12	0		328	0			0	-		no IPS match
c30704_g1_i1	c3208_g1_i2	11	0		524	0			0	-		no IPS match
c50258_g1_i1	c3851_g1_i1	11	0	coatomer subunit beta -2-like isoform x1	220	10	1.25402e-47	0.998	6	C:COPI-coated vesicle membrane; C:membrane coat; P:vesicle-mediated transport; P:intracellular protein transport; F:structural molecule activity; F:protein binding	-	IPR001680 (SMART); IPR015943 (G3DSA:2.130.10.GENE3D); IPR001680 (PFAM); PTHR19876 (PANTHER); IPR001680 (PROSITE_PROFILES); IPR017986 (PROSITE_PROFILES); IPR017986 (SUPERFAMILY)
c46105_g1_i1	c1384_g1_i1	10	0		868	0			0	-		no IPS match
c55964_g1_i1	c11043_g1_i4	10	0		609	0			0	-		CYTOPLASMIC_DOMAIN (PHOBIUS); NON_CYTOPLASMIC_DOMAIN (PHOBIUS); TRANSMEMBRANE (PHOBIUS); TMhelix (TMHMM)
c31807_g1_i1	c12047_g2_i2	10	0		567	0			0	-		no IPS match
c18452_g1_i1	c27729_g1_i1	10	0	exocyst complex component 5-like	425	10	2.72941e-66	0.841	3	C:cytoplasm; P:vesicle docking; P:exocytosis	-	IPR009976 (PFAM)
c9504_g1_i1	c42407_g1_i1	10	0		577	0			0	-		no IPS match
c25798_g1_i1	c526_g1_i1	9	0		435	0			0	-		no IPS match
c19020_g1_i1	c1940_g1_i1	9	0	family 8 glycosyl transferase	411	10	1.30576e-78	0.849	2	F:transferase activity, transferring glycosyl groups; P:metabolic process	-	IPR029044 (G3DSA:3.90.550.GENE3D); IPR002495 (PFAM); PTHR13778 (PANTHER); PTHR13778:SF6 (PANTHER); IPR029044 (SUPERFAMILY)
c46686_g1_i1	c5124_g1_i1	9	0	nadh dehydrogenase subunit k	517	10	5.3375e-67	0.991	10	F:quinone binding; F:NADH dehydrogenase (ubiquinone) activity; F:iron ion binding; F:4 iron, 4 sulfur cluster binding; P:photosynthesis, light reaction; C:chloroplast thylakoid membrane; P:mitochondrial electron transport, NADH to ubiquinone; P:ubiquinone biosynthetic process; P:sodium ion transport; P:proton transport	EC:1.6.5.3	IPR006137 (PFAM); IPR006137 (G3DSA:3.40.50.GENE3D); PTHR11995 (PANTHER); PTHR11995:SF10 (PANTHER); IPR006138 (PROSITE_PATTERNS); SSF56770 (SUPERFAMILY)
c34294_g1_i1	c11870_g1_i1	9	0	probable lrr receptor-like serine threonine-protein kinase at3g47570-like	513	10	6.16836e-56	0.767	5	P:protein phosphorylation; F:ATP binding; C:integral to membrane; F:protein serine/threonine kinase activity; P:serine family amino acid metabolic process	EC:2.7.11	G3DSA:3.80.10.10 (GENE3D); PTHR24420:SF672 (PANTHER); PTHR24420 (PANTHER); SSF52058 (SUPERFAMILY)
c3683_g2_i1	c17658_g1_i1	9	0	very-long-chain -3-hydroxyacyl-	309	10	7.39647e-18	0.806	0	-		TRANSMEMBRANE (PHOBIUS); CYTOPLASMIC_DOMAIN (PHOBIUS); NON_CYTOPLASMIC_DOMAIN (PHOBIUS); TMhelix (TMHMM)
c16980_g1_i1	c23695_g1_i1	9	0	probable inactive purple acid phosphatase 1-like	573	3	5.84557e-19	0.82	5	P:dephosphorylation; F:metal ion binding; F:acid phosphatase activity; P:riboflavin metabolic process; P:hexachlorocyclohexane metabolic process	EC:3.1.3.2	CYTOPLASMIC_DOMAIN (PHOBIUS); TRANSMEMBRANE (PHOBIUS); NON_CYTOPLASMIC_DOMAIN (PHOBIUS); TMhelix (TMHMM)
c16120_g2_i1	c43069_g1_i1	9	0		309	0			0	-		SIGNAL_PEPTIDE_N_REGION (PHOBIUS); SIGNAL_PEPTIDE_C_REGION (PHOBIUS); SIGNAL_PEPTIDE (PHOBIUS); SIGNAL_PEPTIDE_H_REGION (PHOBIUS); NON_CYTOPLASMIC_DOMAIN (PHOBIUS); SignalP-noTM (SIGNALP_EUK)
c15585_g1_i4	c11685_g1_i6	8.42	0	PREDICTED: uncharacterized protein LOC101252894	516	10	1.13432e-14	0.863	3	C:mitochondrion; C:Golgi apparatus; C:endoplasmic reticulum	-	no IPS match
c15491_g2_i1	c7255_g1_i2	8.4	0		365	0			0	-		no IPS match
c15077_g2_i2	c3337_g1_i1	8	0		322	0			0	-		CYTOPLASMIC_DOMAIN (PHOBIUS); NON_CYTOPLASMIC_DOMAIN (PHOBIUS); TRANSMEMBRANE (PHOBIUS); TMhelix (TMHMM)
c31674_g1_i1	c885_g1_i1	7	0	pentatricopeptide repeat-containing protein at1g13630-like	323	10	2.98314e-54	0.737	0	-		IPR002885 (PFAM); IPR002885 (PFAM); IPR002885 (TIGRFAM); PTHR24015 (PANTHER); PTHR24015:SF309 (PANTHER)
c49116_g1_i1	c2008_g1_i2	7	0	probable e3 ubiquitin-protein ligase ari9-like	519	10	4.92578e-79	0.739	2	F:zinc ion binding; F:nucleic acid binding	-	IPR013083 (G3DSA:3.30.40.GENE3D); IPR017907 (PROSITE_PATTERNS); SSF57850 (SUPERFAMILY)
c6121_g1_i1	c6414_g1_i1	7	0		531	0			0	-		no IPS match
c26791_g1_i1	c11851_g1_i1	7	0		309	0			0	-		no IPS match
c50233_g1_i1	c35068_g1_i1	7	0		282	0			0	-		no IPS match
c12315_g1_i1	c6149_g1_i1	6	0		471	0			0	-		no IPS match
c41913_g1_i1	c7552_g1_i1	6	0		405	0			0	-		CYTOPLASMIC_DOMAIN (PHOBIUS); NON_CYTOPLASMIC_DOMAIN (PHOBIUS); TRANSMEMBRANE (PHOBIUS); TMhelix (TMHMM)
c48091_g1_i1	c8564_g1_i1	6	0		354	0			0	-		no IPS match
c13037_g2_i1	c11883_g2_i1	6	0		387	0			0	-		CYTOPLASMIC_DOMAIN (PHOBIUS); NON_CYTOPLASMIC_DOMAIN (PHOBIUS); TRANSMEMBRANE (PHOBIUS); NON_CYTOPLASMIC_DOMAIN (PHOBIUS); TRANSMEMBRANE (PHOBIUS); TMhelix (TMHMM)
c6062_g1_i1	c26684_g1_i1	6	0		337	0			0	-		no IPS match
c47274_g1_i1	c38004_g1_i1	6	0	(-)-camphene tricyclene chloroplastic-like	421	10	1.1268e-53	0.78	3	P:monoterpenoid biosynthetic process; F:magnesium ion binding; F:terpene synthase activity	-	IPR001906 (G3DSA:1.50.30.GENE3D); IPR001906 (PFAM); PTHR31225:SF0 (PANTHER); PTHR31225 (PANTHER); IPR008930 (SUPERFAMILY)
c11046_g1_i1	c38069_g1_i1	6	0		377	0			0	-		no IPS match
c16612_g2_i2	c11894_g1_i3	5.12	0	rna-directed dna polymerase (reverse transcriptase)	902	10	9.29225e-89	0.596	3	F:nucleic acid binding; P:nucleic acid metabolic process; F:catalytic activity	-	Coil (COILS); PTHR19446 (PANTHER)
c26025_g1_i1	c10194_g1_i1	5	0		374	0			0	-		no IPS match
c34486_g1_i1	c10210_g1_i2	5	0		248	0			0	-		no IPS match
c28589_g1_i1	c20390_g1_i1	5	0		297	0			0	-		SIGNAL_PEPTIDE_H_REGION (PHOBIUS); SIGNAL_PEPTIDE_C_REGION (PHOBIUS); SIGNAL_PEPTIDE_N_REGION (PHOBIUS); SIGNAL_PEPTIDE (PHOBIUS); NON_CYTOPLASMIC_DOMAIN (PHOBIUS)
c49996_g1_i1	c20617_g1_i1	5	0		249	0			0	-		no IPS match
c7659_g1_i1	c29204_g1_i1	5	0	sucrose nonfermenting 4-like	317	7	3.35173e-19	0.7314	1	F:adenyl nucleotide binding	-	TRANSMEMBRANE (PHOBIUS); CYTOPLASMIC_DOMAIN (PHOBIUS); NON_CYTOPLASMIC_DOMAIN (PHOBIUS); IPR014756 (SUPERFAMILY); TMhelix (TMHMM)
c34493_g1_i1	c29450_g1_i1	5	0		300	0			0	-		no IPS match
c19334_g1_i1	c902_g1_i1	4	0		281	0			0	-		no IPS match
c22603_g1_i1	c9674_g1_i3	4	0		215	0			0	-		no IPS match
c27779_g1_i1	c12167_g5_i7	4	0	transposon en spm sub-class	526	10	2.38267e-22	0.692	0	-		IPR025312 (PFAM); PTHR10775 (PANTHER); PTHR10775:SF88 (PANTHER)
c29215_g1_i1	c13598_g1_i1	4	0		299	0			0	-		no IPS match
c26567_g1_i1	c15773_g1_i1	4	0	homeobox-leucine zipper protein hat14-like	270	10	1.14136e-43	0.83	6	P:regulation of transcription, DNA-dependent; F:sequence-specific DNA binding transcription factor activity; F:sequence-specific DNA binding; C:nucleus; C:transcription factor complex; P:regulation of transcription, DNA-dependent	-	Coil (COILS); IPR003106 (SMART); IPR001356 (SMART); IPR009057 (G3DSA:1.10.10.GENE3D); G3DSA:1.20.5.170 (GENE3D); IPR001356 (PFAM); IPR003106 (PFAM); PTHR24326 (PANTHER); PTHR24326:SF105 (PANTHER); IPR017970 (PROSITE_PATTERNS); IPR001356 (PROSITE_PROFILES); IPR009057 (SUPERFAMILY)
c34811_g1_i1	c41559_g1_i1	4	0		240	0			0	-		no IPS match
c3951_g1_i2	c7783_g1_i2	3.76	0		463	0			0	-		CYTOPLASMIC_DOMAIN (PHOBIUS); TRANSMEMBRANE (PHOBIUS); NON_CYTOPLASMIC_DOMAIN (PHOBIUS); TMhelix (TMHMM)
c29049_g1_i1	c4250_g1_i1	3	0		272	0			0	-		no IPS match
c34361_g1_i1	c9276_g1_i2	3	0		210	0			0	-		no IPS match
c344_g1_i1	c9915_g1_i4	3	0		234	0			0	-		no IPS match
c21628_g1_i1	c12039_g1_i2	3	0	protein transport inhibitor response 1-like isoform x1	394	10	7.48667e-12	0.753	7	P:cellular process; P:post-embryonic organ development; F:binding; P:post-embryonic development; P:metabolic process; P:response to organic substance; P:response to external stimulus	-	SIGNAL_PEPTIDE_N_REGION (PHOBIUS); SIGNAL_PEPTIDE_H_REGION (PHOBIUS); NON_CYTOPLASMIC_DOMAIN (PHOBIUS); SIGNAL_PEPTIDE (PHOBIUS); SIGNAL_PEPTIDE_C_REGION (PHOBIUS); TMhelix (TMHMM)
c20454_g1_i1	c14476_g1_i1	3	0		384	0			0	-		no IPS match
c50300_g1_i1	c15226_g1_i1	3	0		290	0			0	-		TRANSMEMBRANE (PHOBIUS); NON_CYTOPLASMIC_DOMAIN (PHOBIUS); CYTOPLASMIC_DOMAIN (PHOBIUS); TMhelix (TMHMM)
c55998_g1_i1	c16554_g1_i1	3	0		237	0			0	-		CYTOPLASMIC_DOMAIN (PHOBIUS); TRANSMEMBRANE (PHOBIUS); NON_CYTOPLASMIC_DOMAIN (PHOBIUS); TMhelix (TMHMM)
c1492_g1_i1	c17363_g1_i1	3	0		228	0			0	-		no IPS match
c35856_g1_i1	c21248_g1_i1	3	0		362	0			0	-		no IPS match
c47300_g1_i1	c32503_g1_i1	3	0		257	0			0	-		CYTOPLASMIC_DOMAIN (PHOBIUS); TRANSMEMBRANE (PHOBIUS); NON_CYTOPLASMIC_DOMAIN (PHOBIUS)
c9787_g2_i1	c39433_g1_i1	3	0	craniofacial development protein	227	10	3.66794e-15	0.721	11	P:system development; P:transport; F:kinase activity; F:purine ribonucleoside binding; F:RNA-directed DNA polymerase activity; F:adenyl ribonucleotide binding; F:DNA binding; F:anion binding; P:RNA-dependent DNA replication; F:RNA binding; F:nuclease activity	EC:2.7.7.49; EC:3.1	TRANSMEMBRANE (PHOBIUS); NON_CYTOPLASMIC_DOMAIN (PHOBIUS); CYTOPLASMIC_DOMAIN (PHOBIUS); TMhelix (TMHMM)
c1235_g1_i1	c7514_g1_i2	2.1	0	sap domain-containing protein	271	10	4.27499e-19	0.906	16	P:telomere maintenance in response to DNA damage; P:response to gamma radiation; C:cytosol; P:tissue development; P:DNA recombination; P:meiotic chromosome segregation; P:regulation of cell cycle process; P:organ morphogenesis; F:DNA binding; P:protein ubiquitination; P:sister chromatid cohesion; P:regulation of telomere maintenance; P:chromatin silencing by small RNA; C:chloroplast; P:positive r…	-	Coil (COILS); IPR003034 (SMART); IPR003034 (PFAM); IPR003034 (G3DSA:1.10.720.GENE3D); IPR003034 (PROSITE_PROFILES); SSF68906 (SUPERFAMILY)
c36489_g1_i1	c2158_g1_i1	2	0	alpha-amylase-like precursor	248	10	6.57421e-32	0.778	6	P:response to abscisic acid stimulus; P:response to gibberellin stimulus; F:alpha-amylase activity; F:calcium ion binding; P:starch metabolic process; P:sucrose metabolic process	EC:3.2.1.1	IPR013781 (G3DSA:3.20.20.GENE3D); IPR015902 (PANTHER); PTHR10357:SF112 (PANTHER); TRANSMEMBRANE (PHOBIUS); NON_CYTOPLASMIC_DOMAIN (PHOBIUS); CYTOPLASMIC_DOMAIN (PHOBIUS); SignalP-TM (SIGNALP_EUK); IPR017853 (SUPERFAMILY); TMhelix (TMHMM)
c21844_g1_i1	c5091_g1_i1	2	0		213	0			0	-		CYTOPLASMIC_DOMAIN (PHOBIUS); TRANSMEMBRANE (PHOBIUS); NON_CYTOPLASMIC_DOMAIN (PHOBIUS); TMhelix (TMHMM)
c14466_g1_i2	c8851_g1_i2	2	0	reverse identical	285	10	2.05069e-22	0.713	3	F:nucleic acid binding; F:transferase activity; P:metabolic process	-	TRANSMEMBRANE (PHOBIUS); NON_CYTOPLASMIC_DOMAIN (PHOBIUS); CYTOPLASMIC_DOMAIN (PHOBIUS)
c38681_g1_i1	c9562_g1_i2	2	0		271	0			0	-		no IPS match
c36774_g1_i1	c9831_g1_i2	2	0	atpa	287	10	1.61791e-57	0.989	9	F:proton-transporting ATPase activity, rotational mechanism; F:proton-transporting ATP synthase activity, rotational mechanism; P:ATP hydrolysis coupled proton transport; C:proton-transporting ATP synthase complex, catalytic core F(1); P:ATP synthesis coupled proton transport; P:ATP catabolic process; F:ATP binding; C:mitochondrion; P:oxidative phosphorylation	-	G3DSA:1.20.150.20 (GENE3D); IPR000194 (PFAM); IPR000793 (PFAM); IPR027417 (G3DSA:3.40.50.GENE3D); PTHR15184 (PANTHER); PTHR15184:SF39 (PANTHER); IPR020003 (PROSITE_PATTERNS); IPR000793 (SUPERFAMILY); IPR027417 (SUPERFAMILY)
c47975_g1_i1	c12002_g1_i8	2	0		208	0			0	-		no IPS match
c1642_g2_i1	c17331_g1_i1	2	0		253	0			0	-		no IPS match
c39928_g1_i1	c21705_g1_i1	2	0		270	0			0	-		no IPS match
c21860_g1_i1	c26608_g1_i1	2	0		255	0			0	-		no IPS match
c34679_g1_i1	c31218_g1_i1	2	0		221	0			0	-		no IPS match
c43267_g1_i1	c31431_g1_i1	2	0		251	0			0	-		no IPS match
c27603_g1_i1	c36846_g1_i1	2	0		255	0			0	-		NON_CYTOPLASMIC_DOMAIN (PHOBIUS); TRANSMEMBRANE (PHOBIUS); CYTOPLASMIC_DOMAIN (PHOBIUS); TMhelix (TMHMM)
c20987_g1_i1	c38107_g1_i1	2	0		281	0			0	-		no IPS match
c6019_g1_i1	c38169_g1_i1	2	0		282	0			0	-		SIGNAL_PEPTIDE_N_REGION (PHOBIUS); SIGNAL_PEPTIDE (PHOBIUS); NON_CYTOPLASMIC_DOMAIN (PHOBIUS); SIGNAL_PEPTIDE_C_REGION (PHOBIUS); SIGNAL_PEPTIDE_H_REGION (PHOBIUS)
c47179_g1_i1	c40266_g1_i1	2	0		229	0			0	-		NON_CYTOPLASMIC_DOMAIN (PHOBIUS); CYTOPLASMIC_DOMAIN (PHOBIUS); TRANSMEMBRANE (PHOBIUS); TMhelix (TMHMM)
c4137_g1_i1	c42848_g1_i1	2	0		293	0			0	-		no IPS match

## Sheet: (B) P. peruviana-exclusive
Supplementary Data Sheet 3 | Uniquely expressed unigenes in 2 different physalis plants.
(B) P. peruviana-exclusive unigenes. The used threshold are FPKM = 0 in P. alkekengi; FPKM ≥ 1 in P. peruviana. Total number of unigenes = 355.
TMM-normalized FPKM was used.
unigene-ID (Physalis alkekengi)	unigene-ID (Physalis peruviana)	FPKM (Physalis alkekengi)	FPKM (Physalis peruviana)	Seq. Description	Seq. Length	#Hits	min. eValue	mean Similarity	#GOs	GOs	Enzyme Codes	InterProScan
c50921_g1_i1	c38807_g1_i1	0	4498	thioredoxin chloroplastic-like	969	10	6.98055e-96	0.792	14	P:response to oxidative stress; P:glycerol ether metabolic process; C:cell wall; F:enzyme activator activity; P:oxidation-reduction process; P:cell redox homeostasis; C:chloroplast envelope; F:enzyme inhibitor activity; P:negative regulation of catalytic activity; C:chloroplast thylakoid membrane; P:positive regulation of catalytic activity; F:protein disulfide oxidoreductase activity; P:regulati…	-	PR00421 (PRINTS); IPR013766 (PFAM); IPR012336 (G3DSA:3.40.30.GENE3D); IPR005746 (TIGRFAM); IPR005746 (PANTHER); PTHR10438:SF255 (PANTHER); IPR017937 (PROSITE_PATTERNS); CYTOPLASMIC_DOMAIN (PHOBIUS); NON_CYTOPLASMIC_DOMAIN (PHOBIUS); TRANSMEMBRANE (PHOBIUS); IPR012336 (PROSITE_PROFILES); IPR012336 (SUPERFAMILY)
c13582_g1_i5	c6688_g1_i3	0	2206.45	outer arm dynein light chain 1 isoform partial	3278	10	0	0.674	1	C:vacuole	-	no IPS match
c12813_g2_i3	c9741_g2_i1	0	1349	thioredoxin chloroplastic-like	1391	10	8.52029e-72	0.886	23	F:protein disulfide oxidoreductase activity; C:chloroplast envelope; P:negative regulation of catalytic activity; P:detection of temperature stimulus; P:positive regulation of catalytic activity; F:enzyme activator activity; P:defense response to bacterium; C:cell wall; C:nucleosome; C:nucleolus; F:protein heterodimerization activity; P:cell redox homeostasis; F:DNA binding; P:glycerol ether meta…	-	no IPS match
c13184_g1_i3	c9341_g1_i1	0	1337	60s ribosomal protein l18a-like	826	10	1.65462e-126	0.979	7	F:structural constituent of ribosome; C:plasmodesma; C:plasma membrane; C:vacuolar membrane; C:cytosolic large ribosomal subunit; P:translation; P:ribosome biogenesis	-	IPR021138 (PIRSF); G3DSA:3.10.20.10 (GENE3D); IPR023573 (PFAM); PTHR10052 (PANTHER); IPR028877 (HAMAP); SSF160374 (SUPERFAMILY)
c1904_g1_i2	c2043_g1_i1	0	1168		893	0			0	-		no IPS match
c13241_g1_i2	c7361_g1_i3	0	1148.82	rna-binding protein 39-like	2302	10	0	0.856	4	F:RNA binding; P:mRNA processing; C:nucleus; F:nucleotide binding	-	no IPS match
c16223_g1_i4	c9794_g1_i1	0	1031	peroxisomal membrane protein pex14-like	2165	10	0	0.59	3	C:intracellular membrane-bounded organelle; C:cytoplasmic part; C:membrane	-	TRANSMEMBRANE (PHOBIUS); CYTOPLASMIC_DOMAIN (PHOBIUS); NON_CYTOPLASMIC_DOMAIN (PHOBIUS); TMhelix (TMHMM)
c16223_g1_i1	c9794_g1_i1	0	1031	peroxisomal membrane protein pex14-like	2616	10	0	0.59	3	C:intracellular membrane-bounded organelle; C:cytoplasmic part; C:membrane	-	TRANSMEMBRANE (PHOBIUS); CYTOPLASMIC_DOMAIN (PHOBIUS); NON_CYTOPLASMIC_DOMAIN (PHOBIUS); TMhelix (TMHMM)
c15617_g2_i3	c12180_g1_i7	0	1027.32	pleckstrin and lipid-binding start domains-containing protein isoform 3	2529	10	0	0.879	2	C:plasma membrane; F:lipid binding	-	IPR001849 (SMART); IPR002913 (SMART); IPR023393 (G3DSA:3.30.530.GENE3D); IPR009769 (PFAM); IPR001849 (PFAM); IPR011993 (G3DSA:2.30.29.GENE3D); IPR002913 (PFAM); PTHR12136 (PANTHER); PTHR12136:SF41 (PANTHER); IPR001849 (PROSITE_PROFILES); IPR002913 (PROSITE_PROFILES); SSF50729 (SUPERFAMILY); SSF55961 (SUPERFAMILY)
c15545_g1_i2	c7348_g1_i1	0	979.4	senescence-associated carboxylesterase 101-like	2282	10	0	0.618	2	P:lipid metabolic process; F:triglyceride lipase activity	-	IPR029058 (G3DSA:3.40.50.GENE3D); IPR002921 (PFAM); PTHR21493 (PANTHER); CYTOPLASMIC_DOMAIN (PHOBIUS); NON_CYTOPLASMIC_DOMAIN (PHOBIUS); TRANSMEMBRANE (PHOBIUS); IPR029058 (SUPERFAMILY)
c16002_g1_i2	c11190_g1_i2	0	972.7	aconitate cytoplasmic-like	3618	10	0	0.941	19	P:response to oxidative stress; F:copper ion binding; C:cell wall; P:response to salt stress; C:plasmodesma; C:vacuolar membrane; F:4 iron, 4 sulfur cluster binding; F:ATP binding; F:mRNA 5'-UTR binding; F:aconitate hydratase activity; C:chloroplast stroma; P:isocitrate metabolic process; P:response to cadmium ion; P:response to abscisic acid stimulus; P:citrate metabolic process; C:plasma membra…	EC:4.2.1.3	IPR001030 (PRINTS); IPR015932 (G3DSA:3.40.1060.GENE3D); IPR000573 (PFAM); IPR015928 (G3DSA:3.20.19.GENE3D); IPR015931 (G3DSA:3.30.499.GENE3D); IPR015931 (G3DSA:3.30.499.GENE3D); IPR006249 (TIGRFAM); IPR001030 (PFAM); IPR015937 (PANTHER); IPR015934 (PTHR11670:PANTHER); IPR018136 (PROSITE_PATTERNS); IPR018136 (PROSITE_PATTERNS); SignalP-TM (SIGNALP_GRAM_POSITIVE); IPR015928 (SUPERFAMILY); IPR001030…
c13885_g1_i3	c8118_g1_i2	0	854.99		1684	0			0	-		SIGNAL_PEPTIDE_H_REGION (PHOBIUS); SIGNAL_PEPTIDE (PHOBIUS); SIGNAL_PEPTIDE_C_REGION (PHOBIUS); NON_CYTOPLASMIC_DOMAIN (PHOBIUS); SIGNAL_PEPTIDE_N_REGION (PHOBIUS)
c16520_g1_i2	c12177_g1_i1	0	854.3	eukaryotic initiation factor 4a-2-like	1886	10	0	0.99	14	C:vacuolar membrane; C:apoplast; F:ATP-dependent helicase activity; C:plant-type cell wall; F:translation initiation factor activity; C:nucleolus; C:cytosol; P:response to cadmium ion; C:plasmodesma; P:ATP catabolic process; C:plasma membrane; F:ATP binding; C:ribosome; P:regulation of translational initiation	-	IPR001650 (SMART); IPR014001 (SMART); IPR027417 (G3DSA:3.40.50.GENE3D); IPR001650 (PFAM); IPR027417 (G3DSA:3.40.50.GENE3D); IPR011545 (PFAM); PTHR24031 (PANTHER); PTHR24031:SF221 (PANTHER); IPR000629 (PROSITE_PATTERNS); IPR014014 (PROSITE_PROFILES); IPR001650 (PROSITE_PROFILES); IPR014001 (PROSITE_PROFILES); IPR027417 (SUPERFAMILY)
c16458_g1_i1	c18926_g1_i1	0	837	serine hydroxymethyltransferase chloroplastic-like	2001	10	0	0.915	7	F:pyridoxal phosphate binding; P:L-serine metabolic process; P:tetrahydrofolate interconversion; P:methylation; F:methyltransferase activity; F:glycine hydroxymethyltransferase activity; P:glycine metabolic process	EC:2.1.2.1	IPR001085 (PIRSF); IPR015422 (G3DSA:3.90.1150.GENE3D); IPR001085 (PFAM); IPR015421 (G3DSA:3.40.640.GENE3D); PTHR11680:SF4 (PANTHER); IPR001085 (PANTHER); IPR019798 (PROSITE_PATTERNS); IPR001085 (HAMAP); IPR015424 (SUPERFAMILY)
c16399_g1_i3	c9130_g1_i1	0	760	protein kinase g11a-like	2790	10	0	0.798	6	C:cytoplasm; C:nucleolus; P:protein phosphorylation; F:ATP binding; F:protein serine/threonine kinase activity; P:serine family amino acid metabolic process	EC:2.7.11	IPR002290 (SMART); G3DSA:1.10.510.10 (GENE3D); IPR000719 (PFAM); G3DSA:3.30.200.20 (GENE3D); PTHR24351 (PANTHER); PTHR24351:SF59 (PANTHER); IPR008271 (PROSITE_PATTERNS); IPR000719 (PROSITE_PROFILES); IPR011009 (SUPERFAMILY)
c16248_g2_i4	c11111_g1_i1	0	677	ubiquitin carboxyl-terminal hydrolase 12-like	4092	10	0	0.903	8	P:ubiquitin-dependent protein catabolic process; F:ubiquitin thiolesterase activity; P:DNA topological change; F:double-stranded DNA binding; F:cysteine-type peptidase activity; P:protein deubiquitination; F:protein binding;	EC:3.1.2.15; EC:3.4	Coil (COILS); IPR002083 (SMART); IPR001394 (PFAM); IPR024729 (PFAM); G3DSA:2.20.210.10 (GENE3D); G3DSA:2.60.210.10 (GENE3D); IPR029346 (PFAM); IPR002083 (PFAM); PTHR24619:SF121 (PANTHER); PTHR24619 (PANTHER); IPR018200 (PROSITE_PATTERNS); IPR018200 (PROSITE_PATTERNS); IPR002083 (PROSITE_PROFILES); IPR028889 (PROSITE_PROFILES); SSF54001 (SUPERFAMILY); IPR008974 (SUPERFAMILY)
c14946_g1_i1	c11183_g1_i1	0	639	caldesmon-like isoform x2	1838	10	0	0.686	0	-		IPR013989 (SMART); IPR013989 (PFAM); PTHR10857 (PANTHER); PTHR10857:SF12 (PANTHER); IPR013989 (PROSITE_PROFILES)
c16595_g3_i7	c12136_g4_i3	0	629.13	clip-associating family protein	4654	10	0	0.815	9	P:negative regulation of microtubule depolymerization; P:cell growth; F:microtubule plus-end binding; C:spindle microtubule; C:plasmodesma; P:protein stabilization; P:cortical microtubule organization; C:plasma membrane; C:tubulin complex	-	IPR024395 (PFAM); IPR011989 (G3DSA:1.25.10.GENE3D); IPR000357 (PFAM); PTHR21567:SF9 (PANTHER); PTHR21567 (PANTHER); IPR021133 (PROSITE_PROFILES); IPR021133 (PROSITE_PROFILES); IPR016024 (SUPERFAMILY); IPR016024 (SUPERFAMILY)
c15519_g1_i8	c11574_g1_i3	0	622.54	pentatricopeptide repeat-containing protein at5g56310-like	4673	10	0	0.76	0	-		IPR002885 (PFAM); IPR002885 (PFAM); IPR002885 (TIGRFAM); PTHR24015 (PANTHER); PTHR24015:SF323 (PANTHER); IPR002885 (PROSITE_PROFILES); IPR002885 (PROSITE_PROFILES); IPR002885 (PROSITE_PROFILES); IPR002885 (PROSITE_PROFILES); IPR002885 (PROSITE_PROFILES); IPR002885 (PROSITE_PROFILES); IPR002885 (PROSITE_PROFILES); IPR002885 (PROSITE_PROFILES); IPR002885 (PROSITE_PROFILES)
c16240_g2_i6	c11056_g1_i2	0	545.04	PREDICTED: uncharacterized protein At1g04910-like	2389	10	0	0.947	0	-		IPR019378 (PFAM); PTHR31741 (PANTHER); PTHR31741:SF5 (PANTHER)
c15177_g2_i10	c9138_g1_i1	0	543	probable lrr receptor-like serine threonine-protein kinase at1g06840-like	3435	10	0	0.792	5	C:membrane; F:ATP binding; P:protein phosphorylation; F:protein binding; F:protein serine/threonine kinase activity	-	IPR002290 (SMART); G3DSA:3.80.10.10 (GENE3D); IPR001245 (PFAM); IPR001611 (PFAM); G3DSA:3.80.10.10 (GENE3D); IPR013210 (PFAM); G3DSA:1.10.510.10 (GENE3D); IPR013320 (G3DSA:2.60.120.GENE3D); G3DSA:3.30.200.20 (GENE3D); PTHR24420 (PANTHER); PTHR24420:SF150 (PANTHER); IPR017441 (PROSITE_PATTERNS); IPR008271 (PROSITE_PATTERNS); SIGNAL_PEPTIDE_C_REGION (PHOBIUS); SIGNAL_PEPTIDE_H_REGION (PHOBIUS); NON…
c10719_g2_i1	c10700_g2_i1	0	537	rna-binding family protein isoform 1	2744	10	1.94378e-160	0.599	2	F:nucleic acid binding; F:nucleotide binding		SignalP-TM (SIGNALP_GRAM_POSITIVE)
c15612_g1_i8	c10968_g4_i1	0	514	probable aquaporin nip5-1-like	3017	10	0	0.884	10	P:borate transmembrane transport; F:borate uptake transmembrane transporter activity; P:water transport; P:arsenite transport; C:lateral plasma membrane; P:response to arsenic-containing substance; F:arsenite transmembrane transporter activity; C:integral to membrane; F:water channel activity; P:cellular response to boron-containing substance levels	-	no IPS match
c14299_g1_i1	c9390_g1_i1	0	512	crs1 domain-containing isoform 1	3755	10	0	0.702	1	F:RNA binding	-	Coil (COILS); Coil (COILS); Coil (COILS); IPR001890 (SMART); IPR001890 (G3DSA:3.30.110.GENE3D); IPR001890 (PFAM); PTHR31846:SF7 (PANTHER); PTHR31846 (PANTHER); IPR001890 (PROSITE_PROFILES); IPR001890 (PROSITE_PROFILES); IPR001890 (PROSITE_PROFILES); IPR001890 (SUPERFAMILY); IPR001890 (SUPERFAMILY); IPR001890 (SUPERFAMILY)
c16608_g5_i2	c7565_g1_i1	0	493	probable udp-n-acetylglucosamine--peptide n-acetylglucosaminyltransferase spindly-like isoform x1	3420	10	0	0.884	7	C:cytosol; P:negative regulation of gibberellic acid mediated signaling pathway; P:cytokinin mediated signaling pathway; P:protein glycosylation; P:regulation of reactive oxygen species metabolic process; F:transferase activity, transferring glycosyl groups; C:nucleus	-	no IPS match
c15783_g1_i2	c11765_g1_i3	0	442.66	fact complex subunit spt16-like	2923	10	0	0.859	4	C:nucleolus; C:FACT complex; C:nuclear euchromatin; P:vegetative to reproductive phase transition of meristem	-	Coil (COILS); IPR013953 (PFAM); IPR000994 (G3DSA:3.90.230.GENE3D); IPR029149 (G3DSA:3.40.350.GENE3D); IPR000994 (PFAM); IPR013719 (PFAM); IPR029148 (PFAM); PTHR13980 (PANTHER); PTHR13980:SF15 (PANTHER); IPR000994 (SUPERFAMILY)
c15751_g1_i6	c6677_g1_i1	0	435	mlp-like protein 423-like	1834	10	3.5018e-87	0.846	3	C:membrane; P:response to biotic stimulus; P:defense response	-	Coil (COILS); IPR006867 (PFAM); PTHR21450:SF7 (PANTHER); PTHR21450 (PANTHER)
c14830_g1_i4	c10055_g2_i2	0	405.14	membrane bound nac transcription factor 1	2387	10	0	0.648	2	P:regulation of transcription, DNA-dependent; F:DNA binding	-	IPR003441 (PFAM); PTHR31989 (PANTHER); PTHR31989:SF5 (PANTHER); TRANSMEMBRANE (PHOBIUS); NON_CYTOPLASMIC_DOMAIN (PHOBIUS); CYTOPLASMIC_DOMAIN (PHOBIUS); IPR003441 (PROSITE_PROFILES); IPR003441 (SUPERFAMILY); TMhelix (TMHMM)
c16506_g1_i15	c12238_g7_i1	0	389.58	PREDICTED: uncharacterized protein LOC102600268	1799	10	4.54783e-124	0.731	0	-		IPR025312 (PFAM); PTHR10775 (PANTHER); PTHR10775:SF88 (PANTHER)
c15536_g3_i1	c11052_g1_i2	0	389.37	fad nad -binding oxidoreductase family protein	2387	10	0	0.84	1	C:chloroplast	-	no IPS match
c16731_g1_i1	c12334_g1_i4	0	381.35	tmv resistance protein n-like	611	10	1.75284e-76	0.747	1	P:response to stimulus	-	no IPS match
c15285_g1_i1	c10482_g1_i2	0	375.7	PREDICTED: uncharacterized protein LOC101254582	4727	10	3.26367e-108	0.886	0	-		no IPS match
c14808_g1_i1	c11611_g2_i1	0	374.16	PREDICTED: uncharacterized protein LOC102591301 isoform X1	4452	10	0	0.705	0	-		IPR019340 (PFAM); PTHR31115 (PANTHER); PTHR31115:SF2 (PANTHER)
c16345_g1_i1	c10279_g1_i1	0	373	dead-box atp-dependent rna helicase 40-like	4422	10	0	0.693	4	F:ATP binding; F:nucleic acid binding; F:protein binding; F:ATP-dependent helicase activity	-	IPR001650 (SMART); IPR014001 (SMART); IPR001202 (SMART); IPR011545 (PFAM); IPR027417 (G3DSA:3.40.50.GENE3D); IPR001202 (PFAM); IPR001650 (PFAM); IPR027417 (G3DSA:3.40.50.GENE3D); G3DSA:2.20.70.10 (GENE3D); PTHR24031:SF216 (PANTHER); PTHR24031 (PANTHER); IPR000629 (PROSITE_PATTERNS); IPR001202 (PROSITE_PATTERNS); IPR014001 (PROSITE_PROFILES); IPR001202 (PROSITE_PROFILES); IPR001650 (PROSITE_PROFIL…
c16715_g1_i2	c12338_g1_i2	0	360.67	splicing factor 3b subunit 1-like	3712	10	0	0.869	2	C:chloroplast; F:binding	-	Coil (COILS); Coil (COILS); IPR015016 (PFAM); IPR011989 (G3DSA:1.25.10.GENE3D); PTHR12097 (PANTHER); NON_CYTOPLASMIC_DOMAIN (PHOBIUS); TRANSMEMBRANE (PHOBIUS); TRANSMEMBRANE (PHOBIUS); NON_CYTOPLASMIC_DOMAIN (PHOBIUS); NON_CYTOPLASMIC_DOMAIN (PHOBIUS); CYTOPLASMIC_DOMAIN (PHOBIUS); TRANSMEMBRANE (PHOBIUS); CYTOPLASMIC_DOMAIN (PHOBIUS); TRANSMEMBRANE (PHOBIUS); IPR021133 (PROSITE_PROFILES); IPR016…
c16449_g1_i1	c12674_g1_i1	0	357	peroxisomal membrane protein pmp22-like	2120	10	4.66174e-90	0.772	1	C:integral to membrane	-	IPR007248 (PFAM); PTHR11266:SF15 (PANTHER); IPR007248 (PANTHER); NON_CYTOPLASMIC_DOMAIN (PHOBIUS); CYTOPLASMIC_DOMAIN (PHOBIUS); TRANSMEMBRANE (PHOBIUS); TRANSMEMBRANE (PHOBIUS); CYTOPLASMIC_DOMAIN (PHOBIUS); TMhelix (TMHMM); TMhelix (TMHMM)
c16566_g6_i3	c8075_g1_i1	0	352	dcd domain isoform 1	2157	10	0	0.574	0	-		IPR013989 (SMART); IPR013989 (PFAM); PTHR10857:SF12 (PANTHER); PTHR10857 (PANTHER); IPR013989 (PROSITE_PROFILES)
c16081_g4_i3	c29144_g1_i1	0	338	uncharacterized wd repeat-containing	1507	10	5.7694e-154	0.89	0	-		no IPS match
c16215_g2_i6	c9461_g1_i1	0	328	hexokinase 3	4239	10	5.07301e-161	0.873	12	C:integral to membrane; P:carbohydrate phosphorylation; F:ATP binding; P:glycolysis; P:glucose 6-phosphate metabolic process; F:glucokinase activity; C:chloroplast outer membrane; P:starch metabolic process; P:sucrose metabolic process; P:galactose metabolic process; P:gluconeogenesis; P:streptomycin biosynthetic process	EC:2.7.1.2	no IPS match
c16215_g2_i2	c9461_g1_i1	0	328	hexokinase 3	3928	10	5.97793e-162	0.873	12	C:integral to membrane; P:carbohydrate phosphorylation; F:ATP binding; P:glycolysis; P:glucose 6-phosphate metabolic process; F:glucokinase activity; C:chloroplast outer membrane; P:starch metabolic process; P:sucrose metabolic process; P:galactose metabolic process; P:gluconeogenesis; P:streptomycin biosynthetic process	EC:2.7.1.2	no IPS match
c11670_g1_i1	c11773_g2_i3	0	320.83	phosphatase 2c family protein	2601	10	0	0.891	2	F:phosphoprotein phosphatase activity; P:protein dephosphorylation	EC:3.1.3.16	NON_CYTOPLASMIC_DOMAIN (PHOBIUS); CYTOPLASMIC_DOMAIN (PHOBIUS); TRANSMEMBRANE (PHOBIUS)
c16684_g1_i1	c859_g1_i1	0	303	e3 ubiquitin-protein ligase hos1-like	3220	10	0	0.843	6	P:response to cold; P:negative regulation of transcription, DNA-dependent; P:protein ubiquitination; F:ubiquitin-protein ligase activity; F:zinc ion binding; F:protein binding	EC:6.3.2.19	IPR025151 (PFAM); PTHR10044 (PANTHER); PTHR10044:SF96 (PANTHER); IPR001841 (PROSITE_PROFILES)
c15867_g1_i2	c10796_g1_i2	0	285.11	suppressor protein srp40-like	1303	10	1.01787e-117	0.838	0	-		Coil (COILS)
c15850_g2_i4	c12299_g9_i1	0	283.57	PREDICTED: uncharacterized protein LOC102599332	4627	10	0	0.938	4	P:protein phosphorylation; F:ATP binding; F:protein serine/threonine kinase activity; P:serine family amino acid metabolic process	EC:2.7.11	SIGNAL_PEPTIDE_C_REGION (PHOBIUS); SIGNAL_PEPTIDE_N_REGION (PHOBIUS); SIGNAL_PEPTIDE (PHOBIUS); SIGNAL_PEPTIDE_H_REGION (PHOBIUS); NON_CYTOPLASMIC_DOMAIN (PHOBIUS)
c14556_g1_i3	c38371_g1_i1	0	279	hypersensitive-induced response protein 1-like isoform x1	4841	10	0	0.949	4	F:protein histidine kinase binding; C:vacuolar membrane; C:plasmodesma; C:Golgi apparatus	-	no IPS match
c16715_g1_i2	c12338_g1_i1	0	266.37	splicing factor 3b subunit 1-like	3712	10	0	0.869	2	C:chloroplast; F:binding	-	Coil (COILS); Coil (COILS); IPR015016 (PFAM); IPR011989 (G3DSA:1.25.10.GENE3D); PTHR12097 (PANTHER); NON_CYTOPLASMIC_DOMAIN (PHOBIUS); TRANSMEMBRANE (PHOBIUS); TRANSMEMBRANE (PHOBIUS); NON_CYTOPLASMIC_DOMAIN (PHOBIUS); NON_CYTOPLASMIC_DOMAIN (PHOBIUS); CYTOPLASMIC_DOMAIN (PHOBIUS); TRANSMEMBRANE (PHOBIUS); CYTOPLASMIC_DOMAIN (PHOBIUS); TRANSMEMBRANE (PHOBIUS); IPR021133 (PROSITE_PROFILES); IPR016…
c14392_g1_i2	c12141_g1_i3	0	263.16	centromere kinetochore protein zw10 homolog	3126	10	0	0.834	3	C:chromosome, centromeric region; P:mitosis; C:nucleus	-	IPR009361 (PFAM); PTHR12205:SF0 (PANTHER); PTHR12205 (PANTHER)
c9977_g2_i1	c6850_g1_i1	0	256.98	probable inactive purple acid phosphatase 1-like	975	10	0	0.92	5	P:dephosphorylation; F:metal ion binding; F:acid phosphatase activity; P:riboflavin metabolic process; P:hexachlorocyclohexane metabolic process	EC:3.1.3.2	IPR004843 (PFAM); IPR015914 (G3DSA:2.60.40.GENE3D); IPR029052 (G3DSA:3.60.21.GENE3D); PTHR22953:SF20 (PANTHER); PTHR22953 (PANTHER); IPR029052 (SUPERFAMILY); IPR008963 (SUPERFAMILY)
c36700_g1_i1	c7465_g1_i1	0	252.05		221	0			0	-		TRANSMEMBRANE (PHOBIUS); CYTOPLASMIC_DOMAIN (PHOBIUS); NON_CYTOPLASMIC_DOMAIN (PHOBIUS); TMhelix (TMHMM)
c11890_g1_i2	c10912_g1_i1	0	243.86	transcription factor bhlh122-like	2208	10	0	0.672	1	F:protein dimerization activity	-	Coil (COILS); IPR011598 (SMART); IPR011598 (PFAM); IPR011598 (G3DSA:4.10.280.GENE3D); PTHR16223 (PANTHER); PTHR16223:SF13 (PANTHER); IPR011598 (PROSITE_PROFILES); IPR011598 (SUPERFAMILY)
c15209_g1_i3	c11998_g1_i3	0	243.02	casein kinase i isoform delta-like	2760	10	0	0.834	6	C:cytoplasm; P:protein autophosphorylation; F:ATP binding; C:nucleus; F:protein serine/threonine kinase activity; P:serine family amino acid metabolic process	EC:2.7.11	IPR002290 (SMART); IPR000719 (PFAM); G3DSA:1.10.510.10 (GENE3D); G3DSA:3.30.200.20 (GENE3D); PTHR11909:SF114 (PANTHER); PTHR11909 (PANTHER); IPR017441 (PROSITE_PATTERNS); IPR008271 (PROSITE_PATTERNS); IPR000719 (PROSITE_PROFILES); IPR011009 (SUPERFAMILY)
c13812_g1_i1	c2082_g1_i1	0	241	PREDICTED: uncharacterized protein At4g00950-like	1054	10	8.49026e-110	0.561	1	P:embryo development ending in seed dormancy		IPR007789 (PFAM)
c16141_g1_i5	c12334_g1_i8	0	237.28	nudix hydrolase mitochondrial-like	650	2	4.16201e-07	0.56	2	F:hydrolase activity; P:metabolic process		CYTOPLASMIC_DOMAIN (PHOBIUS); TRANSMEMBRANE (PHOBIUS); NON_CYTOPLASMIC_DOMAIN (PHOBIUS)
c16281_g2_i1	c7615_g1_i3	0	233.21	probable lrr receptor-like serine threonine-protein kinase at5g45840-like	3319	10	0	0.711	4	C:membrane; P:protein phosphorylation; F:protein kinase activity; F:ATP binding	-	G3DSA:1.10.510.10 (GENE3D); G3DSA:3.80.10.10 (GENE3D); IPR013210 (PFAM); G3DSA:3.30.200.20 (GENE3D); IPR001245 (PFAM); PTHR24420:SF618 (PANTHER); PTHR24420 (PANTHER); SIGNAL_PEPTIDE_N_REGION (PHOBIUS); CYTOPLASMIC_DOMAIN (PHOBIUS); TRANSMEMBRANE (PHOBIUS); NON_CYTOPLASMIC_DOMAIN (PHOBIUS); SIGNAL_PEPTIDE_H_REGION (PHOBIUS); SIGNAL_PEPTIDE_C_REGION (PHOBIUS); SIGNAL_PEPTIDE (PHOBIUS); IPR000719 (P…
c14462_g1_i1	c9440_g1_i1	0	232.16	4fe-4s iron-sulfur binding	2003	10	0	0.721	1	F:iron-sulfur cluster binding	-	G3DSA:3.30.70.20 (GENE3D); IPR021039 (PFAM); PTHR19248:SF17 (PANTHER); PTHR19248 (PANTHER); IPR017900 (PROSITE_PATTERNS); IPR017896 (PROSITE_PROFILES); IPR017896 (PROSITE_PROFILES); SSF54862 (SUPERFAMILY)
c16388_g4_i6	c33934_g1_i1	0	221	psbp domain-containing protein chloroplastic-like	2070	10	6.83173e-159	0.816	4	C:oxygen evolving complex; F:calcium ion binding; C:extrinsic to membrane; P:photosynthesis	-	IPR002683 (PFAM); IPR016123 (G3DSA:3.40.1000.GENE3D); PTHR31407 (PANTHER); PTHR31407:SF7 (PANTHER); IPR016123 (SUPERFAMILY)
c16683_g1_i2	c22766_g1_i1	0	219	protein nrde2 homolog	4979	10	0	0.752	2	P:RNA processing; C:nucleus	-	no IPS match
c16457_g3_i2	c9613_g1_i1	0	211.95	arogenate dehydrogenase chloroplastic-like	3584	10	0	0.833	9	P:tyrosine biosynthetic process; F:prephenate dehydrogenase activity; F:protein transporter activity; C:integral to membrane; F:prephenate dehydrogenase (NADP+) activity; P:oxidation-reduction process; P:protein transport; P:tryptophan biosynthetic process; P:L-phenylalanine biosynthetic process	EC:1.3.1.13; EC:1.3.1.12	IPR004728 (PFAM); PTHR12443:SF9 (PANTHER); IPR004728 (PANTHER); TRANSMEMBRANE (PHOBIUS); NON_CYTOPLASMIC_DOMAIN (PHOBIUS); NON_CYTOPLASMIC_DOMAIN (PHOBIUS); TRANSMEMBRANE (PHOBIUS); CYTOPLASMIC_DOMAIN (PHOBIUS); CYTOPLASMIC_DOMAIN (PHOBIUS); TRANSMEMBRANE (PHOBIUS); TMhelix (TMHMM); TMhelix (TMHMM); TMhelix (TMHMM)
c3606_g1_i2	c5567_g1_i1	0	210.83	transcription elongation factor a protein 3-like	1647	10	0	0.742	7	P:seed dormancy process; P:regulation of transcription elongation from RNA polymerase II promoter; P:negative regulation of flower development; F:zinc ion binding; P:response to gibberellin stimulus; F:DNA binding; C:nucleus	-	no IPS match
c16108_g3_i4	c10713_g1_i1	0	203.28	histone-lysine n-methyltransferase suvr2-like	4195	10	0	0.655	5	F:protein binding; P:histone lysine methylation; F:histone-lysine N-methyltransferase activity; F:zinc ion binding; C:nucleus	-	IPR001214 (SMART); IPR003606 (SMART); IPR001214 (PFAM); IPR007728 (PFAM); IPR018848 (PFAM); G3DSA:2.170.270.10 (GENE3D); PTHR22884:SF23 (PANTHER); PTHR22884 (PANTHER); IPR025776 (PROSITE_PROFILES); IPR007728 (PROSITE_PROFILES); IPR001214 (PROSITE_PROFILES); SSF82199 (SUPERFAMILY)
c16108_g3_i2	c10713_g1_i1	0	203.28	histone-lysine n-methyltransferase suvr2-like	3829	10	0	0.655	5	F:protein binding; F:histone-lysine N-methyltransferase activity; F:zinc ion binding; P:histone lysine methylation; C:nucleus	-	IPR001214 (SMART); IPR003606 (SMART); IPR001214 (PFAM); IPR007728 (PFAM); G3DSA:2.170.270.10 (GENE3D); IPR018848 (PFAM); PTHR22884:SF23 (PANTHER); PTHR22884 (PANTHER); IPR025776 (PROSITE_PROFILES); IPR007728 (PROSITE_PROFILES); IPR001214 (PROSITE_PROFILES); SSF82199 (SUPERFAMILY)
c16253_g1_i5	c18245_g1_i1	0	200	bud13 homolog	1927	10	9.50233e-167	0.552	1	C:intracellular part	-	Coil (COILS); PTHR31809 (PANTHER)
c14698_g1_i3	c5531_g1_i2	0	199.88	probable glycosyltransferase at5g03795-like	2799	10	0	0.715	0	-		IPR004263 (PFAM); IPR004263 (PANTHER); PTHR11062:SF59 (PANTHER); TRANSMEMBRANE (PHOBIUS); CYTOPLASMIC_DOMAIN (PHOBIUS); NON_CYTOPLASMIC_DOMAIN (PHOBIUS); TMhelix (TMHMM)
c14698_g1_i1	c5531_g1_i2	0	199.88	probable glycosyltransferase at5g03795-like	2626	10	0	0.715	0	-		IPR004263 (PFAM); IPR004263 (PANTHER); PTHR11062:SF59 (PANTHER); TRANSMEMBRANE (PHOBIUS); CYTOPLASMIC_DOMAIN (PHOBIUS); NON_CYTOPLASMIC_DOMAIN (PHOBIUS); TMhelix (TMHMM)
c14412_g1_i2	c6732_g1_i1	0	196.71	myb family transcription factor	1453	10	0	0.81	4	C:nucleus; F:chromatin binding; F:DNA binding; C:chromatin	-	no IPS match
c13217_g1_i2	c11900_g3_i2	0	195.64	tyrosine-specific transport protein 2-like	1855	10	0	0.7	1	P:amino acid transmembrane transport	-	no IPS match
c11670_g1_i1	c11773_g2_i1	0	195.02	phosphatase 2c family protein	2601	10	0	0.891	2	F:phosphoprotein phosphatase activity; P:protein dephosphorylation	EC:3.1.3.16	NON_CYTOPLASMIC_DOMAIN (PHOBIUS); CYTOPLASMIC_DOMAIN (PHOBIUS); TRANSMEMBRANE (PHOBIUS)
c16086_g1_i1	c11343_g3_i2	0	187.12	tmv resistance protein n-like	2686	10	8.02494e-159	0.577	1	F:protein binding		G3DSA:3.80.10.10 (GENE3D); IPR001611 (PFAM); PTHR11017:SF146 (PANTHER); PTHR11017 (PANTHER); SSF52058 (SUPERFAMILY); SSF46785 (SUPERFAMILY)
c16107_g1_i1	c3776_g1_i2	0	185.74	ribonuclease p protein subunit p38-related isoform 1	2430	10	0	0.72	0	-		Coil (COILS); Coil (COILS); PTHR21596:SF8 (PANTHER); PTHR21596 (PANTHER); TRANSMEMBRANE (PHOBIUS); NON_CYTOPLASMIC_DOMAIN (PHOBIUS); CYTOPLASMIC_DOMAIN (PHOBIUS)
c16707_g1_i10	c9955_g2_i1	0	178	protein pf14_0175-like isoform x1	5647	10	0	0.574	3	P:small nucleolar ribonucleoprotein complex assembly; C:apoplast; C:nucleus		IPR019496 (PFAM)
c16707_g1_i1	c9955_g2_i1	0	178	protein pf14_0175-like isoform x1	5623	10	0	0.575	3	P:small nucleolar ribonucleoprotein complex assembly; C:apoplast; C:nucleus		IPR019496 (PFAM)
c15164_g1_i1	c12010_g3_i1	0	167		378	0			0	-		no IPS match
c11925_g1_i2	c84_g1_i1	0	164	wd repeat-containing protein dwa1-like	1344	10	0	0.786	1	P:gene silencing by RNA	-	TRANSMEMBRANE (PHOBIUS); CYTOPLASMIC_DOMAIN (PHOBIUS); NON_CYTOPLASMIC_DOMAIN (PHOBIUS); SignalP-noTM (SIGNALP_EUK)
c16576_g6_i1	c12209_g3_i4	0	162.95	nadh dehydrogenase subunit 2	3878	10	0	0.873	10	C:plasma membrane; F:quinone binding; F:NADH dehydrogenase (ubiquinone) activity; C:integral to membrane; P:photosynthesis, light reaction; C:chloroplast thylakoid membrane; P:mitochondrial electron transport, NADH to ubiquinone; P:ubiquinone biosynthetic process; P:sodium ion transport; P:proton transport	EC:1.6.5.3	PR01434 (PRINTS); IPR010096 (TIGRFAM); IPR001750 (PFAM); PTHR22773 (PANTHER); PTHR22773:SF69 (PANTHER); TRANSMEMBRANE (PHOBIUS); NON_CYTOPLASMIC_DOMAIN (PHOBIUS); CYTOPLASMIC_DOMAIN (PHOBIUS); CYTOPLASMIC_DOMAIN (PHOBIUS); NON_CYTOPLASMIC_DOMAIN (PHOBIUS); TRANSMEMBRANE (PHOBIUS); TRANSMEMBRANE (PHOBIUS); TRANSMEMBRANE (PHOBIUS); NON_CYTOPLASMIC_DOMAIN (PHOBIUS); TRANSMEMBRANE (PHOBIUS); CYTOPLAS…
c16175_g1_i6	c910_g1_i2	0	155.99	hva22-like protein k-like	1645	10	1.94631e-120	0.834	0	-		IPR004345 (PFAM); IPR004345 (PANTHER); CYTOPLASMIC_DOMAIN (PHOBIUS); TRANSMEMBRANE (PHOBIUS); TRANSMEMBRANE (PHOBIUS); CYTOPLASMIC_DOMAIN (PHOBIUS); NON_CYTOPLASMIC_DOMAIN (PHOBIUS); TRANSMEMBRANE (PHOBIUS); NON_CYTOPLASMIC_DOMAIN (PHOBIUS)
c49225_g1_i1	c10262_g2_i1	0	154	hypothetical protein VITISV_026972	231	10	3.9515e-15	0.655	3	F:nucleic acid binding; P:DNA integration; F:zinc ion binding		IPR025724 (PFAM)
c14927_g1_i2	c3507_g1_i1	0	144	serine threonine-protein kinase nek6-like	2432	10	0	0.686	4	P:protein phosphorylation; F:ATP binding; F:protein serine/threonine kinase activity; P:serine family amino acid metabolic process	EC:2.7.11	IPR002290 (SMART); IPR000719 (PFAM); G3DSA:3.30.200.20 (GENE3D); G3DSA:1.10.510.10 (GENE3D); PTHR24362:SF208 (PANTHER); PTHR24362 (PANTHER); IPR008271 (PROSITE_PATTERNS); IPR000719 (PROSITE_PROFILES); IPR011009 (SUPERFAMILY)
c13619_g1_i5	c18108_g1_i1	0	143	acyl-activating enzyme 19-like	5142	10	0	0.774	2	F:catalytic activity; P:metabolic process	-	IPR018391 (SMART); IPR009081 (G3DSA:1.10.1200.GENE3D); IPR000873 (PFAM); G3DSA:3.40.50.980 (GENE3D); IPR027295 (G3DSA:2.140.10.GENE3D); G3DSA:3.40.50.980 (GENE3D); G3DSA:2.30.38.10 (GENE3D); G3DSA:3.30.300.30 (GENE3D); PF13360 (PFAM); IPR025110 (PFAM); PTHR24096:SF150 (PANTHER); PTHR24096 (PANTHER); IPR020845 (PROSITE_PATTERNS); IPR009081 (PROSITE_PROFILES); SSF56801 (SUPERFAMILY); IPR011047 (SUP…
c1664_g1_i1	c12248_g2_i2	0	139.37		324	0			0	-		no IPS match
c8898_g1_i2	c8005_g1_i1	0	139	protein rtoa-like	1230	10	1.34075e-53	0.772	0	-		PTHR31903:SF4 (PANTHER); PTHR31903 (PANTHER)
c14595_g2_i2	c9384_g1_i1	0	138.77	protein dehydration-induced 19 homolog 4-like	3267	10	3.91288e-114	0.833	2	P:red light signaling pathway; P:blue light signaling pathway	-	IPR027935 (PFAM); PTHR31875:SF0 (PANTHER); PTHR31875 (PANTHER)
c14503_g1_i5	c3145_g1_i2	0	138.02	antigenic heat-stable 120 kda protein	1560	10	4.73531e-107	0.828	0	-		no IPS match
c14320_g1_i2	c17910_g1_i1	0	136	actin-related protein 2 3 complex subunit 2a-like	1599	10	0	0.84	2	C:Arp2/3 protein complex; P:regulation of actin filament polymerization	-	IPR007188 (PFAM); G3DSA:3.30.1460.20 (GENE3D); G3DSA:3.30.1460.20 (GENE3D); IPR007188 (PANTHER); SSF69645 (SUPERFAMILY); SSF69645 (SUPERFAMILY)
c14462_g1_i2	c9440_g1_i3	0	127.91	4fe-4s iron-sulfur binding	2097	10	0	0.753	1	F:iron-sulfur cluster binding	-	IPR021039 (PFAM); G3DSA:3.30.70.20 (GENE3D); PTHR19248 (PANTHER); PTHR19248:SF17 (PANTHER); IPR017900 (PROSITE_PATTERNS); IPR017896 (PROSITE_PROFILES); IPR017896 (PROSITE_PROFILES); SSF54862 (SUPERFAMILY)
c16207_g1_i10	c30354_g1_i1	0	126	rop guanine nucleotide exchange factor 1-like	5491	10	0	0.84	4	P:regulation of Rho GTPase activity; F:Rho guanyl-nucleotide exchange factor activity; C:plasma membrane; C:cytosol	-	IPR005512 (PFAM); CYTOPLASMIC_DOMAIN (PHOBIUS); NON_CYTOPLASMIC_DOMAIN (PHOBIUS); TRANSMEMBRANE (PHOBIUS); IPR005512 (PROSITE_PROFILES)
c16207_g1_i3	c30354_g1_i1	0	126	rop guanine nucleotide exchange factor 1-like	5195	10	0	0.84	4	P:regulation of Rho GTPase activity; F:Rho guanyl-nucleotide exchange factor activity; C:plasma membrane; C:cytosol	-	IPR005512 (PFAM); CYTOPLASMIC_DOMAIN (PHOBIUS); NON_CYTOPLASMIC_DOMAIN (PHOBIUS); TRANSMEMBRANE (PHOBIUS); IPR005512 (PROSITE_PROFILES)
c16653_g2_i7	c35093_g1_i1	0	126	histone-lysine n-methyltransferase ashh2-like	6299	10	0	0.628	1	P:methylation	-	no IPS match
c15967_g2_i1	c10893_g1_i2	0	119.33	probable histone h2a variant 3-like	934	10	8.45715e-78	0.889	10	C:nucleosome; P:defense response to bacterium; P:regulation of flower development; P:response to temperature stimulus; P:regulation of DNA methylation; F:DNA binding; P:nucleosome assembly; F:protein heterodimerization activity; C:vacuole; C:nucleus	-	IPR002119 (PRINTS); IPR002119 (SMART); IPR007125 (PFAM); IPR009072 (G3DSA:1.10.20.GENE3D); PTHR23430 (PANTHER); PTHR23430:SF32 (PANTHER); IPR002119 (PROSITE_PATTERNS); NON_CYTOPLASMIC_DOMAIN (PHOBIUS); SIGNAL_PEPTIDE_N_REGION (PHOBIUS); SIGNAL_PEPTIDE (PHOBIUS); SIGNAL_PEPTIDE_C_REGION (PHOBIUS); SIGNAL_PEPTIDE_H_REGION (PHOBIUS); SignalP-noTM (SIGNALP_EUK); IPR009072 (SUPERFAMILY)
c16049_g2_i5	c11662_g1_i2	0	115	calmodulin binding	4400	10	1.75371e-42	0.742	0	-		no IPS match
c16049_g2_i2	c11662_g1_i2	0	115	calmodulin binding	4538	10	1.82772e-42	0.742	0	-		no IPS match
c4664_g1_i2	c38965_g1_i1	0	110	PREDICTED: uncharacterized protein LOC102590330	2132	10	2.75568e-49	0.669	0	-		SignalP-TM (SIGNALP_GRAM_POSITIVE)
c15896_g1_i5	c4211_g1_i1	0	109.36	upf0420 protein c16orf58 homolog	2214	10	0	0.699	0	-		IPR006968 (PFAM); PTHR12770:SF20 (PANTHER); IPR006968 (PANTHER)
c16725_g1_i1	c7380_g1_i1	0	109	uncharacterized loc101222171	2008	10	0	0.602	0	-		no IPS match
c14171_g2_i2	c11517_g1_i2	0	100.34	immediate early response 3-interacting protein 1-like	888	10	4.32284e-29	0.879	0	-		IPR013880 (PFAM); IPR013880 (PANTHER); PTHR15858:SF0 (PANTHER); SIGNAL_PEPTIDE_C_REGION (PHOBIUS); NON_CYTOPLASMIC_DOMAIN (PHOBIUS); SIGNAL_PEPTIDE_N_REGION (PHOBIUS); CYTOPLASMIC_DOMAIN (PHOBIUS); TRANSMEMBRANE (PHOBIUS); SIGNAL_PEPTIDE (PHOBIUS); SIGNAL_PEPTIDE_H_REGION (PHOBIUS); SignalP-TM (SIGNALP_EUK)
c14367_g1_i3	c33946_g1_i1	0	100	PREDICTED: uncharacterized protein LOC101250498	1008	10	1.23708e-62	0.865	0	-		PF13233 (PFAM)
c16442_g2_i9	c8260_g1_i2	0	98	small rna 2 -o-methyltransferase-like isoform x1	3478	10	0	0.724	13	P:leaf proximal/distal pattern formation; P:protein folding; P:RNA methylation; P:specification of floral organ identity; P:production of siRNA involved in RNA interference; C:cytoplasm; F:O-methyltransferase activity; P:mRNA cleavage involved in gene silencing by miRNA; P:leaf vascular tissue pattern formation; P:production of miRNAs involved in gene silencing by miRNA; P:regulation of flower de…	EC:2.1.1	PF13489 (PFAM); IPR029063 (G3DSA:3.40.50.GENE3D); G3DSA:3.10.50.40 (GENE3D); IPR026610 (PANTHER); PTHR21404:SF1 (PANTHER); SSF54534 (SUPERFAMILY); IPR029063 (SUPERFAMILY)
c10806_g2_i2	c4197_g1_i1	0	97.88	histidine protein methyltransferase 1 homolog	1201	10	1.16516e-168	0.825	1	C:chloroplast	-	PF12847 (PFAM); IPR029063 (G3DSA:3.40.50.GENE3D); PTHR21095 (PANTHER); IPR029063 (SUPERFAMILY)
c11119_g1_i2	c2717_g1_i1	0	93.54	bsd domain-containing family protein	1487	10	5.8417e-168	0.712	0	-		IPR005607 (SMART); IPR005607 (PFAM); PTHR31923 (PANTHER); PTHR31923:SF4 (PANTHER); IPR005607 (PROSITE_PROFILES); SSF140383 (SUPERFAMILY)
c13721_g2_i5	c9700_g2_i1	0	81	replication protein a 70 kda dna-binding subunit b-like	2074	10	1.08001e-21	0.641	0	-		no IPS match
c16420_g2_i2	c12078_g1_i3	0	79.6	nedd8-activating enzyme e1 regulatory subunit-like isoform x1	6589	10	0	0.928	9	C:cytosol; P:DNA repair; C:peroxisome; P:response to water deprivation; P:leaf morphogenesis; P:protein ubiquitination; P:post-embryonic development; P:response to cytokinin stimulus; F:catalytic activity	-	IPR000594 (PFAM); IPR016040 (G3DSA:3.40.50.GENE3D); PTHR10953 (PANTHER); IPR009036 (SUPERFAMILY)
c14454_g1_i1	c10937_g2_i2	0	78.55	probable transcription factor kan2-like	1881	10	2.47596e-155	0.694	4	P:carpel development; P:adaxial/abaxial axis specification; F:chromatin binding; F:DNA binding	-	IPR001005 (PFAM); IPR006447 (TIGRFAM); IPR009057 (G3DSA:1.10.10.GENE3D); PTHR31496 (PANTHER); IPR009057 (SUPERFAMILY)
c14825_g1_i3	c12294_g1_i3	0	77.99	f-box protein at3g25750-like	942	10	4.40612e-133	0.723	0	-		IPR005174 (PFAM); PTHR11102:SF11 (PANTHER); PTHR11102 (PANTHER); IPR011044 (SUPERFAMILY)
c15894_g1_i5	c5861_g1_i1	0	75.48		238	0			0	-		no IPS match
c15384_g3_i2	c6307_g1_i1	0	75	udp-glucuronate 4-epimerase 6-like	2031	10	0	0.905	6	C:trans-Golgi network; P:carbohydrate metabolic process; F:UDP-glucuronate 5'-epimerase activity; C:endosome; F:coenzyme binding; P:nucleotide metabolic process	EC:5.1.3.12	IPR008089 (PRINTS); IPR001509 (PFAM); G3DSA:3.90.25.10 (GENE3D); IPR016040 (G3DSA:3.40.50.GENE3D); PTHR10366:SF319 (PANTHER); PTHR10366 (PANTHER); SSF51735 (SUPERFAMILY)
c15548_g1_i11	c1942_g1_i2	0	72.5	pentatricopeptide repeat-containing protein at3g53170-like	2804	10	0	0.84	0	-		no IPS match
c16468_g5_i1	c19754_g1_i1	0	71		297	0			0	-		no IPS match
c11546_g1_i1	c12327_g4_i1	0	70	PREDICTED: uncharacterized protein LOC102583787 isoform X1	1146	10	6.53009e-155	0.787	1	C:nucleus	-	IPR010839 (PFAM); PTHR32206 (PANTHER); PTHR32206:SF0 (PANTHER)
c14503_g1_i5	c3145_g1_i1	0	69.98	antigenic heat-stable 120 kda protein	1560	10	4.73531e-107	0.828	0	-		no IPS match
c9549_g1_i1	c5969_g1_i1	0	69	dna ligase 1-like	590	2	1.65825e-10	0.525	0	-		no IPS match
c13737_g1_i2	c8510_g1_i5	0	68.18	tyrosine decarboxylase 1-like	2019	10	0	0.89	10	F:pyridoxal phosphate binding; P:response to wounding; F:aromatic-L-amino-acid decarboxylase activity; F:phenylacetaldehyde synthase activity; P:L-phenylalanine catabolic process; P:histidine metabolic process; P:tryptophan metabolic process; P:tyrosine metabolic process; P:alkaloid biosynthetic process; P:indole biosynthetic process	EC:4.1.1.28	IPR010977 (PRINTS); IPR015422 (G3DSA:3.90.1150.GENE3D); IPR002129 (PFAM); IPR015421 (G3DSA:3.40.640.GENE3D); G3DSA:1.20.1340.10 (GENE3D); PTHR11999:SF70 (PANTHER); PTHR11999 (PANTHER); IPR021115 (PROSITE_PATTERNS); IPR015424 (SUPERFAMILY)
c16141_g1_i5	c12334_g1_i3	0	68	nudix hydrolase mitochondrial-like	650	2	4.16201e-07	0.56	2	F:hydrolase activity; P:metabolic process		CYTOPLASMIC_DOMAIN (PHOBIUS); TRANSMEMBRANE (PHOBIUS); NON_CYTOPLASMIC_DOMAIN (PHOBIUS)
c16718_g4_i6	c12231_g1_i2	0	66.79	PREDICTED: uncharacterized protein LOC102598653	4796	10	0	0.696	0	-		no IPS match
c15403_g1_i4	c10099_g1_i2	0	66.63	leucine-rich repeat-containing	4789	10	0	0.775	3	P:defense response; F:ADP binding; P:signal transduction	-	IPR000767 (PRINTS); IPR002182 (PFAM); PTHR11017 (PANTHER); PTHR11017:SF146 (PANTHER); IPR027417 (SUPERFAMILY)
c16571_g1_i5	c2763_g1_i2	0	66.53	ubiquitin-like superfamily	1022	10	3.63184e-122	0.736	0	-		no IPS match
c15487_g2_i1	c7326_g1_i2	0	64.8	thiamine biosynthetic bifunctional enzyme chloroplastic-like isoform x1	2227	10	0	0.895	5	P:thiamine biosynthetic process; P:phosphorylation; F:thiamine-phosphate diphosphorylase activity; C:chloroplast stroma; F:phosphomethylpyrimidine kinase activity	EC:2.5.1.3; EC:2.7.4.7	no IPS match
c15113_g2_i6	c431_g1_i1	0	64	bet1-like snare 1-2-like	2076	10	1.6252e-77	0.882	0	-		no IPS match
c8864_g1_i3	c24670_g1_i1	0	63	xyloglucan endotransglucosylase hydrolase protein 9-like	864	10	2.35032e-60	0.892	5	P:cellular glucan metabolic process; F:hydrolase activity, hydrolyzing O-glycosyl compounds; C:apoplast; C:cell wall; F:xyloglucan:xyloglucosyl transferase activity	EC:2.4.1.207	IPR000757 (PFAM); IPR013320 (G3DSA:2.60.120.GENE3D); PTHR31062:SF15 (PANTHER); PTHR31062 (PANTHER); IPR008985 (SUPERFAMILY)
c13378_g1_i2	c6780_g1_i3	0	62.34	4-hydroxybenzoate mitochondrial-like isoform x1	1662	10	2.2071e-121	0.865	3	P:ubiquinone biosynthetic process; C:integral to membrane; F:prenyltransferase activity	EC:2.5.1	IPR000537 (PFAM); PTHR11048 (PANTHER); PTHR11048:SF7 (PANTHER)
c15658_g1_i2	c39147_g1_i1	0	62	f-box lrr-repeat protein 14-like	2610	10	6.97527e-28	0.491	0	-		no IPS match
c16228_g1_i1	c10234_g1_i2	0	61.85	phosphatase 2c family isoform 1	2416	10	0	0.822	4	P:protein dephosphorylation; F:metal ion binding; F:protein serine/threonine phosphatase activity; C:protein serine/threonine phosphatase complex	-	IPR001932 (SMART); IPR001932 (G3DSA:3.60.40.GENE3D); IPR001932 (PFAM); IPR015655 (PANTHER); PTHR13832:SF269 (PANTHER); IPR000222 (PROSITE_PATTERNS); IPR001932 (SUPERFAMILY)
c16587_g3_i3	c12308_g1_i12	0	60.53	probable leucine-rich repeat receptor-like protein kinase at1g35710-like	598	10	1.29279e-100	0.868	1	F:protein binding		PR00019 (PRINTS); G3DSA:3.80.10.10 (GENE3D); IPR001611 (PFAM); IPR025875 (PFAM); PTHR24420:SF637 (PANTHER); PTHR24420 (PANTHER); SSF52047 (SUPERFAMILY)
c15295_g1_i5	c10728_g2_i1	0	59.53	squamosa promoter-binding-like protein 16-like isoform x1	2543	10	2.91168e-161	0.564	2	C:nucleus; F:DNA binding		no IPS match
c14458_g1_i2	c818_g1_i2	0	57.75	PREDICTED: uncharacterized protein LOC102605020	809	2	3.55513e-31	0.805	0	-		no IPS match
c13477_g1_i4	c3142_g1_i1	0	57.43	probable receptor-like protein kinase at1g80640-like	2213	10	1.39799e-144	0.864	4	P:protein phosphorylation; F:ATP binding; F:protein serine/threonine kinase activity; P:serine family amino acid metabolic process	EC:2.7.11	PTHR24420 (PANTHER); PTHR24420:SF616 (PANTHER)
c16563_g3_i1	c12207_g1_i1	0	57	transport inhibitor response 1	2974	10	0	0.876	11	C:SCF ubiquitin ligase complex; F:inositol hexakisphosphate binding; P:auxin mediated signaling pathway; F:auxin binding; P:lateral root formation; F:ubiquitin-protein ligase activity; P:protein ubiquitination; P:stamen development; P:response to molecule of bacterial origin; P:pollen maturation; P:cellular response to phosphate starvation	EC:6.3.2.19	no IPS match
c13432_g1_i1	c31828_g1_i1	0	56	ring finger and chy zinc finger domain-containing protein 1-like	792	10	2.71105e-47	0.798	1	F:zinc ion binding	-	PF14599 (PFAM); IPR004039 (G3DSA:2.20.28.GENE3D); PTHR21319:SF4 (PANTHER); PTHR21319 (PANTHER)
c14565_g1_i1	c11499_g1_i4	0	55.11	triacylglycerol lipase 1-like	1553	10	0	0.776	2	P:lipid catabolic process; F:hydrolase activity, acting on ester bonds	-	IPR006693 (PFAM); IPR029058 (G3DSA:3.40.50.GENE3D); PTHR11005:SF6 (PANTHER); PTHR11005 (PANTHER); CYTOPLASMIC_DOMAIN (PHOBIUS); TRANSMEMBRANE (PHOBIUS); NON_CYTOPLASMIC_DOMAIN (PHOBIUS); IPR029058 (SUPERFAMILY); TMhelix (TMHMM)
c10234_g1_i3	c4678_g1_i1	0	55.01	pentatricopeptide repeat-containing	2305	10	0	0.855	2	P:response to cadmium ion; F:protein binding	-	IPR002885 (PFAM); IPR002885 (PFAM); IPR011990 (G3DSA:1.25.40.GENE3D); IPR002885 (TIGRFAM); IPR002885 (PFAM); PTHR24015 (PANTHER); PTHR24015:SF401 (PANTHER); IPR002885 (PROSITE_PROFILES); IPR002885 (PROSITE_PROFILES); IPR002885 (PROSITE_PROFILES); IPR002885 (PROSITE_PROFILES); IPR002885 (PROSITE_PROFILES); IPR002885 (PROSITE_PROFILES); IPR002885 (PROSITE_PROFILES); SSF48452 (SUPERFAMILY)
c508_g1_i2	c22958_g1_i1	0	54	PREDICTED: uncharacterized protein LOC102581574	1376	10	0	0.747	0	-		IPR008528 (PFAM); PTHR31280:SF3 (PANTHER); PTHR31280 (PANTHER); IPR014770 (PROSITE_PROFILES)
c15644_g1_i1	c9711_g1_i3	0	53.52	splicing factor atsrl1	2888	10	1.83758e-58	0.886	4	P:nuclear-transcribed mRNA catabolic process; C:nucleus; P:response to salt stress; P:RNA processing	-	no IPS match
c15933_g1_i4	c11326_g1_i4	0	51.17	dol-p-man:man c -pp-dol alpha- -mannosyltransferase	1859	10	1.70098e-151	0.871	9	F:alpha-1,3-mannosyltransferase activity; C:mitochondrion; P:cellulose biosynthetic process; P:mannosylation; P:protein glycosylation; P:Golgi vesicle transport; C:chloroplast; C:endoplasmic reticulum; C:alpha-1,6-mannosyltransferase complex	EC:2.4.1	IPR007873 (PFAM); PTHR12646:SF0 (PANTHER); IPR007873 (PANTHER); NON_CYTOPLASMIC_DOMAIN (PHOBIUS); TRANSMEMBRANE (PHOBIUS); TRANSMEMBRANE (PHOBIUS); TRANSMEMBRANE (PHOBIUS); TRANSMEMBRANE (PHOBIUS); NON_CYTOPLASMIC_DOMAIN (PHOBIUS); NON_CYTOPLASMIC_DOMAIN (PHOBIUS); CYTOPLASMIC_DOMAIN (PHOBIUS); CYTOPLASMIC_DOMAIN (PHOBIUS); TRANSMEMBRANE (PHOBIUS); CYTOPLASMIC_DOMAIN (PHOBIUS); TRANSMEMBRANE (PHO…
c16006_g1_i5	c38831_g1_i1	0	51	arm repeat superfamily protein isoform 1	1385	10	2.06736e-159	0.919	3	F:ligase activity; P:metabolic process; F:binding	-	IPR011989 (G3DSA:1.25.10.GENE3D); PTHR23315 (PANTHER); PTHR23315:SF73 (PANTHER); IPR016024 (SUPERFAMILY)
c16294_g1_i2	c11759_g1_i2	0	50.79	abc transporter a family member 7-like	2794	10	0	0.893	5	C:plasmodesma; P:ATP catabolic process; F:ATP binding; F:ATPase activity; C:plasma membrane	EC:3.6.1.3	IPR003593 (SMART); IPR003439 (PFAM); PF12698 (PFAM); IPR027417 (G3DSA:3.40.50.GENE3D); IPR026082 (PANTHER); IPR017871 (PROSITE_PATTERNS); TRANSMEMBRANE (PHOBIUS); CYTOPLASMIC_DOMAIN (PHOBIUS); NON_CYTOPLASMIC_DOMAIN (PHOBIUS); NON_CYTOPLASMIC_DOMAIN (PHOBIUS); TRANSMEMBRANE (PHOBIUS); TRANSMEMBRANE (PHOBIUS); CYTOPLASMIC_DOMAIN (PHOBIUS); NON_CYTOPLASMIC_DOMAIN (PHOBIUS); CYTOPLASMIC_DOMAIN (PHOB…
c16141_g1_i5	c12334_g1_i1	0	50.34	nudix hydrolase mitochondrial-like	650	2	4.16201e-07	0.56	2	F:hydrolase activity; P:metabolic process		CYTOPLASMIC_DOMAIN (PHOBIUS); TRANSMEMBRANE (PHOBIUS); NON_CYTOPLASMIC_DOMAIN (PHOBIUS)
c12870_g1_i4	c4426_g1_i1	0	49	tetratricopeptide repeat-like superfamily isoform 1	3822	10	0	0.75	1	F:protein binding		IPR011990 (G3DSA:1.25.40.GENE3D); IPR011990 (G3DSA:1.25.40.GENE3D); IPR002885 (PFAM); IPR002885 (TIGRFAM); IPR002885 (PFAM); PTHR24015 (PANTHER); PTHR24015:SF415 (PANTHER); IPR002885 (PROSITE_PROFILES); IPR002885 (PROSITE_PROFILES); IPR002885 (PROSITE_PROFILES); IPR002885 (PROSITE_PROFILES); IPR002885 (PROSITE_PROFILES); IPR002885 (PROSITE_PROFILES); IPR002885 (PROSITE_PROFILES); IPR002885 (PROSI…
c16178_g4_i7	c11950_g3_i10	0	48.64	PREDICTED: uncharacterized protein LOC102589854	3328	10	9.71525e-88	0.78	0	-		PF14227 (PFAM); PTHR11439:SF127 (PANTHER); PTHR11439 (PANTHER)
c16240_g2_i6	c11056_g1_i3	0	47.68	PREDICTED: uncharacterized protein At1g04910-like	2389	10	0	0.947	0	-		IPR019378 (PFAM); PTHR31741 (PANTHER); PTHR31741:SF5 (PANTHER)
c16611_g1_i5	c12282_g5_i1	0	46	protein far-red impaired response 1-like	1541	10	2.63719e-108	0.616	0	-		IPR004330 (PFAM); PTHR31669:SF0 (PANTHER); PTHR31669 (PANTHER)
c13839_g1_i3	c9784_g1_i2	0	45.84	probable leucine-rich repeat receptor-like serine threonine-protein kinase at5g15730-like	2517	10	0	0.907	5	F:ATP binding; P:activation of MAPKK activity; F:MAP kinase kinase kinase activity; P:transmembrane receptor protein serine/threonine kinase signaling pathway; P:serine family amino acid metabolic process	EC:2.7.11.25; EC:2.7.11	IPR002290 (SMART); G3DSA:3.30.200.20 (GENE3D); IPR001245 (PFAM); G3DSA:1.10.510.10 (GENE3D); PTHR24420:SF640 (PANTHER); PTHR24420 (PANTHER); IPR008271 (PROSITE_PATTERNS); IPR000719 (PROSITE_PROFILES); IPR011009 (SUPERFAMILY)
c6111_g1_i1	c9657_g1_i1	0	45	protein kinase g11a-like	755	10	1.85238e-140	0.766	4	P:protein phosphorylation; F:ATP binding; F:protein serine/threonine kinase activity; P:serine family amino acid metabolic process	EC:2.7.11	IPR002290 (SMART); G3DSA:1.10.510.10 (GENE3D); IPR000719 (PFAM); PTHR24351 (PANTHER); PTHR24351:SF55 (PANTHER); IPR008271 (PROSITE_PATTERNS); IPR000719 (PROSITE_PROFILES); IPR011009 (SUPERFAMILY)
c16144_g1_i3	c12280_g2_i1	0	45	subtilisin-like protease-like	2004	10	0	0.858	4	P:negative regulation of catalytic activity; P:proteolysis; F:identical protein binding; F:serine-type endopeptidase activity	EC:3.4.21	IPR015500 (PRINTS); IPR000209 (PFAM); IPR010259 (PFAM); IPR000209 (G3DSA:3.40.50.GENE3D); IPR015500 (PANTHER); PTHR10795:SF335 (PANTHER); IPR023828 (PROSITE_PATTERNS); IPR022398 (PROSITE_PATTERNS); SIGNAL_PEPTIDE (PHOBIUS); SIGNAL_PEPTIDE_C_REGION (PHOBIUS); NON_CYTOPLASMIC_DOMAIN (PHOBIUS); SIGNAL_PEPTIDE_H_REGION (PHOBIUS); SIGNAL_PEPTIDE_N_REGION (PHOBIUS); SignalP-noTM (SIGNALP_EUK); IPR00020…
c4250_g1_i2	c29047_g1_i1	0	44	PREDICTED: uncharacterized protein LOC102582264	1673	10	0	0.676	0	-		IPR019193 (PFAM)
c16291_g1_i3	c11719_g1_i3	0	43.64	dna-directed rna polymerase i subunit rpa43-like isoform x1	1308	10	1.93196e-135	0.769	0	-		no IPS match
c16141_g1_i8	c12169_g1_i6	0	43.22	nudix hydrolase mitochondrial-like	2895	5	3.08328e-19	0.516	2	F:hydrolase activity; P:metabolic process		CYTOPLASMIC_DOMAIN (PHOBIUS); TRANSMEMBRANE (PHOBIUS); NON_CYTOPLASMIC_DOMAIN (PHOBIUS); TMhelix (TMHMM)
c16141_g1_i3	c12169_g1_i6	0	43.22	nudix hydrolase mitochondrial-like	3020	5	3.24111e-19	0.516	2	F:hydrolase activity; P:metabolic process		no IPS match
c15483_g1_i1	c8048_g1_i2	0	39.74	survival of motor neuron-related-splicing factor 30-like	1704	10	5.83701e-152	0.794	4	C:cytoplasm; F:RNA binding; P:mRNA processing; C:nucleus	-	TRANSMEMBRANE (PHOBIUS); NON_CYTOPLASMIC_DOMAIN (PHOBIUS); NON_CYTOPLASMIC_DOMAIN (PHOBIUS); CYTOPLASMIC_DOMAIN (PHOBIUS); TRANSMEMBRANE (PHOBIUS); TMhelix (TMHMM); TMhelix (TMHMM)
c16668_g7_i7	c6116_g1_i2	0	39	protein fizzy-related 2-like	2111	10	7.64252e-121	0.96	7	P:positive regulation of DNA endoreduplication; P:cell growth; P:regulation of cell size; P:maintenance of shoot apical meristem identity; P:trichome branching; C:cytoplasm; C:nucleus	-	no IPS match
c14915_g1_i5	c8988_g2_i1	0	39	pap-specific mitochondrial-like	709	10	4.00972e-26	0.634	1	P:phosphatidylinositol phosphorylation		G3DSA:3.40.190.80 (GENE3D); IPR000760 (PANTHER); PTHR20854:SF30 (PANTHER); SSF56655 (SUPERFAMILY)
c16111_g1_i2	c11941_g2_i2	0	39	mnd1-interacting protein 1-like	742	10	7.77331e-66	0.746	2	F:metal ion binding; P:cellular protein metabolic process	-	no IPS match
c4360_g1_i1	c12265_g3_i1	0	39	probable lrr receptor-like serine threonine-protein kinase at4g08850-like	202	10	1.27999e-29	0.875	3	F:protein tyrosine kinase activity; P:peptidyl-tyrosine phosphorylation; F:ATP binding	EC:2.7.10	no IPS match
c8535_g2_i1	c11259_g1_i2	0	38.18	disease resistance rpp13-like protein 1-like	395	10	8.81941e-18	0.575	2	P:defense response; F:ADP binding		no IPS match
c15904_g1_i3	c3284_g1_i1	0	38	f-box protein skip23-like	2729	10	0	0.663	4	F:nucleic acid binding; P:DNA integration; P:response to chitin; C:vacuole		G3DSA:1.20.1280.50 (GENE3D); IPR005174 (PFAM); PTHR11102 (PANTHER); PTHR11102:SF11 (PANTHER)
c16313_g11_i5	c33939_g1_i1	0	36	kinase family protein isoform 6	1151	10	5.87823e-89	0.898	7	F:protein kinase C activity; C:plasma membrane; P:protein phosphorylation; F:ATP binding; C:cytosol; P:signal transduction; P:serine family amino acid metabolic process	EC:2.7.11.13	Coil (COILS); IPR000719 (PFAM); G3DSA:3.30.200.20 (GENE3D); PTHR24358:SF8 (PANTHER); PTHR24358 (PANTHER); IPR017441 (PROSITE_PATTERNS); IPR000719 (PROSITE_PROFILES); IPR011009 (SUPERFAMILY)
c15461_g2_i1	c10572_g1_i1	0	35.62	protein elav-like	939	10	1.68274e-13	0.726	1	F:nucleic acid binding	-	no IPS match
c16141_g1_i8	c12169_g1_i7	0	35.08	nudix hydrolase mitochondrial-like	2895	5	3.08328e-19	0.516	2	F:hydrolase activity; P:metabolic process		CYTOPLASMIC_DOMAIN (PHOBIUS); TRANSMEMBRANE (PHOBIUS); NON_CYTOPLASMIC_DOMAIN (PHOBIUS); TMhelix (TMHMM)
c16141_g1_i3	c12169_g1_i7	0	35.08	nudix hydrolase mitochondrial-like	3020	5	3.24111e-19	0.516	2	F:hydrolase activity; P:metabolic process		no IPS match
c16570_g2_i6	c12238_g3_i1	0	35	PREDICTED: uncharacterized protein LOC102600573	827	3	2.9491e-24	0.5767	0	-		no IPS match
c16141_g1_i8	c12169_g1_i5	0	33.07	nudix hydrolase mitochondrial-like	2895	5	3.08328e-19	0.516	2	F:hydrolase activity; P:metabolic process		CYTOPLASMIC_DOMAIN (PHOBIUS); TRANSMEMBRANE (PHOBIUS); NON_CYTOPLASMIC_DOMAIN (PHOBIUS); TMhelix (TMHMM)
c16141_g1_i3	c12169_g1_i5	0	33.07	nudix hydrolase mitochondrial-like	3020	5	3.24111e-19	0.516	2	F:hydrolase activity; P:metabolic process		no IPS match
c16141_g1_i5	c12334_g1_i5	0	32.49	nudix hydrolase mitochondrial-like	650	2	4.16201e-07	0.56	2	F:hydrolase activity; P:metabolic process		CYTOPLASMIC_DOMAIN (PHOBIUS); TRANSMEMBRANE (PHOBIUS); NON_CYTOPLASMIC_DOMAIN (PHOBIUS)
c15461_g2_i1	c10572_g1_i3	0	31.38	protein elav-like	939	10	1.68274e-13	0.726	1	F:nucleic acid binding	-	no IPS match
c16285_g2_i7	c39228_g1_i1	0	31	PREDICTED: uncharacterized protein LOC101248610	1485	10	2.58173e-71	0.778	0	-		CYTOPLASMIC_DOMAIN (PHOBIUS); TRANSMEMBRANE (PHOBIUS); NON_CYTOPLASMIC_DOMAIN (PHOBIUS)
c16143_g1_i4	c11620_g2_i2	0	30.51	u-box domain-containing protein 4-like isoform x1	3029	10	0	0.829	3	F:ligase activity; P:metabolic process; F:nuclease activity	-	IPR003729 (PFAM); PTHR15160 (PANTHER); PTHR15160:SF1 (PANTHER); IPR003729 (PROSITE_PROFILES); IPR003729 (SUPERFAMILY)
c15989_g2_i1	c11538_g1_i3	0	28	PREDICTED: uncharacterized protein LOC102591431	2618	1	5.98977e-11	0.68	0	-		no IPS match
c16648_g1_i8	c28073_g1_i1	0	28	pentatricopeptide repeat-containing isoform 1	2212	10	0	0.754	1	F:protein binding		IPR011990 (G3DSA:1.25.40.GENE3D); IPR002885 (PFAM); IPR011990 (G3DSA:1.25.40.GENE3D); IPR002885 (PFAM); IPR002885 (PFAM); IPR002885 (TIGRFAM); PTHR24015 (PANTHER); PTHR24015:SF329 (PANTHER); IPR002885 (PROSITE_PROFILES); IPR002885 (PROSITE_PROFILES); IPR002885 (PROSITE_PROFILES); IPR002885 (PROSITE_PROFILES); IPR002885 (PROSITE_PROFILES); IPR002885 (PROSITE_PROFILES); IPR002885 (PROSITE_PROFILES)…
c16141_g1_i5	c12334_g1_i2	0	27.38	nudix hydrolase mitochondrial-like	650	2	4.16201e-07	0.56	2	F:hydrolase activity; P:metabolic process		CYTOPLASMIC_DOMAIN (PHOBIUS); TRANSMEMBRANE (PHOBIUS); NON_CYTOPLASMIC_DOMAIN (PHOBIUS)
c13431_g1_i3	c259_g2_i1	0	27	pentatricopeptide repeat-containing protein mitochondrial-like isoform x1	4670	10	0	0.871	4	F:oxidoreductase activity, acting on the CH-OH group of donors, quinone or similar compound as acceptor; P:oxidation-reduction process; P:carbohydrate metabolic process; F:quinone binding	-	SIGNAL_PEPTIDE_C_REGION (PHOBIUS); NON_CYTOPLASMIC_DOMAIN (PHOBIUS); SIGNAL_PEPTIDE_H_REGION (PHOBIUS); SIGNAL_PEPTIDE_N_REGION (PHOBIUS); SIGNAL_PEPTIDE (PHOBIUS)
c15406_g1_i4	c11384_g1_i5	0	24.86	probable acyl-activating enzyme peroxisomal-like	3392	10	0	0.878	2	P:auxin metabolic process; F:catalytic activity	-	G3DSA:3.40.50.980 (GENE3D); IPR000873 (PFAM); PTHR24095 (PANTHER); PTHR24095:SF132 (PANTHER); IPR020845 (PROSITE_PATTERNS); SSF56801 (SUPERFAMILY)
c14300_g1_i3	c11339_g1_i5	0	24.52	sirohydrochlorin ferrochelatase-like	2220	10	1.76538e-70	0.799	7	F:metal ion binding; F:sirohydrochlorin ferrochelatase activity; P:siroheme biosynthetic process; P:response to oxidative stress; P:cobalamin biosynthetic process; F:sirohydrochlorin cobaltochelatase activity; C:chloroplast	EC:4.99.1.3; EC:4.99.1.4	G3DSA:3.40.50.1400 (GENE3D); IPR002762 (PFAM); SSF53800 (SUPERFAMILY)
c12013_g1_i2	c6793_g1_i1	0	24		2363	0			0	-		no IPS match
c16693_g1_i1	c874_g1_i2	0	23.74	2 protein	2031	10	3.81101e-98	0.727	0	-		SIGNAL_PEPTIDE_C_REGION (PHOBIUS); SIGNAL_PEPTIDE_N_REGION (PHOBIUS); TRANSMEMBRANE (PHOBIUS); NON_CYTOPLASMIC_DOMAIN (PHOBIUS); CYTOPLASMIC_DOMAIN (PHOBIUS); SIGNAL_PEPTIDE_H_REGION (PHOBIUS); SIGNAL_PEPTIDE (PHOBIUS)
c12296_g1_i2	c8342_g1_i1	0	23.45	lipase rog1-like	687	10	1.47048e-72	0.813	0	-		PTHR12482:SF6 (PANTHER); PTHR12482 (PANTHER); SIGNAL_PEPTIDE_C_REGION (PHOBIUS); SIGNAL_PEPTIDE_N_REGION (PHOBIUS); NON_CYTOPLASMIC_DOMAIN (PHOBIUS); SIGNAL_PEPTIDE_H_REGION (PHOBIUS); SIGNAL_PEPTIDE (PHOBIUS); SignalP-TM (SIGNALP_GRAM_POSITIVE)
c8725_g1_i1	c22938_g1_i1	0	23	syntaxin-132-like isoform x2	1060	10	1.97834e-170	0.802	3	C:membrane; P:vesicle-mediated transport; F:protein binding	-	Coil (COILS); IPR006011 (SMART); IPR000727 (SMART); IPR006011 (PFAM); G3DSA:1.20.58.70 (GENE3D); IPR000727 (PFAM); PTHR19957:SF80 (PANTHER); PTHR19957 (PANTHER); NON_CYTOPLASMIC_DOMAIN (PHOBIUS); CYTOPLASMIC_DOMAIN (PHOBIUS); TRANSMEMBRANE (PHOBIUS); IPR000727 (PROSITE_PROFILES); IPR010989 (SUPERFAMILY); TMhelix (TMHMM)
c15302_g1_i2	c10851_g1_i5	0	22.58	nucleobase-ascorbate transporter 3-like	2895	10	0	0.858	4	C:plasmodesma; C:plasma membrane; P:transmembrane transport; F:transporter activity	-	no IPS match
c7064_g1_i1	c10247_g1_i1	0	22	zinc finger protein	211	10	1.85352e-45	0.983	7	P:positive regulation of transcription, DNA-dependent; F:nucleic acid binding; P:regulation of timing of transition from vegetative to reproductive phase; F:metal ion binding; P:photoperiodism, flowering; C:plastid; P:organ senescence	-	PTHR10593 (PANTHER); PTHR10593:SF20 (PANTHER)
c1072_g1_i2	c36906_g1_i1	0	21		284	0			0	-		no IPS match
c12322_g1_i3	c10589_g1_i2	0	20.83		557	0			0	-		SignalP-TM (SIGNALP_GRAM_POSITIVE)
c15383_g1_i1	c9583_g1_i3	0	20.69	erd6-like transporter	2115	10	2.41729e-86	0.803	11	F:substrate-specific transmembrane transporter activity; P:response to water deprivation; P:response to nematode; F:oxidoreductase activity; P:response to chitin; P:transmembrane transport; C:integral to membrane; C:chloroplast; C:endoplasmic reticulum; P:response to salt stress; P:response to abscisic acid stimulus	-	IPR005828 (PFAM); G3DSA:1.20.1250.20 (GENE3D); PTHR24063 (PANTHER); PTHR24063:SF75 (PANTHER); CYTOPLASMIC_DOMAIN (PHOBIUS); NON_CYTOPLASMIC_DOMAIN (PHOBIUS); CYTOPLASMIC_DOMAIN (PHOBIUS); TRANSMEMBRANE (PHOBIUS); TRANSMEMBRANE (PHOBIUS); IPR020846 (PROSITE_PROFILES); IPR016196 (SUPERFAMILY); TMhelix (TMHMM); TMhelix (TMHMM)
c47644_g1_i1	c8338_g1_i1	0	20		563	0			0	-		PR01217 (PRINTS)
c10319_g1_i1	c5176_g1_i1	0	19	telomere repeat-binding factor 1-like isoform x1	494	10	9.23732e-70	0.841	15	P:response to auxin stimulus; C:nucleosome; P:response to salicylic acid stimulus; P:response to jasmonic acid stimulus; P:response to gibberellin stimulus; P:response to salt stress; F:double-stranded telomeric DNA binding; P:response to ethylene stimulus; P:nucleosome assembly; F:protein homodimerization activity; P:response to cadmium ion; F:chromatin binding; P:response to abscisic acid stimu…	-	IPR001005 (SMART); IPR009057 (G3DSA:1.10.10.GENE3D); IPR001005 (PFAM); PTHR21717 (PANTHER); IPR017930 (PROSITE_PROFILES); IPR009057 (SUPERFAMILY)
c14222_g1_i3	c7442_g1_i1	0	19	g-type lectin s-receptor-like serine threonine-protein kinase at1g11330-like	1540	10	0	0.74	4	F:ATP binding; P:protein phosphorylation; F:protein serine/threonine kinase activity; F:zinc ion binding	-	IPR002290 (SMART); IPR013227 (PFAM); IPR001245 (PFAM); IPR013320 (G3DSA:2.60.120.GENE3D); G3DSA:1.10.510.10 (GENE3D); G3DSA:3.30.200.20 (GENE3D); PTHR24420:SF634 (PANTHER); PTHR24420 (PANTHER); IPR017441 (PROSITE_PATTERNS); IPR008271 (PROSITE_PATTERNS); TRANSMEMBRANE (PHOBIUS); CYTOPLASMIC_DOMAIN (PHOBIUS); NON_CYTOPLASMIC_DOMAIN (PHOBIUS); IPR007527 (PROSITE_PROFILES); IPR000719 (PROSITE_PROFILE…
c13975_g1_i6	c39588_g1_i1	0	18		971	0			0	-		no IPS match
c13975_g1_i5	c39588_g1_i1	0	18		815	0			0	-		TRANSMEMBRANE (PHOBIUS); CYTOPLASMIC_DOMAIN (PHOBIUS); NON_CYTOPLASMIC_DOMAIN (PHOBIUS); TMhelix (TMHMM)
c442_g2_i1	c40885_g1_i1	0	18	at-rich interactive domain-containing protein 2-like	2839	10	0	0.57	2	C:intracellular membrane-bounded organelle; F:DNA binding	-	IPR001606 (SMART); SM01014 (SMART); IPR001606 (PFAM); IPR001606 (G3DSA:1.10.150.GENE3D); IPR000949 (PFAM); PTHR22970 (PANTHER); IPR001606 (PROSITE_PROFILES); IPR000949 (PROSITE_PROFILES); IPR001606 (SUPERFAMILY)
c16505_g1_i1	c10539_g1_i1	0	17.61	rna pseudourine synthase mitochondrial-like	1261	10	7.46911e-162	0.775	3	F:RNA binding; P:pseudouridine synthesis; F:pseudouridine synthase activity	EC:5.4.99.12	PTHR10436 (PANTHER); PTHR10436:SF94 (PANTHER); IPR020103 (SUPERFAMILY)
c43651_g1_i1	c8465_g1_i2	0	17		225	0			0	-		no IPS match
c49026_g1_i1	c24358_g1_i1	0	16	probable galacturonosyltransferase-like 2-like	216	10	1.80277e-48	0.952	2	F:transferase activity, transferring glycosyl groups; P:metabolic process	-	IPR002495 (PFAM); IPR029044 (G3DSA:3.90.550.GENE3D); PTHR13778 (PANTHER); PTHR13778:SF6 (PANTHER); IPR029044 (SUPERFAMILY)
c13859_g1_i3	c11861_g2_i1	0	15		277	0			0	-		no IPS match
c34297_g1_i1	c15198_g1_i1	0	15		202	0			0	-		no IPS match
c23359_g1_i1	c27112_g1_i1	0	15	sterol reductase	224	10	8.29302e-44	0.905	9	F:flavin adenine dinucleotide binding; F:UDP-N-acetylmuramate dehydrogenase activity; C:plasma membrane; P:unidimensional cell growth; P:secondary cell wall biogenesis; C:vacuolar membrane; P:lignin metabolic process; P:oxidation-reduction process; P:amino sugar metabolic process	EC:1.1.1.158	PTHR10801:SF0 (PANTHER); PTHR10801 (PANTHER)
c8535_g2_i1	c11259_g1_i1	0	14.82	disease resistance rpp13-like protein 1-like	395	10	8.81941e-18	0.575	2	P:defense response; F:ADP binding		no IPS match
c14315_g1_i1	c10962_g1_i1	0	14.3	protein creg1-like	283	10	4.35264e-36	0.899	4	C:vacuole; F:oxidoreductase activity; P:oxidation-reduction process; F:FMN binding	-	no IPS match
c14972_g1_i3	c9169_g1_i2	0	14.06	PREDICTED: uncharacterized protein LOC102593878	5502	10	7.59079e-59	0.791	2	C:cytosol; C:chloroplast	-	NON_CYTOPLASMIC_DOMAIN (PHOBIUS); TRANSMEMBRANE (PHOBIUS); CYTOPLASMIC_DOMAIN (PHOBIUS); CYTOPLASMIC_DOMAIN (PHOBIUS); TRANSMEMBRANE (PHOBIUS); TMhelix (TMHMM); TMhelix (TMHMM)
c15503_g1_i3	c11870_g3_i1	0	14	probable lrr receptor-like serine threonine-protein kinase at3g47570-like	1357	10	6.90832e-174	0.793	6	P:protein phosphorylation; F:ATP binding; C:integral to membrane; F:protein serine/threonine kinase activity; P:serine family amino acid metabolic process; F:protein binding	EC:2.7.11	IPR003591 (SMART); IPR001611 (PFAM); G3DSA:3.80.10.10 (GENE3D); IPR013210 (PFAM); PTHR24420:SF672 (PANTHER); PTHR24420 (PANTHER); NON_CYTOPLASMIC_DOMAIN (PHOBIUS); SIGNAL_PEPTIDE (PHOBIUS); SIGNAL_PEPTIDE_H_REGION (PHOBIUS); SIGNAL_PEPTIDE_N_REGION (PHOBIUS); SIGNAL_PEPTIDE_C_REGION (PHOBIUS); SignalP-noTM (SIGNALP_EUK); SSF52058 (SUPERFAMILY); TMhelix (TMHMM)
c16357_g2_i7	c12017_g3_i1	0	14	3 -n-debenzoyl-2 -deoxytaxol n-benzoyltransferase-like	2035	10	6.02459e-27	0.578	5	P:metabolic process; C:thylakoid; C:membrane; C:plastid; F:transferase activity, transferring acyl groups other than amino-acyl groups	-	IPR003480 (PFAM); IPR023213 (G3DSA:3.30.559.GENE3D)
c15555_g2_i1	c3409_g2_i1	0	13	dnaj protein homolog 2-like	1636	10	0	0.834	6	P:protein folding; F:metal ion binding; F:heat shock protein binding; F:ATP binding; F:unfolded protein binding; P:response to heat	-	IPR001623 (PRINTS); IPR001623 (SMART); IPR001305 (PFAM); IPR002939 (PFAM); G3DSA:2.60.260.20 (GENE3D); IPR001623 (PFAM); IPR001305 (G3DSA:2.10.230.GENE3D); G3DSA:2.60.260.20 (GENE3D); IPR001623 (G3DSA:1.10.287.GENE3D); PTHR24076:SF1 (PANTHER); PTHR24076 (PANTHER); IPR018253 (PROSITE_PATTERNS); IPR001305 (PROSITE_PROFILES); IPR001623 (PROSITE_PROFILES); IPR012724 (HAMAP); IPR001623 (SUPERFAMILY); …
c15627_g1_i4	c8787_g1_i1	0	13	nbs lrr resistance protein	234	10	9.70083e-30	0.747	7	F:purine ribonucleoside binding; F:RNA binding; F:anion binding; P:RNA-dependent DNA replication; F:protein kinase activity; F:RNA-directed DNA polymerase activity; F:adenyl ribonucleotide binding	EC:2.7.7.49	no IPS match
c10531_g1_i1	c33901_g1_i1	0	13	g-type lectin s-receptor-like serine threonine-protein kinase at1g11330-like	1300	10	1.73777e-117	0.669	3	P:phosphorylation; F:protein kinase activity; F:nucleotide binding	-	CYTOPLASMIC_DOMAIN (PHOBIUS); NON_CYTOPLASMIC_DOMAIN (PHOBIUS); NON_CYTOPLASMIC_DOMAIN (PHOBIUS); TRANSMEMBRANE (PHOBIUS); TRANSMEMBRANE (PHOBIUS); TMhelix (TMHMM); TMhelix (TMHMM)
c9516_g1_i1	c34377_g1_i1	0	13	hypothetical protein CICLE_v10016010mg	680	10	2.16864e-16	0.576	0	-		SIGNAL_PEPTIDE_H_REGION (PHOBIUS); SIGNAL_PEPTIDE (PHOBIUS); SIGNAL_PEPTIDE_C_REGION (PHOBIUS); SIGNAL_PEPTIDE_N_REGION (PHOBIUS); NON_CYTOPLASMIC_DOMAIN (PHOBIUS)
c36700_g1_i1	c7465_g1_i2	0	12.95		221	0			0	-		TRANSMEMBRANE (PHOBIUS); CYTOPLASMIC_DOMAIN (PHOBIUS); NON_CYTOPLASMIC_DOMAIN (PHOBIUS); TMhelix (TMHMM)
c16179_g1_i6	c11994_g1_i7	0	12.73	uridine-cytidine kinase c-like	2470	10	0	0.897	7	F:uridine kinase activity; P:CTP salvage; F:phosphotransferase activity, alcohol group as acceptor; F:ATP binding; P:UMP salvage; P:phosphorylation; P:pyrimidine nucleobase metabolic process	EC:2.7.1.48	CYTOPLASMIC_DOMAIN (PHOBIUS); TRANSMEMBRANE (PHOBIUS); NON_CYTOPLASMIC_DOMAIN (PHOBIUS); TMhelix (TMHMM)
c16049_g3_i3	c11999_g4_i4	0	12.36	ubiquitin-conjugating enzyme e2 10	3695	10	4.08341e-47	0.942	5	C:cytoplasm; F:ubiquitin protein ligase binding; P:protein ubiquitination; P:ubiquitin-dependent protein catabolic process; F:ubiquitin-protein ligase activity	EC:6.3.2.19	NON_CYTOPLASMIC_DOMAIN (PHOBIUS); CYTOPLASMIC_DOMAIN (PHOBIUS); TRANSMEMBRANE (PHOBIUS)
c15366_g2_i3	c11012_g1_i2	0	12.17	f-box protein fbw2-like	1763	10	8.40523e-131	0.772	3	P:response to abscisic acid stimulus; P:posttranscriptional regulation of gene expression; P:negative regulation of gene expression	-	G3DSA:3.80.10.10 (GENE3D); PTHR23125 (PANTHER); PTHR23125:SF262 (PANTHER); SSF52047 (SUPERFAMILY)
c16602_g3_i1	c11494_g1_i2	0	12.02	disease resistance protein at4g27190-like	3197	10	0	0.696	2	P:defense response; F:ADP binding	-	IPR000767 (PRINTS); IPR002182 (PFAM); IPR027417 (G3DSA:3.40.50.GENE3D); PTHR23155:SF449 (PANTHER); PTHR23155 (PANTHER); IPR027417 (SUPERFAMILY)
c16659_g1_i10	c5547_g2_i1	0	12	long chain acyl- synthetase peroxisomal-like	1071	10	9.45495e-13	0.851	4	P:response to ozone; P:metabolic process; F:catalytic activity; P:response to salt stress	-	no IPS match
c13356_g1_i2	c28093_g1_i1	0	12	ribonuclease h protein at1g65750-like	811	10	4.59192e-80	0.539	0	-		IPR026960 (PFAM); TRANSMEMBRANE (PHOBIUS); CYTOPLASMIC_DOMAIN (PHOBIUS); NON_CYTOPLASMIC_DOMAIN (PHOBIUS); TRANSMEMBRANE (PHOBIUS); CYTOPLASMIC_DOMAIN (PHOBIUS); TMhelix (TMHMM)
c9929_g1_i1	c34363_g1_i1	0	12	pentatricopeptide repeat-containing protein at4g17915-like	2886	10	0	0.854	1	F:protein binding		IPR002885 (TIGRFAM); IPR002885 (PFAM); IPR011990 (G3DSA:1.25.40.GENE3D); IPR002885 (PFAM); PTHR24015:SF348 (PANTHER); PTHR24015 (PANTHER); IPR002885 (PROSITE_PROFILES); IPR002885 (PROSITE_PROFILES); IPR002885 (PROSITE_PROFILES); IPR002885 (PROSITE_PROFILES); IPR002885 (PROSITE_PROFILES); IPR002885 (PROSITE_PROFILES); IPR002885 (PROSITE_PROFILES); IPR002885 (PROSITE_PROFILES); IPR002885 (PROSITE_P…
c12723_g1_i3	c39591_g1_i1	0	12		910	0			0	-		no IPS match
c40483_g1_i1	c754_g1_i1	0	11.7	tmv resistance protein n-like	221	10	4.81235e-33	0.86	7	P:defense response; F:ADP binding; F:ATP binding; P:signal transduction; F:nucleoside-triphosphatase activity; P:metabolic process; F:protein binding	EC:3.6.1.15	IPR000157 (PFAM); PTHR11017:SF146 (PANTHER); PTHR11017 (PANTHER); IPR000157 (SUPERFAMILY)
c28485_g1_i2	c24988_g1_i1	0	11		243	0			0	-		CYTOPLASMIC_DOMAIN (PHOBIUS); TRANSMEMBRANE (PHOBIUS); NON_CYTOPLASMIC_DOMAIN (PHOBIUS)
c5252_g1_i1	c25003_g1_i1	0	11	isoprene partial	237	10	1.32266e-41	0.892	3	P:metabolic process; F:magnesium ion binding; F:terpene synthase activity	-	IPR005630 (PFAM); IPR008949 (G3DSA:1.10.600.GENE3D); PTHR31225:SF0 (PANTHER); PTHR31225 (PANTHER); IPR008949 (SUPERFAMILY)
c41196_g1_i1	c36556_g1_i1	0	11		229	0			0	-		no IPS match
c1664_g1_i1	c12248_g2_i1	0	10.63		324	0			0	-		no IPS match
c15137_g1_i3	c19380_g1_i1	0	10	calmodulin-binding family protein	1792	10	3.6989e-154	0.745	1	C:intracellular part	-	PTHR31250 (PANTHER); PTHR31250:SF3 (PANTHER); SIGNAL_PEPTIDE_N_REGION (PHOBIUS); SIGNAL_PEPTIDE_C_REGION (PHOBIUS); NON_CYTOPLASMIC_DOMAIN (PHOBIUS); SIGNAL_PEPTIDE (PHOBIUS); SIGNAL_PEPTIDE_H_REGION (PHOBIUS)
c10729_g1_i2	c26582_g1_i1	0	10	fasciclin-like domain-containing protein	822	10	1.04584e-40	0.858	0	-		CYTOPLASMIC_DOMAIN (PHOBIUS); NON_CYTOPLASMIC_DOMAIN (PHOBIUS); TRANSMEMBRANE (PHOBIUS)
c7445_g1_i1	c28559_g1_i1	0	10		287	0			0	-		no IPS match
c15499_g1_i4	c30267_g1_i1	0	10	protein tpx2-like	2366	10	0	0.76	3	P:mitosis; C:spindle; C:microtubule	-	Coil (COILS); Coil (COILS); IPR027330 (PFAM); IPR027329 (PFAM); PTHR14326:SF9 (PANTHER); IPR009675 (PANTHER)
c29721_g1_i1	c40810_g1_i1	0	10	probable phosphoribosylformylglycinamidine chloroplastic mitochondrial-like	221	10	5.44567e-22	0.859	3	P:'de novo' IMP biosynthetic process; F:phosphoribosylformylglycinamidine synthase activity; P:purine nucleobase metabolic process	EC:6.3.5.3	IPR010918 (SUPERFAMILY)
c14541_g1_i2	c5106_g1_i1	0	9		377	0			0	-		no IPS match
c36465_g1_i1	c22047_g1_i1	0	9		211	0			0	-		no IPS match
c42910_g1_i1	c39783_g1_i1	0	9		214	0			0	-		no IPS match
c16693_g1_i1	c874_g1_i1	0	8.26	2 protein	2031	10	3.81101e-98	0.727	0	-		SIGNAL_PEPTIDE_C_REGION (PHOBIUS); SIGNAL_PEPTIDE_N_REGION (PHOBIUS); TRANSMEMBRANE (PHOBIUS); NON_CYTOPLASMIC_DOMAIN (PHOBIUS); CYTOPLASMIC_DOMAIN (PHOBIUS); SIGNAL_PEPTIDE_H_REGION (PHOBIUS); SIGNAL_PEPTIDE (PHOBIUS)
c16339_g7_i2	c5732_g3_i1	0	8		518	0			0	-		no IPS match
c56392_g1_i1	c6457_g1_i1	0	8	retrotransposon gag protein	201	10	2.30808e-22	0.814	8	F:RNA binding; F:zinc ion binding; P:RNA-dependent DNA replication; F:protein kinase activity; F:RNA-directed DNA polymerase activity; F:nucleotide binding; P:DNA integration; C:nucleus	EC:2.7.7.49	SSF56672 (SUPERFAMILY)
c5278_g1_i2	c7171_g1_i1	0	8		634	0			0	-		no IPS match
c16685_g1_i4	c9661_g1_i1	0	8	copper methylamine oxidase-like	363	10	4.4051e-32	0.757	5	F:primary amine oxidase activity; F:copper ion binding; F:quinone binding; P:amine metabolic process; P:oxidation-reduction process	EC:1.4.3.21	no IPS match
c15598_g2_i2	c11784_g1_i3	0	8	nbs-lrr resistance protein	313	10	3.22056e-44	0.758	2	P:defense response; F:ADP binding		no IPS match
c8541_g1_i1	c13708_g1_i1	0	8		790	0			0	-		CYTOPLASMIC_DOMAIN (PHOBIUS); TRANSMEMBRANE (PHOBIUS); NON_CYTOPLASMIC_DOMAIN (PHOBIUS); TMhelix (TMHMM)
c16060_g1_i1	c21436_g1_i1	0	8	probable myosin heavy chain ecu04_1000-like isoform x1	1133	10	3.26395e-151	0.797	1	C:cytosol	-	Coil (COILS); Coil (COILS)
c2563_g1_i2	c29314_g1_i1	0	8		246	0			0	-		no IPS match
c9597_g1_i2	c30627_g1_i1	0	8		572	0			0	-		no IPS match
c8968_g1_i1	c7501_g1_i1	0	7.05		281	0			0	-		no IPS match
c16222_g1_i6	c3267_g1_i1	0	7		1063	0			0	-		no IPS match
c57835_g1_i1	c6943_g1_i1	0	7	f-box protein at5g03970-like	201	3	2.70076e-15	0.7	0	-		no IPS match
c3821_g1_i1	c10210_g1_i3	0	7		239	0			0	-		TMhelix (TMHMM)
c8260_g1_i1	c16159_g1_i1	0	7		274	0			0	-		no IPS match
c4328_g1_i1	c29365_g1_i1	0	7	cytochrome p450 71a1-like	301	10	5.97818e-60	0.908	5	F:heme binding; F:oxidoreductase activity, acting on paired donors, with incorporation or reduction of molecular oxygen; F:monooxygenase activity; F:iron ion binding; P:oxidation-reduction process	-	IPR002403 (PRINTS); IPR001128 (PFAM); IPR001128 (G3DSA:1.10.630.GENE3D); PTHR24298 (PANTHER); IPR001128 (SUPERFAMILY)
c15818_g2_i1	c30796_g1_i1	0	7		247	0			0	-		no IPS match
c16226_g1_i6	c31404_g1_i1	0	7	PREDICTED: uncharacterized protein LOC101260950	1305	1	1.91763e-23	0.56	0	-		TRANSMEMBRANE (PHOBIUS); CYTOPLASMIC_DOMAIN (PHOBIUS); TRANSMEMBRANE (PHOBIUS); CYTOPLASMIC_DOMAIN (PHOBIUS); NON_CYTOPLASMIC_DOMAIN (PHOBIUS)
c11895_g1_i1	c33743_g1_i1	0	7		450	0			0	-		no IPS match
c16608_g3_i3	c39250_g1_i1	0	7	protein pair1-like	3154	4	5.16865e-28	0.755	3	C:integral to membrane; P:protein insertion into membrane; C:membrane		no IPS match
c16708_g2_i7	c1138_g1_i2	0	6.71	receptor-like protein kinase herk 1-like	1215	10	8.69011e-89	0.836	6	F:non-membrane spanning protein tyrosine kinase activity; C:plasmodesma; P:peptidyl-tyrosine phosphorylation; F:ATP binding; F:protein serine/threonine kinase activity; P:serine family amino acid metabolic process	EC:2.7.10.2; EC:2.7.11	IPR001245 (PFAM); G3DSA:1.10.510.10 (GENE3D); PTHR24420:SF603 (PANTHER); PTHR24420 (PANTHER); IPR000719 (PROSITE_PROFILES); IPR011009 (SUPERFAMILY)
c6814_g1_i1	c2166_g1_i2	0	6.35	---NA---	312	0			0	-		no IPS match
c12257_g2_i2	c5943_g1_i1	0	6		299	0			0	-		TRANSMEMBRANE (PHOBIUS); NON_CYTOPLASMIC_DOMAIN (PHOBIUS); TRANSMEMBRANE (PHOBIUS); NON_CYTOPLASMIC_DOMAIN (PHOBIUS); CYTOPLASMIC_DOMAIN (PHOBIUS); TMhelix (TMHMM); TMhelix (TMHMM)
c5828_g1_i1	c13038_g1_i1	0	6	protein phosphatase inhibitor 2-like	249	10	1.01073e-20	0.776	4	P:regulation of phosphoprotein phosphatase activity; P:negative regulation of catalytic activity; P:regulation of signal transduction; F:protein phosphatase inhibitor activity	-	CYTOPLASMIC_DOMAIN (PHOBIUS); NON_CYTOPLASMIC_DOMAIN (PHOBIUS); NON_CYTOPLASMIC_DOMAIN (PHOBIUS); TRANSMEMBRANE (PHOBIUS); TRANSMEMBRANE (PHOBIUS); TMhelix (TMHMM)
c26112_g1_i1	c14110_g1_i1	0	6		236	0			0	-		TRANSMEMBRANE (PHOBIUS); CYTOPLASMIC_DOMAIN (PHOBIUS); NON_CYTOPLASMIC_DOMAIN (PHOBIUS); TMhelix (TMHMM)
c16666_g1_i9	c14336_g1_i1	0	6	1-phosphatidylinositol-3-phosphate 5-kinase fab1b-like isoform x1	4077	10	1.02662e-42	0.782	5	P:phosphatidylinositol phosphorylation; F:metal ion binding; F:ATP binding; P:cellular protein metabolic process; F:phosphatidylinositol phosphate kinase activity	EC:2.7.1	no IPS match
c14001_g1_i4	c25107_g1_i1	0	6	tmv resistance protein n-like	593	10	3.42616e-74	0.781	4	P:defense response; F:ADP binding; F:protein binding; P:signal transduction	-	G3DSA:3.80.10.10 (GENE3D); PTHR23155 (PANTHER); SSF52058 (SUPERFAMILY)
c12794_g2_i1	c26746_g1_i1	0	6		261	0			0	-		no IPS match
c13557_g2_i1	c31087_g1_i1	0	6	pentatricopeptide repeat-containing protein mitochondrial-like	215	10	3.24891e-37	0.811	0	-		IPR002885 (PFAM); IPR002885 (TIGRFAM); IPR002885 (PFAM); PTHR24015:SF313 (PANTHER); PTHR24015 (PANTHER); IPR002885 (PROSITE_PROFILES); IPR002885 (PROSITE_PROFILES)
c7958_g1_i1	c34005_g1_i1	0	6		267	0			0	-		no IPS match
c6355_g1_i1	c41621_g1_i1	0	6	uridine nucleosidase 1-like	531	10	1.92157e-66	0.919	7	F:adenosine nucleosidase activity; F:xanthosine nucleotidase activity; P:uridine catabolic process; P:purine nucleoside catabolic process; F:inosine nucleosidase activity; C:cytosol; P:purine nucleobase metabolic process	EC:3.2.2.7; EC:3.2.2.2	no IPS match
c14468_g1_i3	c3399_g1_i1	0	5	tmv resistance protein n-like	666	10	1.43075e-107	0.726	4	P:defense response; F:ADP binding; P:signal transduction; F:protein binding	-	IPR000157 (SMART); IPR000157 (G3DSA:3.40.50.GENE3D); IPR000157 (PFAM); PTHR11017:SF146 (PANTHER); PTHR11017 (PANTHER); IPR000157 (PROSITE_PROFILES); IPR000157 (SUPERFAMILY)
c9885_g1_i2	c4748_g1_i2	0	5		271	0			0	-		no IPS match
c9885_g1_i1	c4748_g1_i2	0	5		252	0			0	-		no IPS match
c4856_g1_i1	c6383_g1_i1	0	5		209	0			0	-		no IPS match
c32262_g1_i1	c15668_g1_i1	0	5	glutamate decarboxylase 1	248	10	4.32073e-50	0.971	10	P:glutamate metabolic process; F:pyridoxal phosphate binding; P:response to cadmium ion; F:glutamate decarboxylase activity; C:nucleus; C:cytosol; P:alanine metabolic process; P:aspartate metabolic process; P:beta-alanine metabolic process; P:taurine metabolic process	EC:4.1.1.15	IPR002129 (PFAM); PTHR11999 (PANTHER); PTHR11999:SF66 (PANTHER); IPR015424 (SUPERFAMILY)
c5765_g1_i1	c16027_g1_i1	0	5	kinesin motor family protein	995	10	1.50539e-70	0.738	7	C:protein complex; C:microtubule cytoskeleton; P:single-organism cellular process; F:nucleotide binding; P:metabolic process; C:cytoskeletal part; F:protein binding	-	IPR001715 (G3DSA:1.10.418.GENE3D); IPR001715 (PFAM); IPR001715 (PROSITE_PROFILES); IPR001715 (SUPERFAMILY)
c31509_g1_i2	c17330_g1_i1	0	5	f-box fbd lrr-repeat protein at1g13570-like	331	10	1.38599e-33	0.731	0	-		no IPS match
c49155_g1_i1	c18952_g1_i1	0	5		212	0			0	-		no IPS match
c41953_g1_i1	c20576_g1_i1	0	5		211	0			0	-		no IPS match
c15462_g2_i1	c23452_g1_i1	0	5		273	0			0	-		no IPS match
c49691_g1_i1	c40932_g1_i1	0	5		209	0			0	-		no IPS match
c10674_g1_i1	c42320_g1_i1	0	5		575	0			0	-		no IPS match
c1932_g1_i1	c42965_g1_i1	0	5	PREDICTED: chitinase-like protein PB1E7.04c-like	597	10	3.31652e-71	0.547	0	-
c16708_g1_i3	c11792_g1_i1	0	4.55		1306	0			0	-		TRANSMEMBRANE (PHOBIUS); CYTOPLASMIC_DOMAIN (PHOBIUS); NON_CYTOPLASMIC_DOMAIN (PHOBIUS); TRANSMEMBRANE (PHOBIUS); NON_CYTOPLASMIC_DOMAIN (PHOBIUS); TMhelix (TMHMM)
c12674_g1_i1	c691_g1_i1	0	4		428	0			4	C:cytoplasm; F:glycolipid binding; F:glycolipid transporter activity; P:glycolipid transport		IPR014830 (G3DSA:1.10.3520.GENE3D); TRANSMEMBRANE (PHOBIUS); NON_CYTOPLASMIC_DOMAIN (PHOBIUS); CYTOPLASMIC_DOMAIN (PHOBIUS); TMhelix (TMHMM)
c35107_g1_i1	c2915_g1_i1	0	4		231	0			0	-		CYTOPLASMIC_DOMAIN (PHOBIUS); TRANSMEMBRANE (PHOBIUS); NON_CYTOPLASMIC_DOMAIN (PHOBIUS); TMhelix (TMHMM)
c5165_g1_i1	c4707_g1_i1	0	4		943	0			0	-		NON_CYTOPLASMIC_DOMAIN (PHOBIUS); TRANSMEMBRANE (PHOBIUS); CYTOPLASMIC_DOMAIN (PHOBIUS); TMhelix (TMHMM)
c12340_g1_i1	c10308_g1_i1	0	4	nbs-coding resistance gene analog	293	10	3.53882e-40	0.782	2	P:defense response; F:ADP binding	-	IPR002182 (PFAM); IPR027417 (G3DSA:3.40.50.GENE3D); PTHR23155 (PANTHER); IPR027417 (SUPERFAMILY)
c11259_g1_i1	c12180_g1_i5	0	4		266	0			0	-		no IPS match
c15598_g1_i1	c12348_g1_i1	0	4	nbs-lrr resistance protein	263	10	7.72894e-37	0.821	2	P:defense response; F:ADP binding	-	no IPS match
c32000_g1_i1	c14207_g1_i1	0	4		209	0			0	-		no IPS match
c30382_g1_i1	c14485_g1_i1	0	4		255	0			0	-		no IPS match
c34644_g1_i1	c17203_g1_i1	0	4		206	0			0	-		no IPS match
c10929_g2_i2	c17457_g1_i1	0	4		568	0			0	-		no IPS match
c10929_g2_i2	c17457_g1_i1	0	4		568	0			0	-		no IPS match
c10929_g2_i2	c17457_g1_i1	0	4		568	0			0	-		no IPS match
c10929_g2_i2	c17457_g1_i1	0	4		568	0			0	-		no IPS match
c11755_g1_i2	c18348_g1_i1	0	4	methyltransferase family protein	255	3	2.38811e-08	0.7	1	F:transferase activity	-	no IPS match
c12609_g1_i1	c21192_g1_i1	0	4		231	0			0	-		no IPS match
c16189_g1_i4	c22067_g1_i1	0	4	pentatricopeptide repeat-containing protein at4g20090-like	1392	10	3.42086e-106	0.763	1	P:embryo development ending in seed dormancy	-	IPR002885 (PFAM); IPR002885 (TIGRFAM); IPR002885 (PFAM); PTHR24015 (PANTHER); PTHR24015:SF383 (PANTHER); IPR002885 (PROSITE_PROFILES); IPR002885 (PROSITE_PROFILES); IPR002885 (PROSITE_PROFILES)
c35467_g1_i1	c22834_g1_i1	0	4	late blight resistance protein homolog r1b-12-like	215	10	2.74582e-32	0.823	2	P:defense response; F:ADP binding	-	no IPS match
c7795_g1_i2	c27645_g1_i1	0	4	pentatricopeptide repeat-containing protein at1g77405-like	1489	10	0	0.844	1	F:protein binding		IPR002885 (PFAM); IPR002885 (TIGRFAM); IPR002885 (PFAM); IPR011990 (G3DSA:1.25.40.GENE3D); PTHR24015 (PANTHER); PTHR24015:SF320 (PANTHER); SIGNAL_PEPTIDE_N_REGION (PHOBIUS); SIGNAL_PEPTIDE (PHOBIUS); SIGNAL_PEPTIDE_H_REGION (PHOBIUS); NON_CYTOPLASMIC_DOMAIN (PHOBIUS); SIGNAL_PEPTIDE_C_REGION (PHOBIUS); IPR002885 (PROSITE_PROFILES); IPR002885 (PROSITE_PROFILES); IPR002885 (PROSITE_PROFILES); IPR00…
c15149_g2_i1	c30552_g1_i1	0	4	nbs-coding resistance gene protein	2294	10	3.89252e-90	0.681	2	P:defense response; F:ADP binding		TRANSMEMBRANE (PHOBIUS); CYTOPLASMIC_DOMAIN (PHOBIUS); NON_CYTOPLASMIC_DOMAIN (PHOBIUS); TMhelix (TMHMM)
c45928_g1_i1	c30675_g1_i1	0	4		330	0			0	-		CYTOPLASMIC_DOMAIN (PHOBIUS); NON_CYTOPLASMIC_DOMAIN (PHOBIUS); TRANSMEMBRANE (PHOBIUS); TMhelix (TMHMM)
c57847_g1_i1	c32425_g1_i1	0	4		204	0			0	-		TRANSMEMBRANE (PHOBIUS); CYTOPLASMIC_DOMAIN (PHOBIUS); NON_CYTOPLASMIC_DOMAIN (PHOBIUS); TMhelix (TMHMM)
c8086_g1_i1	c36532_g1_i1	0	4	reverse transcriptase family member	304	10	1.49746e-35	0.628	2	F:transferase activity; P:metabolic process	-	TRANSMEMBRANE (PHOBIUS); NON_CYTOPLASMIC_DOMAIN (PHOBIUS); CYTOPLASMIC_DOMAIN (PHOBIUS); TMhelix (TMHMM)
c4592_g1_i1	c36665_g1_i1	0	4		231	0			0	-		no IPS match
c15545_g1_i4	c40622_g1_i1	0	4		789	0			0	-		no IPS match
c20652_g1_i1	c42277_g1_i1	0	4		211	0			0	-		SignalP-TM (SIGNALP_GRAM_POSITIVE)
c4661_g1_i1	c10653_g2_i1	0	3.2		304	0			0	-		no IPS match
c24084_g1_i1	c806_g1_i1	0	3		261	0			0	-		no IPS match
c14989_g1_i1	c6199_g1_i1	0	3		298	0			0	-		no IPS match
c6013_g1_i1	c8835_g2_i1	0	3		218	0			0	-		no IPS match
c22916_g1_i1	c13280_g1_i1	0	3		205	0			0	-		no IPS match
c9022_g1_i3	c16672_g1_i1	0	3	PREDICTED: uncharacterized protein LOC102599305	1092	10	2.78579e-155	0.867	0	-		IPR009770 (PFAM); PTHR31136:SF1 (PANTHER); PTHR31136 (PANTHER); SignalP-TM (SIGNALP_GRAM_POSITIVE)
c36326_g1_i1	c16744_g1_i1	0	3	rna polymerase beta partial	228	10	2.20494e-47	1	7	F:DNA-directed RNA polymerase activity; F:DNA binding; P:transcription, DNA-dependent; C:chloroplast; C:nucleolus; P:purine nucleobase metabolic process; P:pyrimidine nucleobase metabolic process	EC:2.7.7.6	IPR007080 (PFAM); PTHR19376:SF34 (PANTHER); PTHR19376 (PANTHER); SSF64484 (SUPERFAMILY)
c49067_g1_i1	c16790_g1_i1	0	3	dna rna polymerases superfamily protein	227	10	2.98644e-31	0.849	5	F:RNA-directed DNA polymerase activity; P:RNA-dependent DNA replication; F:RNA binding; F:zinc ion binding; P:DNA integration	EC:2.7.7.49	TRANSMEMBRANE (PHOBIUS); NON_CYTOPLASMIC_DOMAIN (PHOBIUS); CYTOPLASMIC_DOMAIN (PHOBIUS)
c36297_g1_i1	c20889_g1_i1	0	3		211	0			0	-		no IPS match
c37009_g1_i1	c21697_g1_i1	0	3	f-box kelch-repeat protein at3g23880-like isoform x1	215	10	3.30273e-14	0.885	0	-		no IPS match
c29827_g1_i1	c24943_g1_i1	0	3	hypothetical chloroplast rf1	210	10	3.54699e-19	0.851	2	C:integral to membrane; C:chloroplast membrane	-	IPR008896 (PFAM)
c46503_g1_i1	c25423_g1_i1	0	3		241	0			0	-		no IPS match
c5338_g1_i1	c25613_g1_i1	0	3		280	0			0	-		no IPS match
c22659_g1_i1	c26951_g1_i1	0	3		225	0			0	-		TRANSMEMBRANE (PHOBIUS); CYTOPLASMIC_DOMAIN (PHOBIUS); NON_CYTOPLASMIC_DOMAIN (PHOBIUS); TMhelix (TMHMM)
c3300_g1_i1	c28680_g1_i1	0	3		220	0			0	-		no IPS match
c4803_g1_i1	c30881_g1_i1	0	3	f-box lrr-repeat protein at3g18150-like	569	10	1.39049e-38	0.639	0	-		no IPS match
c16655_g1_i7	c33876_g1_i1	0	3	retrovirus-related pol polyprotein line-1	1389	10	2.22408e-17	0.683	4	F:transferase activity, transferring phosphorus-containing groups; P:primary metabolic process; F:nucleic acid binding; P:cellular macromolecule biosynthetic process	-	no IPS match
c5105_g1_i1	c34442_g1_i1	0	3		266	0			0	-		TRANSMEMBRANE (PHOBIUS); CYTOPLASMIC_DOMAIN (PHOBIUS); NON_CYTOPLASMIC_DOMAIN (PHOBIUS); TMhelix (TMHMM)
c14426_g1_i6	c35097_g1_i1	0	3	aspartic proteinase asp1-like	1621	10	5.08027e-143	0.837	2	F:aspartic-type endopeptidase activity; P:proteolysis	EC:3.4.23	IPR021109 (G3DSA:2.40.70.GENE3D); PF14541 (PFAM); PTHR13683:SF229 (PANTHER); IPR001461 (PANTHER); IPR001969 (PROSITE_PATTERNS); IPR021109 (SUPERFAMILY)
c48310_g1_i1	c35445_g1_i1	0	3		210	0			0	-		SIGNAL_PEPTIDE_N_REGION (PHOBIUS); SIGNAL_PEPTIDE (PHOBIUS); SIGNAL_PEPTIDE_C_REGION (PHOBIUS); NON_CYTOPLASMIC_DOMAIN (PHOBIUS); SIGNAL_PEPTIDE_H_REGION (PHOBIUS)
c5768_g1_i1	c35722_g1_i1	0	3		208	0			0	-		no IPS match
c49633_g1_i1	c36605_g1_i1	0	3		248	0			0	-		no IPS match
c22358_g1_i1	c37053_g1_i1	0	3		218	0			0	-		no IPS match
c15213_g1_i2	c37467_g1_i1	0	3	udp-glycosyltransferase 74f2-like	3070	10	0	0.812	7	F:benzoic acid glucosyltransferase activity; P:para-aminobenzoic acid metabolic process; P:benzoate metabolic process; F:UDP-glucose:4-aminobenzoate acylglucosyltransferase activity; F:salicylic acid glucosyltransferase (glucoside-forming) activity; P:salicylic acid metabolic process; F:salicylic acid glucosyltransferase (ester-forming) activity	EC:2.4.1	IPR002213 (PFAM); G3DSA:3.40.50.2000 (GENE3D); PTHR11926:SF153 (PANTHER); IPR002213 (PANTHER); IPR002213 (PROSITE_PATTERNS); NON_CYTOPLASMIC_DOMAIN (PHOBIUS); SIGNAL_PEPTIDE_C_REGION (PHOBIUS); SIGNAL_PEPTIDE_H_REGION (PHOBIUS); SIGNAL_PEPTIDE (PHOBIUS); SIGNAL_PEPTIDE_N_REGION (PHOBIUS); SSF53756 (SUPERFAMILY)
c43827_g1_i1	c37916_g1_i1	0	3		205	0			0	-		no IPS match
c7959_g1_i1	c40451_g1_i1	0	3		279	0			0	-		no IPS match
c14466_g1_i3	c43057_g1_i1	0	3	methyltransferase family protein	276	10	8.70416e-28	0.606	2	F:transferase activity; P:metabolic process	-	no IPS match
c730_g1_i2	c417_g1_i1	0	2		395	0			0	-
c16492_g5_i2	c1185_g1_i1	0	2		369	0			0	-		no IPS match
c8698_g1_i1	c4581_g1_i1	0	2		440	0			0	-		NON_CYTOPLASMIC_DOMAIN (PHOBIUS); CYTOPLASMIC_DOMAIN (PHOBIUS); TRANSMEMBRANE (PHOBIUS); TMhelix (TMHMM)
c51223_g1_i1	c6317_g1_i2	0	2		262	0			0	-		no IPS match
c16468_g3_i1	c7332_g1_i1	0	2		402	0			0	-		TRANSMEMBRANE (PHOBIUS); CYTOPLASMIC_DOMAIN (PHOBIUS); NON_CYTOPLASMIC_DOMAIN (PHOBIUS); TMhelix (TMHMM)
c11082_g1_i3	c9469_g2_i1	0	2	PREDICTED: uncharacterized protein LOC101266181	1035	10	4.51221e-85	0.729	2	F:molecular_function; P:biological_process		IPR009606 (PFAM); PTHR31769 (PANTHER); PTHR31769:SF4 (PANTHER); SIGNAL_PEPTIDE_H_REGION (PHOBIUS); TRANSMEMBRANE (PHOBIUS); SIGNAL_PEPTIDE_C_REGION (PHOBIUS); SIGNAL_PEPTIDE (PHOBIUS); SIGNAL_PEPTIDE_N_REGION (PHOBIUS); NON_CYTOPLASMIC_DOMAIN (PHOBIUS); NON_CYTOPLASMIC_DOMAIN (PHOBIUS); TRANSMEMBRANE (PHOBIUS); CYTOPLASMIC_DOMAIN (PHOBIUS); TRANSMEMBRANE (PHOBIUS); CYTOPLASMIC_DOMAIN (PHOBIUS); S…
c16367_g1_i2	c12039_g2_i1	0	2		321	0			0	-		no IPS match
c19836_g1_i1	c15382_g1_i1	0	2		292	0			0	-		no IPS match
c16071_g9_i2	c15604_g1_i1	0	2	reverse identical	277	10	2.33206e-43	0.806	9	F:RNA binding; F:zinc ion binding; P:GPI anchor biosynthetic process; P:RNA-dependent DNA replication; F:RNA-directed DNA polymerase activity; F:DNA binding; F:ATP binding; F:helicase activity; C:endoplasmic reticulum membrane	EC:2.7.7.49	PTHR25952 (PANTHER); PTHR25952:SF187 (PANTHER)
c47895_g1_i1	c15967_g1_i1	0	2		212	0			0	-		no IPS match
c44553_g1_i1	c16428_g1_i1	0	2		235	0			0	-		no IPS match
c11755_g1_i3	c16924_g1_i1	0	2	methyltransferase family protein	851	3	1.79605e-13	0.8133	6	F:RNA-directed DNA polymerase activity; F:DNA binding; P:RNA-dependent DNA replication; F:RNA binding; P:methylation; F:methyltransferase activity	EC:2.7.7.49	SIGNAL_PEPTIDE_C_REGION (PHOBIUS); SIGNAL_PEPTIDE (PHOBIUS); SIGNAL_PEPTIDE_N_REGION (PHOBIUS); NON_CYTOPLASMIC_DOMAIN (PHOBIUS); SIGNAL_PEPTIDE_H_REGION (PHOBIUS)
c16376_g1_i5	c17385_g1_i1	0	2	tmv resistance protein n-like	3843	10	0	0.671	2	F:nucleic acid binding; F:ribonuclease H activity		PF13456 (PFAM); IPR012337 (G3DSA:3.30.420.GENE3D); IPR026960 (PFAM); IPR002156 (PROSITE_PROFILES); IPR012337 (SUPERFAMILY)
c948_g2_i1	c18445_g1_i1	0	2		250	0			0	-		NON_CYTOPLASMIC_DOMAIN (PHOBIUS); CYTOPLASMIC_DOMAIN (PHOBIUS); TRANSMEMBRANE (PHOBIUS)
c50237_g1_i1	c21533_g1_i1	0	2		234	0			0	-		no IPS match
c25948_g1_i1	c21564_g1_i1	0	2		222	0			0	-		no IPS match
c8892_g1_i2	c21807_g1_i1	0	2		241	0			0	-		no IPS match
c41425_g1_i1	c22186_g1_i1	0	2		237	0			0	-		no IPS match
c5368_g1_i1	c22366_g1_i1	0	2	hypothetical protein GlmaxMp02 (mitochondrion)	220	1	1.73546e-25	0.84	1	C:mitochondrion	-	no IPS match
c39517_g1_i1	c22394_g1_i1	0	2		358	0			0	-		CYTOPLASMIC_DOMAIN (PHOBIUS); TRANSMEMBRANE (PHOBIUS); NON_CYTOPLASMIC_DOMAIN (PHOBIUS); TMhelix (TMHMM)
c982_g1_i1	c25808_g1_i1	0	2	pentatricopeptide repeat-containing protein at1g25360-like	204	10	2.39779e-37	0.941	0	-		PF14432 (PFAM); PTHR24015 (PANTHER); PTHR24015:SF285 (PANTHER)
c49394_g1_i1	c26771_g1_i1	0	2		246	0			0	-		NON_CYTOPLASMIC_DOMAIN (PHOBIUS); TRANSMEMBRANE (PHOBIUS); CYTOPLASMIC_DOMAIN (PHOBIUS); TMhelix (TMHMM)
c40845_g1_i1	c29166_g1_i1	0	2		319	0			0	-		no IPS match
c29605_g1_i1	c29293_g1_i1	0	2		234	0			0	-		no IPS match
c32972_g1_i1	c29848_g1_i1	0	2		210	0			0	-		no IPS match
c49308_g1_i1	c32621_g1_i1	0	2		212	0			0	-		no IPS match
c24794_g1_i1	c34858_g1_i1	0	2		724	0			0	-		no IPS match
c3756_g1_i1	c34938_g1_i1	0	2		207	0			0	-		no IPS match
c28808_g1_i1	c36991_g1_i1	0	2		294	0			0	-		no IPS match
c14134_g1_i2	c37422_g1_i1	0	2	gag-pol polyprotein	1945	10	1.36096e-87	0.551	1	F:binding	-	no IPS match
c40441_g1_i1	c37971_g1_i1	0	2		231	0			0	-		no IPS match
c41777_g1_i1	c38241_g1_i1	0	2		207	0			0	-		no IPS match
c917_g2_i1	c40178_g1_i1	0	2	zinc finger	223	10	5.67847e-27	0.816	2	P:lipid metabolic process; F:hydrolase activity, acting on ester bonds	-	IPR013831 (G3DSA:3.40.50.GENE3D); PTHR22835 (PANTHER)
c29117_g1_i1	c40455_g1_i1	0	2		205	0			0	-		no IPS match
c16475_g1_i4	c42159_g1_i1	0	2	serine threonine-protein kinase haspin homolog	1219	10	2.83453e-60	0.87	19	P:gene silencing by RNA; F:histone kinase activity (H3-T11 specific); P:regulation of DNA replication; P:histone H3-T3 phosphorylation; P:histone H3-K9 methylation; F:histone kinase activity (H3-T3 specific); P:regulation of G2/M transition of mitotic cell cycle; P:cell proliferation; P:sepal formation; P:spindle assembly; C:cytoplasm; P:DNA methylation; P:histone H3-T11 phosphorylation; P:mitosi…	-	no IPS match
c57461_g1_i1	c5915_g1_i1	0	1.53		213	0			0	-		no IPS match
c16241_g1_i5	c11727_g1_i8	0	1.5	g-rich sequence factor 1-like	5981	10	3.29391e-132	0.798	4	F:nucleic acid binding; F:nucleotide binding; F:protein binding; F:zinc ion binding	-	IPR001841 (SMART); IPR013083 (G3DSA:3.30.40.GENE3D); PF13920 (PFAM); PTHR10360:SF9 (PANTHER); PTHR10360 (PANTHER); IPR001841 (PROSITE_PROFILES); IPR003903 (PROSITE_PROFILES); SSF57850 (SUPERFAMILY)
