# Supplementary material for: Comparative Characterization of the Leaf Tissue of Physalis alkekengi and Physalis peruviana Using RNA-seq and Metabolite Profiling
Source: Front Plant Sci. 2016 Dec 20;7:1883. doi: 10.3389/fpls.2016.01883 (PMC5167740; doi:10.3389/fpls.2016.01883)
Supplement: Supplementary file 6 [file Data_Sheet_4.XLSX]

## Sheet: Data Sheet 4 (A)
Supplementary Data Sheet 4 | Frequency of identified SSR motifs in P. alkekengi (A).
Repeat type	# of SSRs found	Repeat motif units	# of SSRs
Mono-nucleotide	6955	A	3387
		C	110
		G	152
		T	3306
Di-nucleotide	2078	AC	110
		AG	370
		AT	315
		CA	84
		CG	1
		CT	222
		GA	219
		GC	4
		GT	95
		TA	245
		TC	266
		TG	147
Tri-nucleotide	2263	AAC	45
		AAG	112
		AAT	45
		ACA	82
		ACC	28
		ACG	1
		ACT	10
		AGA	98
		AGC	29
		AGG	13
		AGT	21
		ATA	23
		ATC	42
		ATG	36
		ATT	31
		CAA	54
		CAC	41
		CAG	33
		CAT	48
		CCA	37
		CCG	8
		CCT	17
		CGA	3
		CGC	4
		CGG	20
		CGT	3
		CTA	10
		CTC	22
		CTG	32
		CTT	76
		GAA	139
		GAC	2
		GAG	34
		GAT	51
		GCA	39
		GCC	9
		GCG	13
		GCT	25
		GGA	38
		GGC	8
		GGT	23
		GTA	24
		GTC	3
		GTG	22
		GTT	40
		TAA	23
		TAC	13
		TAG	20
		TAT	21
		TCA	68
		TCC	40
		TCG	5
		TCT	93
		TGA	55
		TGC	31
		TGG	51
		TGT	76
		TTA	36
		TTC	139
		TTG	98
Tetra-nucleotide	86	AAAG	7
		AAAT	7
		AACA	2
		AACC	1
		AAGA	4
		AATA	3
		AATC	1
		ACAT	7
		AGAA	2
		AGCC	1
		AGTC	1
		ATAG	1
		ATCA	1
		ATTT	1
		CACT	1
		CATA	7
		CTTT	2
		GAAA	4
		GAAG	3
		GAAT	2
		GATA	1
		TAAA	1
		TAAC	1
		TAAT	2
		TATC	2
		TATG	2
		TATT	3
		TCTA	1
		TCTG	1
		TCTT	2
		TGAG	2
		TTAA	2
		TTAT	1
		TTCT	1
		TTGA	1
		TTGT	1
		TTTA	1
		TTTC	3
Penta-nucleotide	14	AAAGT	1
		AAGAA	1
		ACCAA	1
		AGAAT	1
		AGAGA	2
		ATAAT	1
		CACTA	1
		CCAAA	2
		CCACC	1
		CTTTT	1
		GGCAG	1
		TGTTG	1
Hexa-nucleotide	19	ATGAAC	1
		CCTCCA	1
		CTGCTT	4
		GCTCCG	1
		GCTTTG	1
		TCCAAA	3
		TCCTCT	3
		TCGTGA	2
		TGTTGC	1
		TTCTTG	1
		TTGCTC	1

## Sheet: Data Sheet 4 (B)
Supplementary Data Sheet 4 | Frequency of identified SSR motifs in P. peruviana (B).
Repeat type	# of SSRs found	Repeat motif units	# of SSRs
Mono-nucleotide	7364	A	3778
		C	76
		G	124
		T	3386
Di-nucleotide	1980	AC	127
		AG	337
		AT	291
		CA	72
		CT	207
		GA	211
		GT	76
		TA	277
		TC	268
		TG	114
Tri-nucleotide	2721	AAC	52
		AAG	96
		AAT	52
		ACA	72
		ACC	41
		ACG	1
		ACT	35
		AGA	85
		AGC	29
		AGG	37
		AGT	25
		ATA	38
		ATC	80
		ATG	58
		ATT	36
		CAA	67
		CAC	46
		CAG	40
		CAT	50
		CCA	39
		CCG	17
		CCT	21
		CGA	11
		CGC	2
		CGG	20
		CGT	4
		CTA	26
		CTC	34
		CTG	29
		CTT	69
		GAA	200
		GAC	7
		GAG	49
		GAT	64
		GCA	23
		GCC	16
		GCG	15
		GCT	43
		GGA	42
		GGC	7
		GGT	46
		GTA	15
		GTC	7
		GTG	43
		GTT	56
		TAA	33
		TAC	40
		TAG	22
		TAT	39
		TCA	84
		TCC	28
		TCG	5
		TCT	104
		TGA	90
		TGC	39
		TGG	52
		TGT	116
		TTA	29
		TTC	122
		TTG	73
Tetra-nucleotide	83	AAAG	3
		AAAT	4
		AACA	1
		AAGA	3
		AATA	2
		AATC	2
		AATT	1
		ACAT	2
		ACTC	1
		AGAA	2
		ATAA	5
		ATAC	1
		ATAG	4
		ATCC	1
		ATCG	1
		ATCT	1
		ATGG	1
		ATTA	2
		ATTT	3
		CTCA	1
		CTTC	1
		CTTT	1
		GAAA	3
		GAAG	1
		GAGC	1
		GATG	1
		GGAA	1
		GGAG	1
		GGCT	1
		TAAA	1
		TAAT	2
		TAGC	1
		TATG	3
		TATT	2
		TCTT	5
		TGAG	2
		TGAT	2
		TGGA	1
		TTAA	2
		TTAT	1
		TTCT	7
		TTTC	2
Penta-nucleotide	14	AAAAT	1
		AACCA	3
		ACAGC	1
		ACTTT	2
		CCTCT	1
		CCTTT	1
		GAGTT	1
		GGGTG	1
		TGTCA	1
		TTCTT	1
		TTTTG	1
Hexa-nucleotide	18	AGCAGA	1
		ATCCCT	1
		ATGTAT	1
		ATTATC	1
		GAGATT	1
		GCAGGG	1
		GGAGCT	1
		GGTGAT	1
		GTCCTC	1
		TCCTCA	2
		TGAATT	1
		TGCGAG	3
		TTTCTC	1
		TTTTTG	2
